# Supplementary material for: A genome-wide association study for genetic susceptibility to Mycobacterium bovis infection in dairy cattle identifies a susceptibility QTL on chromosome 23
Source: Genet Sel Evol. 2016 Mar 9;48:19. doi: 10.1186/s12711-016-0197-x (PMC4784436; doi:10.1186/s12711-016-0197-x)
Supplement: Supplementary file 1 — 10.1186/s12711-016-0197-x All_SNP_effects_SSR.csv. A list of all the SNP effects estimated from single-SNP regression analysis. Columns are, chromosome, solution, error, t-like, P value, Log10 (P value), SNP id, genetic position, q-value. [file 12711_2016_197_MOESM1_ESM.csv]

chr	sol	err	tlike	pvalue	logpv	snp	genopos	qvalue
1	-0.00145041	0.00819442	-0.177	0.85950845	0.06574985	BovineHD0100000026	78655	0.7863967
1	-0.00297337	0.0195554	-0.152049	0.87914834	0.05593784	BovineHD0100000027	83412	0.7903135
1	0.0059173	0.0197462	0.299667	0.764431277	0.116661552	BovineHD0100046367	89725	0.7684043
1	-0.0163624	0.00819553	-1.9965	0.045879979	1.33837679	BovineHD0100000035	120183	0.3737584
1	0.0056268	0.00824874	0.68214	0.495150694	0.305262608	Hapmap43437-BTA-101873	135098	0.699399
1	-0.0482695	0.0224357	-2.15146	0.03144031	1.502513187	BovineHD0100000038	137548	0.3364198
1	-0.0063807	0.00820892	-0.777289	0.436988591	0.359529901	BovineHD0100000040	147231	0.6793993
1	-0.00685542	0.0081946	-0.836578	0.402830151	0.394878031	BovineHD0100000042	149772	0.6662373
1	0.00685542	0.0081946	0.836578	0.402830151	0.394878031	BovineHD0100000043	151060	0.6662373
1	-0.00685542	0.0081946	-0.836578	0.402830151	0.394878031	BovineHD0100000044	152374	0.6662373
1	-0.00339844	0.00818297	-0.415307	0.677917327	0.168823266	BovineHD0100000046	155938	0.7502844
1	0.0063807	0.00820892	0.777289	0.436988591	0.359529901	BovineHD0100000048	158820	0.6793993
1	0.00637708	0.00818978	0.778664	0.436177976	0.360336267	BovineHD0100000049	160007	0.6790048
1	0.00620572	0.00821894	0.755051	0.45021868	0.34657649	BovineHD0100000051	163995	0.6840998
1	0.00572617	0.0082336	0.695464	0.486764835	0.312680804	BovineHD0100000052	164683	0.6964953
1	0.0391072	0.0216262	1.80832	0.070557214	1.151458578	BovineHD0100000053	168374	0.4200092
1	-0.0276793	0.01742	-1.58894	0.112074469	0.950493311	BovineHD0100000054	168997	0.4787903
1	-0.0097847	0.00945045	-1.03537	0.30049657	0.522160481	BovineHD0100000055	171487	0.6210679
1	-0.00713374	0.00952197	-0.749188	0.453744196	0.343188917	BovineHD0100000057	183040	0.6855605
1	-0.0132027	0.0103337	-1.27764	0.201376887	0.695990378	BovineHD0100000061	204712	0.5601111
1	-0.0132027	0.0103337	-1.27764	0.201376887	0.695990378	BovineHD0100000062	206470	0.5601111
1	0.0142286	0.0103742	1.37153	0.170210314	0.769014128	BovineHD0100000063	207098	0.5360949
1	0.00227129	0.00822091	0.276282	0.782331576	0.106609141	BovineHD0100000064	208728	0.7715948
1	0.0132027	0.0103337	1.27764	0.201376887	0.695990378	BovineHD0100000065	209335	0.5601111
1	-0.00296324	0.00791481	-0.374392	0.708112827	0.149897539	BovineHD0100000066	215381	0.7565908
1	0.0134562	0.0103835	1.29592	0.195003549	0.709957485	BovineHD0100000067	218271	0.5553068
1	0.0134562	0.0103835	1.29592	0.195003549	0.709957485	BovineHD0100000068	221011	0.5553068
1	0.0115883	0.00893588	1.29683	0.194690187	0.710655938	BovineHD0100000075	260275	0.5549862
1	-0.0158342	0.0127731	-1.23966	0.215101665	0.667356228	ARS-BFGL-NGS-16466	267940	0.5702376
1	0.0106391	0.009336	1.13958	0.254461779	0.594377441	BovineHD0100000076	269075	0.5948544
1	0.00440124	0.0106481	0.413335	0.679361339	0.167899172	BovineHD0100000077	274926	0.7506128
1	0.0123214	0.0096513	1.27665	0.201726338	0.695237396	BovineHD0100000078	278086	0.5602642
1	0.00612398	0.0101031	0.606151	0.544414718	0.264070143	BovineHD0100000079	278952	0.7151945
1	-0.00354517	0.0106227	-0.333734	0.738580408	0.131602217	BovineHD0100000081	288693	0.7634303
1	-0.00955273	0.00927501	-1.02994	0.303038589	0.518502064	BovineHD0100000082	290690	0.6225839
1	-0.00245087	0.010981	-0.223191	0.823386933	0.08439603	BovineHD0100000083	293732	0.7794647
1	-0.00653843	0.00921352	-0.709656	0.477917761	0.32064683	BovineHD0100000084	301573	0.6938305
1	0.00585318	0.00789122	0.741733	0.458249413	0.338898082	BovineHD0100000086	309487	0.6869991
1	0.0119875	0.00874527	1.37075	0.170453418	0.768394287	BovineHD0100000090	327959	0.5362455
1	-0.00818176	0.0113682	-0.719708	0.471705081	0.326329445	BovineHD0100000091	328982	0.692027
1	-0.0119875	0.00874527	-1.37075	0.170453418	0.768394287	BovineHD0100000092	331465	0.5362455
1	0.00959175	0.0127701	0.751111	0.452586152	0.344298738	BovineHD0100000094	341770	0.685062
1	-0.0125453	0.0127254	-0.985844	0.32421007	0.4891735	BovineHD0100000095	342923	0.633267
1	0.00984568	0.012761	0.771543	0.44038545	0.356167038	BovineHD0100000096	348331	0.6806043
1	-0.0111337	0.0128088	-0.869226	0.384723878	0.414850858	BovineHD0100000098	350101	0.6589829
1	-0.0111337	0.0128088	-0.869226	0.384723878	0.414850858	BovineHD0100000099	351516	0.6589829
1	-0.00631184	0.0195833	-0.322308	0.747219486	0.126551811	ARS-BFGL-NGS-105096	353745	0.765263
1	0.0118427	0.0128245	0.92344	0.355778328	0.448820511	BovineHD0100000101	354622	0.6472018
1	-0.0135923	0.0127544	-1.0657	0.286559709	0.542784873	BovineHD0100000102	355805	0.6134207
1	-0.0102928	0.0127858	-0.805021	0.420807882	0.375916134	BovineHD0100000103	357124	0.6734695
1	0.00631184	0.0195833	0.322308	0.747219486	0.126551811	BovineHD0100000104	358059	0.765263
1	-0.0135923	0.0127544	-1.0657	0.286559709	0.542784873	BovineHD0100000105	358919	0.6134207
1	-0.0118427	0.0128245	-0.92344	0.355778328	0.448820511	BovineHD0100000106	362318	0.6472018
1	-0.00538127	0.0158637	-0.339219	0.734444876	0.134040795	BovineHD0100000107	365197	0.7624805
1	-0.00631184	0.0195833	-0.322308	0.747219486	0.126551811	BovineHD0100000108	369858	0.765263
1	-0.0185097	0.00894266	-2.06982	0.038469633	1.41488196	BovineHD0100000110	376967	0.3562582
1	0.0198449	0.0100488	1.97485	0.048285633	1.316182072	BovineHD0100000111	378172	0.3789654
1	0.0202518	0.0100536	2.01439	0.043969051	1.356852909	BovineHD0100000114	380872	0.3699427
1	-0.01075	0.0154625	-0.695232	0.486910192	0.312551135	BovineHD0100000115	382069	0.6965518
1	-0.0120799	0.00861213	-1.40267	0.160715787	0.79394146	BovineHD0100000116	383757	0.5281948
1	-0.0120799	0.00861213	-1.40267	0.160715787	0.79394146	BovineHD0100000117	384752	0.5281948
1	-0.00314365	0.0252647	-0.124429	0.900975655	0.045286944	BovineHD0100000118	386418	0.7939188
1	-0.00314365	0.0252647	-0.124429	0.900975655	0.045286944	BovineHD0100000120	388396	0.7939188
1	-0.0192365	0.0099949	-1.92463	0.054276138	1.265391062	BovineHD0100000121	389757	0.3904934
1	-0.0192365	0.0099949	-1.92463	0.054276138	1.265391062	BovineHD0100000122	390434	0.3904934
1	-0.0192365	0.0099949	-1.92463	0.054276138	1.265391062	BovineHD0100000123	391416	0.3904934
1	0.0225926	0.0106959	2.11228	0.034662854	1.460135679	Hapmap34944-BES1_Contig627_1906	393248	0.3459646
1	0.00314365	0.0252647	0.124429	0.900975655	0.045286944	BovineHD0100000125	394980	0.7939188
1	-0.0225926	0.0106959	-2.11228	0.034662854	1.460135679	BovineHD0100000126	395691	0.3459646
1	-0.00314365	0.0252647	-0.124429	0.900975655	0.045286944	BovineHD0100000127	396622	0.7939188
1	-0.0228069	0.0167602	-1.36077	0.173586899	0.760483055	BovineHD0100000128	399506	0.5384396
1	0.0208003	0.0102344	2.03239	0.042114631	1.375566998	BovineHD0100000129	401945	0.3650945
1	-0.0208003	0.0102344	-2.03239	0.042114631	1.375566998	BovineHD0100000130	402410	0.3650945
1	0.021774	0.0101422	2.14688	0.031803238	1.497528665	BovineHD0100000131	402904	0.3374586
1	-0.0225956	0.0101561	-2.22483	0.026093025	1.583475573	BovineHD0100000132	403697	0.3187497
1	0.0204585	0.00974591	2.09919	0.035800574	1.446110012	BovineHD0100000133	405825	0.3485754
1	-0.024166	0.0100618	-2.40176	0.016316713	1.787367327	BovineHD0100000134	406731	0.2807814
1	-0.000792938	0.0119149	-0.0665501	0.946939894	0.023677586	BovineHD0100000135	407990	0.8019543
1	-0.00711269	0.00798112	-0.891189	0.372828144	0.428491311	BovineHD0100000136	413044	0.6548253
1	-0.00655297	0.0109497	-0.598462	0.549531934	0.260007065	BovineHD0100000137	416080	0.7166032
1	-0.017433	0.00826576	-2.10907	0.034938955	1.456690088	BovineHD0100000140	432235	0.3464581
1	0.0140014	0.00804362	1.74068	0.081740201	1.087564299	BovineHD0100000141	433574	0.4390515
1	-0.00464298	0.0174678	-0.265803	0.790391024	0.102158	BovineHD0100000142	438087	0.7733338
1	0.0107478	0.0107724	0.997723	0.318414101	0.497007707	BovineHD0100000143	441609	0.6300906
1	0.000787628	0.00843629	0.0933619	0.925616089	0.033569105	BovineHD0100000146	446565	0.7982487
1	0.00411012	0.0079748	0.515389	0.606281408	0.217325749	BovineHD0100000147	447504	0.7318476
1	0.00411012	0.0079748	0.515389	0.606281408	0.217325749	BovineHD0100000148	448497	0.7318476
1	0.00411012	0.0079748	0.515389	0.606281408	0.217325749	BovineHD0100000149	449191	0.7318476
1	0.00847941	0.00965774	0.877991	0.379948956	0.420274744	BovineHD0100000151	452345	0.6574018
1	-0.00847941	0.00965774	-0.877991	0.379948956	0.420274744	BovineHD0100000152	453173	0.6574018
1	-0.00847941	0.00965774	-0.877991	0.379948956	0.420274744	BovineHD0100000153	454687	0.6574018
1	0.0087844	0.00962864	0.91232	0.361600657	0.441770789	BovineHD0100000154	455242	0.6498922
1	-0.00411012	0.0079748	-0.515389	0.606281408	0.217325749	BovineHD0100000155	458718	0.7318476
1	0.0147596	0.00873712	1.6893	0.091162475	1.04018389	BovineHD0100000156	459907	0.4525455
1	-0.00852409	0.00966734	-0.881741	0.377917239	0.422603297	BovineHD0100000157	460793	0.6565571
1	0.00847941	0.00965774	0.877991	0.379948956	0.420274744	BovineHD0100000158	462230	0.6574018
1	-0.00852409	0.00966734	-0.881741	0.377917239	0.422603297	BovineHD0100000159	463174	0.6565571
1	-0.00852409	0.00966734	-0.881741	0.377917239	0.422603297	BovineHD0100000160	463859	0.6565571
1	-0.00852409	0.00966734	-0.881741	0.377917239	0.422603297	BovineHD0100000161	465262	0.6565571
1	0.00390823	0.00795622	0.491217	0.623273157	0.205321577	BovineHD0100000162	466049	0.736452
1	-0.00411012	0.0079748	-0.515389	0.606281408	0.217325749	BovineHD0100000163	466612	0.7318476
1	-0.00904879	0.00958419	-0.944137	0.345100026	0.462055008	BovineHD0100000165	468515	0.642897
1	0.0147596	0.00873712	1.6893	0.091162475	1.04018389	ARS-BFGL-NGS-98142	471078	0.4525455
1	-0.00882923	0.00963806	-0.91608	0.359625307	0.444149755	BovineHD0100000166	473223	0.6488369
1	-0.0147596	0.00873712	-1.6893	0.091162475	1.04018389	BovineHD0100000167	474456	0.4525455
1	0.0141659	0.00812622	1.74324	0.081292216	1.089951039	BovineHD0100000169	480885	0.4387307
1	0.0143315	0.00810691	1.76781	0.077093183	1.112984022	BovineHD0100000170	487056	0.4313342
1	0.0119961	0.00972497	1.23354	0.217374848	0.662790708	BovineHD4100000002	506410	0.5716933
1	0.0109658	0.00821928	1.33416	0.182151934	0.739566212	BovineHD0100000173	509915	0.5454238
1	-0.0123532	0.00906056	-1.3634	0.172756995	0.762564359	Hapmap53946-rs29015852	516404	0.5377836
1	0.00514277	0.00851044	0.60429	0.545651083	0.263084978	BovineHD4100000003	517814	0.715678
1	-0.00491475	0.0176325	-0.278732	0.780450599	0.107654581	BovineHD0100000174	519565	0.7711529
1	-0.0119961	0.00972497	-1.23354	0.217374848	0.662790708	BovineHD0100000175	521134	0.5716933
1	0.0123405	0.00971759	1.26992	0.204113623	0.690128008	BovineHD4100000004	522543	0.5621399
1	0.0119961	0.00972497	1.23354	0.217374848	0.662790708	BovineHD0100000176	527707	0.5716933
1	-0.0119961	0.00972497	-1.23354	0.217374848	0.662790708	BovineHD0100000177	528997	0.5716933
1	-0.0119961	0.00972497	-1.23354	0.217374848	0.662790708	BovineHD0100000179	533098	0.5716933
1	-0.0119472	0.00955502	-1.25036	0.21116856	0.675370743	ARS-BFGL-NGS-114208	533815	0.5672523
1	0.00533352	0.0148042	0.36027	0.718645359	0.143485375	BovineHD0100000180	538561	0.758894
1	-0.00622948	0.00888373	-0.701224	0.483163508	0.315905875	BovineHD0100000183	555049	0.6951746
1	0.00992524	0.00846022	1.17317	0.240728108	0.618473198	BovineHD0100000186	562516	0.5861687
1	0.00446949	0.00895694	0.498997	0.617781681	0.209164974	BovineHD0100000188	563818	0.7350636
1	-0.0089045	0.00910594	-0.977878	0.328135063	0.48394736	BovineHD0100000189	564911	0.6348131
1	-0.00446949	0.00895694	-0.498997	0.617781681	0.209164974	BovineHD0100000190	565524	0.7350636
1	0.00675637	0.00834093	0.810025	0.41792613	0.378900474	BovineHD0100000191	568438	0.6721456
1	-0.0112784	0.00829114	-1.36029	0.173738685	0.76010347	BovineHD0100000192	572165	0.5386388
1	-0.00749601	0.00911953	-0.821973	0.411092592	0.386060349	BovineHD0100000194	575063	0.6696345
1	-0.00119389	0.0190089	-0.062807	0.949920213	0.022312871	BovineHD0100000195	584124	0.8024824
1	-0.000349235	0.00827402	-0.0422086	0.966332421	0.014873449	BovineHD0100000196	587357	0.8051341
1	-0.00511415	0.0140503	-0.363988	0.715867099	0.145167597	BovineHD0100000198	594948	0.7582695
1	0.00392544	0.00844704	0.464712	0.642137883	0.192371708	BovineHD0100000200	602066	0.7416554
1	0.00496051	0.0104492	0.474726	0.634982457	0.197238273	BovineHD0100000201	604978	0.7396513
1	0.00195872	0.00885402	0.221224	0.824918099	0.083589168	BovineHD0100000202	608200	0.7798037
1	-0.00886121	0.0125657	-0.705189	0.480692901	0.318132292	BovineHD0100000203	610031	0.6945823
1	0.0029807	0.0083	0.35912	0.719505447	0.142965914	BovineHD0100000204	612315	0.7590407
1	-0.00274567	0.00802089	-0.342314	0.732114721	0.13542086	BovineHD0100000205	619122	0.7620383
1	-0.00274567	0.00802089	-0.342314	0.732114721	0.13542086	BovineHD0100000206	622272	0.7620383
1	-0.00274567	0.00802089	-0.342314	0.732114721	0.13542086	BovineHD0100000207	623942	0.7620383
1	-0.0105798	0.0118873	-0.890006	0.373463023	0.427752392	BovineHD0100000208	625903	0.6550239
1	0.000196077	0.00797901	0.0245741	0.980394686	0.008599051	BovineHD0100000209	632660	0.8073539
1	-0.00345232	0.00801838	-0.430551	0.666795032	0.176007645	BovineHD0100000210	633305	0.7478529
1	-0.00274567	0.00802089	-0.342314	0.732114721	0.13542086	BovineHD0100000211	637565	0.7620383
1	0.00274567	0.00802089	0.342314	0.732114721	0.13542086	BovineHD0100000212	639128	0.7620383
1	-0.00274567	0.00802089	-0.342314	0.732114721	0.13542086	BovineHD0100000213	639934	0.7620383
1	-0.00274567	0.00802089	-0.342314	0.732114721	0.13542086	BovineHD0100000214	640958	0.7620383
1	-0.00274567	0.00802089	-0.342314	0.732114721	0.13542086	BovineHD0100000216	643243	0.7620383
1	0.00345232	0.00801838	0.430551	0.666795032	0.176007645	BovineHD0100000217	643860	0.7478529
1	0.00345232	0.00801838	0.430551	0.666795032	0.176007645	BovineHD0100000218	644462	0.7478529
1	0.00321703	0.0111965	0.287324	0.773864347	0.111335161	BovineHD0100000219	647574	0.7697372
1	-0.00149214	0.00806987	-0.184903	0.853305181	0.068895618	BovineHD0100000220	650458	0.7850358
1	-0.00499876	0.0101942	-0.490353	0.623884309	0.204895937	BovineHD0100000221	654881	0.7366379
1	-0.0300561	0.0169891	-1.76914	0.076871024	1.114237331	BovineHD0100000222	657459	0.4309715
1	-0.00451881	0.0150868	-0.299521	0.764542656	0.116598279	BovineHD0100000223	661603	0.7684066
1	0.00943833	0.00914854	1.03168	0.302222467	0.519673253	BovineHD0100000224	664791	0.6220155
1	0.00451881	0.0150868	0.299521	0.764542656	0.116598279	BovineHD0100000225	668782	0.7684066
1	0.0205199	0.0115044	1.78366	0.074479437	1.127963613	BovineHD0100000226	671393	0.4268205
1	0.00801136	0.00802127	0.998765	0.317908949	0.497697246	BovineHD0100000228	678849	0.6298804
1	-0.00847359	0.00800444	-1.05861	0.289777859	0.537934801	BovineHD0100000229	679689	0.6152045
1	-0.00451881	0.0150868	-0.299521	0.764542656	0.116598279	BovineHD0100000230	682664	0.7684066
1	-0.00511033	0.00976769	-0.523187	0.600844321	0.221238039	BovineHD0100000231	685926	0.7305792
1	-0.0056259	0.0097802	-0.575234	0.565133268	0.247849126	BovineHD0100000232	687137	0.7212908
1	-0.00615779	0.00930249	-0.661951	0.508002881	0.294133825	BovineHD0100000233	691488	0.7036992
1	0.00376039	0.00836502	0.449537	0.653044486	0.185057233	BovineHD0100000234	695310	0.7443963
1	0.0203738	0.0114076	1.78599	0.074101385	1.130173677	BovineHD0100000235	701152	0.426216
1	-0.00288362	0.0161323	-0.178748	0.858135638	0.066444062	BovineHD0100000236	705578	0.7861459
1	-0.00288362	0.0161323	-0.178748	0.858135638	0.066444062	BovineHD0100000237	709892	0.7861459
1	0.00451881	0.0150868	0.299521	0.764542656	0.116598279	BovineHD0100000238	713991	0.7684066
1	0.00451881	0.0150868	0.299521	0.764542656	0.116598279	BovineHD0100000239	719442	0.7684066
1	-0.00604789	0.00828794	-0.729722	0.465560417	0.332023952	BovineHD0100000242	737648	0.6898762
1	-0.00419987	0.0148816	-0.28222	0.777774921	0.109146064	BovineHD0100000243	743200	0.7705617
1	-0.00747963	0.0106002	-0.705615	0.480427869	0.318371808	BovineHD0100000244	747573	0.6945716
1	-0.023815	0.0114444	-2.08093	0.037440739	1.42665559	BovineHD0100000245	751334	0.3537036
1	-0.00256741	0.015872	-0.161757	0.871497271	0.059733969	BovineHD0100000246	758806	0.7886945
1	-0.00256741	0.015872	-0.161757	0.871497271	0.059733969	BovineHD0100000247	766062	0.7886945
1	0.00256741	0.015872	0.161757	0.871497271	0.059733969	BovineHD0100000248	772382	0.7886945
1	0.00256741	0.015872	0.161757	0.871497271	0.059733969	BovineHD0100046873	777403	0.7886945
1	-0.00256741	0.015872	-0.161757	0.871497271	0.059733969	BovineHD0100000249	781082	0.7886945
1	-0.00256741	0.015872	-0.161757	0.871497271	0.059733969	BovineHD0100046874	789900	0.7886945
1	-0.00256741	0.015872	-0.161757	0.871497271	0.059733969	BovineHD0100000251	798067	0.7886945
1	0.00124813	0.0081431	0.153274	0.878182255	0.056415343	BovineHD0100000252	801987	0.7900967
1	-0.00135571	0.0089455	-0.151552	0.879540346	0.055744234	BovineHD0100000253	809728	0.7903697
1	-0.000592989	0.00901225	-0.0657982	0.947538511	0.02340313	BovineHD0100000254	811543	0.8020762
1	-0.0022625	0.00916634	-0.246827	0.805042199	0.094181354	BovineHD0100000255	814947	0.7760632
1	0.00198844	0.00796628	0.249607	0.802891371	0.09534321	BovineHD0100000256	818479	0.7756248
1	-0.00461962	0.00786692	-0.587221	0.557055512	0.254101524	BovineHD0100000257	819621	0.7190042
1	0.0048239	0.00784643	0.614789	0.538694309	0.268657613	BovineHD4100000005	822710	0.7138197
1	-0.0048239	0.00784643	-0.614789	0.538694309	0.268657613	BovineHD0100000258	824399	0.7138197
1	0.00603733	0.00799406	0.755226	0.450113689	0.346677779	BovineHD0100000259	829423	0.6840408
1	0.00502046	0.00798814	0.628489	0.529683891	0.275983235	BovineHD0100000260	831389	0.7109274
1	-0.00512946	0.00781901	-0.656025	0.511808292	0.290892683	BovineHD0100000261	835371	0.705054
1	0.00796556	0.00812201	0.980738	0.326722357	0.485821147	BovineHD0100000262	837433	0.6341646
1	0.00109566	0.00788459	0.138962	0.889480224	0.050863703	BovineHD0100000263	838078	0.7919219
1	0.00890975	0.00840993	1.05943	0.289404422	0.538494838	BovineHD0100000264	840534	0.6150536
1	0.00468327	0.00885721	0.528752	0.596977696	0.224041895	ARS-BFGL-BAC-32770	845494	0.7297579
1	0.00371415	0.00825725	0.449804	0.652851937	0.185185303	BovineHD0100000266	846618	0.7443242
1	0.00371415	0.00825725	0.449804	0.652851937	0.185185303	BovineHD0100000267	847550	0.7443242
1	-0.00371415	0.00825725	-0.449804	0.652851937	0.185185303	BovineHD0100000268	848172	0.7443242
1	0.00342315	0.00783668	0.436811	0.662248579	0.178978965	BovineHD0100000270	850046	0.74678
1	0.00279443	0.00783233	0.356781	0.721255887	0.141910629	BovineHD0100000271	850807	0.7594276
1	0.0153918	0.00825309	1.86497	0.0621861	1.206306682	BovineHD0100000274	860068	0.4055747
1	0.0152854	0.00813109	1.87988	0.060124921	1.220945484	BovineHD0100000275	860800	0.4022838
1	0.0153918	0.00825309	1.86497	0.0621861	1.206306682	BovineHD0100000276	862062	0.4055747
1	-0.0137937	0.00908599	-1.51813	0.128982159	0.889470358	BovineHD0100000277	863313	0.4973418
1	-0.0117694	0.00852719	-1.38022	0.167519435	0.775934802	BovineHD0100000278	864078	0.5334543
1	0.0117694	0.00852719	1.38022	0.167519435	0.775934802	BovineHD0100000279	864859	0.5334543
1	-0.0137937	0.00908599	-1.51813	0.128982159	0.889470358	BovineHD0100000280	866012	0.4973418
1	0.0137937	0.00908599	1.51813	0.128982159	0.889470358	BovineHD0100000281	866728	0.4973418
1	0.0137937	0.00908599	1.51813	0.128982159	0.889470358	BovineHD0100000282	867299	0.4973418
1	-0.0196553	0.00878682	-2.23691	0.02529259	1.597006689	BovineHD0100000285	878631	0.3157521
1	-0.0173373	0.00838325	-2.06809	0.03863199	1.413052915	BovineHD0100000287	882721	0.3565741
1	0.0182091	0.00837193	2.17502	0.029629009	1.528282878	ARS-BFGL-NGS-65067	883895	0.3311371
1	0.00498945	0.00815156	0.612086	0.540481093	0.267219494	BovineHD0100000288	885947	0.7141852
1	0.00494494	0.00886689	0.557686	0.577059028	0.23877976	BovineHD0100000290	890221	0.7243665
1	-0.00585183	0.00838175	-0.698163	0.485075535	0.314190629	BovineHD0100000291	895420	0.6958646
1	-0.000750254	0.00782395	-0.095892	0.923606381	0.034513076	BovineHD0100000293	900799	0.7978405
1	0.00554149	0.008004	0.69234	0.488724105	0.31093624	BovineHD0100000294	902161	0.6973058
1	0.000269842	0.00785079	0.0343713	0.972581081	0.012074183	BovineHD0100000295	902874	0.8061394
1	0.000610888	0.007831	0.0780089	0.937821	0.027880047	BovineHD0100000296	903971	0.8004377
1	0.0126521	0.00836755	1.51204	0.130524216	0.884308906	BovineHD0100000297	906528	0.4991459
1	0.00198721	0.0157276	0.126352	0.899453339	0.046021362	BovineHD0100000299	914775	0.7936854
1	0.00198721	0.0157276	0.126352	0.899453339	0.046021362	BovineHD0100000300	919538	0.7936854
1	0.0179826	0.00989167	1.81795	0.069072276	1.160696233	BovineHD0100000301	924668	0.4172953
1	-0.00141398	0.00851766	-0.166006	0.868152285	0.061404088	BovineHD0100000302	925490	0.7879704
1	-0.00268646	0.00829629	-0.323815	0.746078213	0.127215642	BovineHD0100000303	926079	0.76514
1	0.0291666	0.0128021	2.27827	0.022710847	1.643766659	ARS-BFGL-BAC-32722	929617	0.306452
1	-0.00141398	0.00851766	-0.166006	0.868152285	0.061404088	BovineHD0100000304	931233	0.7879704
1	0.00268646	0.00829629	0.323815	0.746078213	0.127215642	BovineHD0100000305	936575	0.76514
1	-0.00166259	0.00846577	-0.19639	0.84430499	0.073500644	BovineHD0100000306	937396	0.7834477
1	-0.00456459	0.00833988	-0.547321	0.584158423	0.233469356	BovineHD0100000307	938275	0.7263137
1	-0.000389465	0.00839741	-0.0463792	0.96300803	0.016370091	BovineHD0100000310	948551	0.8045493
1	-0.000389465	0.00839741	-0.0463792	0.96300803	0.016370091	BovineHD0100000311	949510	0.8045493
1	-0.0241751	0.0125355	-1.92854	0.053788467	1.26931083	ARS-BFGL-BAC-34682	950841	0.3895167
1	2.90E-05	0.00847426	0.00342723	0.997265473	0.001189217	BovineHD0100000312	954485	0.8096872
1	0.00815086	0.012428	0.655848	0.511922181	0.290796052	BovineHD0100000313	955711	0.7050831
1	0.00815086	0.012428	0.655848	0.511922181	0.290796052	BovineHD0100000314	956688	0.7050831
1	-0.0150913	0.00803495	-1.87821	0.06035293	1.219301644	BovineHD0100000315	958255	0.4028788
1	0.00506126	0.01352	0.374353	0.708141838	0.149879746	BovineHD0100000316	958794	0.7566008
1	-0.00506126	0.01352	-0.374353	0.708141838	0.149879746	BovineHD0100000317	959566	0.7566008
1	-0.032349	0.0234533	-1.37929	0.167805875	0.775192838	BovineHD0100000318	961539	0.5336252
1	-0.0150683	0.00801121	-1.8809	0.059986009	1.221950029	BovineHD0100000319	964835	0.4019998
1	-0.0150683	0.00801121	-1.8809	0.059986009	1.221950029	BovineHD0100000320	966524	0.4019998
1	0.0153798	0.00807404	1.90484	0.056801352	1.245641323	BovineHD0100000321	966991	0.39592
1	-0.0147428	0.00801437	-1.83954	0.065836296	1.181534609	BovineHD0100000322	967511	0.4117405
1	-0.00902551	0.00813576	-1.10936	0.267275358	0.573041081	BovineHD0100000323	968303	0.602099
1	0.0280556	0.0116608	2.40597	0.016129891	1.792368564	BovineHD0100000324	971539	0.2791811
1	-0.032349	0.0234533	-1.37929	0.167805875	0.775192838	BovineHD0100000325	972916	0.5336252
1	-0.0211156	0.0131571	-1.60489	0.108518543	0.964496044	ARS-BFGL-NGS-3964	974586	0.4743008
1	0.01308	0.00798212	1.63866	0.101284616	0.994456515	BovineHD0100000326	975149	0.4663708
1	-0.0113307	0.0080911	-1.40038	0.161400075	0.792096267	BovineHD0100000327	977863	0.528735
1	0.000295332	0.0161078	0.0183347	0.985371852	0.006399848	BovineHD0100000328	981015	0.8080416
1	0.00352853	0.0158534	0.222573	0.823867928	0.084142403	BovineHD0100000329	985262	0.7796474
1	-0.0154264	0.00793349	-1.94446	0.051840473	1.285331041	BovineHD0100000330	990995	0.3858769
1	-0.00678971	0.00819193	-0.828829	0.407201507	0.390190623	BovineHD0100000331	994437	0.6678714
1	-0.00870654	0.0145828	-0.597044	0.550478231	0.259259851	BovineHD0100000332	1000093	0.7167427
1	-0.00870654	0.0145828	-0.597044	0.550478231	0.259259851	BovineHD0100000333	1003228	0.7167427
1	-0.0101727	0.0143836	-0.707244	0.479415135	0.319288259	BovineHD0100000334	1006234	0.6942266
1	-0.00675578	0.00883716	-0.764474	0.444585127	0.35204507	ARS-BFGL-NGS-98203	1009504	0.6822705
1	0.0101727	0.0143836	0.707244	0.479415135	0.319288259	BovineHD0100000335	1012648	0.6942266
1	0.00578057	0.00902707	0.640359	0.521939477	0.282379854	BovineHD0100000336	1015696	0.7083685
1	-0.0101727	0.0143836	-0.707244	0.479415135	0.319288259	BovineHD0100000337	1020669	0.6942266
1	0.0101727	0.0143836	0.707244	0.479415135	0.319288259	BovineHD0100000338	1024385	0.6942266
1	-0.0101727	0.0143836	-0.707244	0.479415135	0.319288259	BovineHD0100000339	1025817	0.6942266
1	-0.0101727	0.0143836	-0.707244	0.479415135	0.319288259	BovineHD0100000340	1028955	0.6942266
1	0.000516712	0.00844029	0.0612197	0.951184261	0.021735344	BovineHD0100000342	1033924	0.8026904
1	0.0159027	0.0148708	1.06939	0.284894404	0.545316082	BovineHD0100000343	1036553	0.6124795
1	0.00138232	0.00848555	0.162903	0.870594864	0.060183899	BovineHD0100000344	1040958	0.7885113
1	-0.0159027	0.0148708	-1.06939	0.284894404	0.545316082	BovineHD0100000345	1044034	0.6124795
1	-0.0223416	0.017329	-1.28926	0.197308211	0.70485484	BovineHD0100000346	1049347	0.5568841
1	0.0159027	0.0148708	1.06939	0.284894404	0.545316082	BovineHD0100000347	1053993	0.6124795
1	-0.0159027	0.0148708	-1.06939	0.284894404	0.545316082	BovineHD0100000349	1060902	0.6124795
1	0.00599887	0.00920138	0.651953	0.514431744	0.288672241	BovineHD0100000350	1064428	0.7059556
1	-0.0159027	0.0148708	-1.06939	0.284894404	0.545316082	BovineHD0100000351	1068823	0.6124795
1	-0.0159027	0.0148708	-1.06939	0.284894404	0.545316082	BovineHD0100000352	1071700	0.6124795
1	0.000320229	0.00836756	0.0382703	0.969472183	0.013464647	BovineHD0100000353	1074560	0.805592
1	-0.00141338	0.00831149	-0.170052	0.8649693	0.062999307	BovineHD0100000354	1082403	0.7874769
1	-0.00842292	0.00924742	-0.91084	0.362380051	0.440835718	BovineHD0100000356	1089173	0.6502643
1	-0.011904	0.00945896	-1.25849	0.208215094	0.681487792	BovineHD0100000357	1090186	0.565019
1	0.0139327	0.0104096	1.33845	0.180750299	0.742920976	BovineHD0100000358	1094456	0.5440215
1	0.00152723	0.00825311	0.185049	0.853190666	0.068953905	BovineHD0100000359	1097288	0.7850167
1	0.00699294	0.0117831	0.59347	0.552866879	0.257379427	BovineHD0100000360	1100850	0.7175303
1	0.00523846	0.00847763	0.617916	0.536630947	0.270324285	BovineHD0100000362	1110395	0.7132448
1	0.0086672	0.00905535	0.957136	0.338499003	0.470442607	ARS-BFGL-BAC-2376	1114422	0.6398735
1	-0.00578864	0.00846051	-0.684195	0.493852305	0.306402915	BovineHD0100000363	1115817	0.698945
1	-0.00578864	0.00846051	-0.684195	0.493852305	0.306402915	BovineHD0100000364	1119077	0.698945
1	0.00578864	0.00846051	0.684195	0.493852305	0.306402915	BovineHD0100000365	1120172	0.698945
1	-0.00578864	0.00846051	-0.684195	0.493852305	0.306402915	BovineHD0100000366	1122012	0.698945
1	-0.00691837	0.0166421	-0.415715	0.677618713	0.169014609	BovineHD0100000367	1124943	0.7502044
1	-0.00513334	0.0137597	-0.373071	0.709095734	0.149295127	BovineHD0100000368	1128080	0.7567513
1	0.010998	0.01282	0.857876	0.390961282	0.40786625	BovineHD0100000369	1129430	0.6610738
1	-0.010998	0.01282	-0.857876	0.390961282	0.40786625	BovineHD0100000370	1132067	0.6610738
1	0.0211295	0.0107042	1.97395	0.048387889	1.315263327	BovineHD0100000373	1143137	0.3791584
1	0.00691837	0.0166421	0.415715	0.677618713	0.169014609	BovineHD0100000374	1149813	0.7502044
1	0.00691837	0.0166421	0.415715	0.677618713	0.169014609	BovineHD0100000375	1157663	0.7502044
1	-0.00691837	0.0166421	-0.415715	0.677618713	0.169014609	BovineHD0100000376	1162773	0.7502044
1	0.00691837	0.0166421	0.415715	0.677618713	0.169014609	BovineHD0100000377	1165929	0.7502044
1	0.00691837	0.0166421	0.415715	0.677618713	0.169014609	BovineHD0100000378	1169963	0.7502044
1	-0.00691837	0.0166421	-0.415715	0.677618713	0.169014609	BovineHD0100046875	1174652	0.7502044
1	0.00691837	0.0166421	0.415715	0.677618713	0.169014609	BovineHD0100000380	1182152	0.7502044
1	0.00691837	0.0166421	0.415715	0.677618713	0.169014609	BovineHD0100000381	1184963	0.7502044
1	0.0189945	0.0192959	0.98438	0.324929107	0.488211383	ARS-BFGL-BAC-31722	1189382	0.6334972
1	0.00764738	0.00789961	0.96807	0.333009803	0.477542981	BovineHD0100000382	1196883	0.6370093
1	0.012249	0.0106121	1.15425	0.248398151	0.604851641	BTA-49284-no-rs	1209308	0.5910962
1	0.00691837	0.0166421	0.415715	0.677618713	0.169014609	BovineHD0100000386	1219590	0.7502044
1	0.0149602	0.0170053	0.879735	0.379003238	0.421357079	BovineHD0100000387	1231455	0.6570305
1	-0.00820738	0.0163585	-0.501719	0.615865382	0.210514207	ARS-BFGL-BAC-6557	1234172	0.7343982
1	-0.001549	0.00812733	-0.190592	0.848845323	0.07117144	BovineHD0100000388	1235181	0.7843111
1	0.001549	0.00812733	0.190592	0.848845323	0.07117144	BovineHD0100000389	1239925	0.7843111
1	0.001549	0.00812733	0.190592	0.848845323	0.07117144	BovineHD0100000390	1245684	0.7843111
1	0.001549	0.00812733	0.190592	0.848845323	0.07117144	BovineHD0100000391	1248050	0.7843111
1	-0.00385939	0.00851238	-0.453385	0.6502717	0.186905146	BovineHD0100000392	1251706	0.7435393
1	-0.00418852	0.00842907	-0.496913	0.619250587	0.208133573	BovineHD0100000393	1255146	0.7354493
1	0.00418852	0.00842907	0.496913	0.619250587	0.208133573	BovineHD0100000394	1259003	0.7354493
1	0.001549	0.00812733	0.190592	0.848845323	0.07117144	BovineHD0100000395	1263154	0.7843111
1	-0.00584768	0.0159285	-0.367121	0.713528894	0.146588436	ARS-BFGL-BAC-7196	1264369	0.7578619
1	0.000812596	0.00837846	0.0969863	0.922737307	0.03492192	BovineHD0100000396	1268841	0.7977208
1	0.00320726	0.00871315	0.368095	0.712802529	0.147030768	BovineHD0100000397	1274363	0.7576858
1	-0.00820738	0.0163585	-0.501719	0.615865382	0.210514207	BovineHD0100000398	1277411	0.7343982
1	-0.00820738	0.0163585	-0.501719	0.615865382	0.210514207	BovineHD0100000399	1279883	0.7343982
1	-0.000812596	0.00837846	-0.0969863	0.922737307	0.03492192	BovineHD0100000400	1282813	0.7977208
1	0.00320726	0.00871315	0.368095	0.712802529	0.147030768	BovineHD0100000401	1283735	0.7576858
1	-0.000812596	0.00837846	-0.0969863	0.922737307	0.03492192	BovineHD0100000402	1289881	0.7977208
1	-0.000812596	0.00837846	-0.0969863	0.922737307	0.03492192	BovineHD0100000403	1293788	0.7977208
1	-0.000812596	0.00837846	-0.0969863	0.922737307	0.03492192	BovineHD0100000404	1295164	0.7977208
1	-0.0027807	0.00832139	-0.334164	0.738255925	0.131793059	BovineHD0100000405	1303396	0.7633582
1	0.00321438	0.00834905	0.385	0.700237553	0.154754602	BovineHD0100000406	1304562	0.7547943
1	-0.00320726	0.00871315	-0.368095	0.712802529	0.147030768	BovineHD0100046876	1308487	0.7576858
1	0.0156235	0.0146791	1.06434	0.287175134	0.541853167	BovineHD0100000408	1313441	0.6136938
1	0.000800148	0.00836863	0.0956128	0.923828131	0.034408817	BovineHD0100000409	1315780	0.797893
1	0.00212833	0.00867288	0.245401	0.806146039	0.093586276	BovineHD0100000410	1317750	0.7763613
1	-0.000800148	0.00836863	-0.0956128	0.923828131	0.034408817	BovineHD0100000411	1320921	0.797893
1	0.0027807	0.00832139	0.334164	0.738255925	0.131793059	BovineHD0100000412	1325295	0.7633582
1	-0.00216561	0.00843495	-0.256742	0.797378035	0.098335732	BovineHD0100000413	1329514	0.7745175
1	0.00216561	0.00843495	0.256742	0.797378035	0.098335732	BovineHD0100000415	1337122	0.7745175
1	-0.0021997	0.0085054	-0.258624	0.795925453	0.099127607	BovineHD0100000417	1343061	0.7743202
1	-0.000664943	0.00842604	-0.0789152	0.9371001	0.028214016	BovineHD0100000418	1346502	0.8004374
1	-0.000652524	0.00841489	-0.077544	0.938190816	0.027708823	BovineHD0100000419	1350616	0.8005105
1	0.0113418	0.012439	0.911794	0.361877538	0.441438374	BovineHD0100000420	1354333	0.6500477
1	0.00216561	0.00843495	0.256742	0.797378035	0.098335732	BovineHD0100000421	1357920	0.7745175
1	0.0130882	0.0117996	1.10921	0.267340046	0.572935981	BovineHD0100000422	1358751	0.6021492
1	0.00802453	0.0123847	0.647938	0.517025301	0.286488204	BovineHD0100000423	1359381	0.7068465
1	-0.00216561	0.00843495	-0.256742	0.797378035	0.098335732	Hapmap53766-ss46526150	1359951	0.7745175
1	0.00868887	0.0123632	0.702798	0.482181918	0.31678908	BovineHD0100000424	1360857	0.6948738
1	0.00868887	0.0123632	0.702798	0.482181918	0.31678908	BovineHD0100000425	1362354	0.6948738
1	-0.00868887	0.0123632	-0.702798	0.482181918	0.31678908	BovineHD0100000426	1363932	0.6948738
1	0.00868887	0.0123632	0.702798	0.482181918	0.31678908	BovineHD0100000427	1365372	0.6948738
1	0.000121705	0.0113906	0.0106847	0.991475009	0.003718228	BovineHD0100000428	1366350	0.808883
1	0.0006769	0.00818362	0.0827139	0.93407906	0.029616364	BovineHD0100000429	1374155	0.7999119
1	-0.0006769	0.00818362	-0.0827139	0.93407906	0.029616364	BovineHD4100000006	1376932	0.7999119
1	-0.00734322	0.00887755	-0.827168	0.408142177	0.389188523	BovineHD0100000430	1379728	0.6682937
1	0.00160722	0.00813524	0.197563	0.843387053	0.07397307	ARS-BFGL-NGS-115971	1385605	0.7832719
1	0.00407532	0.00816544	0.499094	0.617713348	0.209213014	BovineHD0100000432	1386893	0.7350211
1	0.00917155	0.0101823	0.900739	0.367727471	0.434473925	BovineHD0100046371	1389459	0.6525545
1	0.0173052	0.010379	1.66733	0.095449329	1.020227121	BovineHD4100000007	1391887	0.4585845
1	0.0121044	0.00984087	1.23001	0.218693845	0.66016344	BovineHD0100000433	1392537	0.5724455
1	0.0173565	0.0105135	1.65088	0.098763606	1.00540306	BovineHD0100000434	1397493	0.4627207
1	0.00315026	0.00817401	0.3854	0.69994122	0.15493843	BovineHD0100000435	1402731	0.7547421
1	-0.0180091	0.0141218	-1.27527	0.202214188	0.694188375	BovineHD0100000436	1406152	0.5607594
1	-0.00338683	0.00820101	-0.412978	0.679622881	0.167732008	BovineHD0100000437	1411277	0.7506487
1	0.0161787	0.0133	1.21644	0.223817835	0.650105309	BovineHD0100000438	1414004	0.57609
1	0.0182344	0.0145755	1.25103	0.210924023	0.675873955	BovineHD0100000440	1422523	0.5670586
1	-0.000435482	0.00816587	-0.0533296	0.957469314	0.018875136	BovineHD0100000441	1428253	0.8037688
1	0.00334833	0.0082228	0.407201	0.683860513	0.165032472	BovineHD0100000442	1433438	0.7515886
1	-0.0204428	0.0147404	-1.38685	0.165488025	0.781233428	ARS-BFGL-NGS-62826	1436503	0.5322267
1	0.00321273	0.0081289	0.395223	0.692678461	0.159468317	BovineHD0100000443	1440949	0.7534737
1	0.000333795	0.00789131	0.0422991	0.966260277	0.014905874	BovineHD4100000009	1442463	0.8051198
1	0.0139913	0.00970059	1.44231	0.149215465	0.826186164	BovineHD0100000445	1450025	0.5176694
1	0.0174621	0.0258871	0.674549	0.499962605	0.301062477	BovineHD0100046877	1453815	0.7010465
1	0.0045014	0.00813149	0.553577	0.579868578	0.236670425	BovineHD0100000446	1457867	0.7250892
1	-0.00773507	0.00763435	-1.01319	0.310969827	0.507281749	BovineHD0100000449	1470297	0.6267729
1	-0.00343485	0.00806663	-0.425809	0.670247182	0.173765003	BovineHD0100000450	1473797	0.7486601
1	0.00562456	0.00796647	0.70603	0.480169757	0.318605197	BovineHD0100000451	1476944	0.6944852
1	-0.00845914	0.00808656	-1.04607	0.295529138	0.529399693	BovineHD0100000453	1485786	0.6182789
1	-0.00579095	0.00787778	-0.7351	0.462278883	0.335095945	BovineHD0100000455	1492106	0.6885821
1	0.00356956	0.00803513	0.444244	0.656866345	0.182522989	BovineHD0100000456	1495439	0.7453965
1	-0.020957	0.00804168	-2.60605	0.009159536	2.03812651	BovineHD0100000457	1497573	0.2385057
1	0.00500563	0.00793602	0.630749	0.528204896	0.277197578	BovineHD0100000458	1499126	0.7104027
1	-0.000992357	0.00815136	-0.121741	0.903104182	0.044262146	BovineHD0100000459	1506862	0.7942534
1	-0.00347893	0.00795788	-0.437167	0.661990398	0.17914831	BovineHD0100000460	1511010	0.7467526
1	0.0112058	0.0101338	1.10578	0.268822199	0.57053487	BTA-39394-no-rs	1513277	0.6030825
1	0.009151	0.0101962	0.897492	0.369456802	0.432436333	BovineHD0100000462	1518514	0.6531899
1	-0.009151	0.0101962	-0.897492	0.369456802	0.432436333	BovineHD0100000463	1519754	0.6531899
1	0.009151	0.0101962	0.897492	0.369456802	0.432436333	BovineHD0100000464	1520623	0.6531899
1	0.00436242	0.0105072	0.415184	0.67800736	0.168765592	BovineHD0100000465	1522167	0.7502844
1	0.009151	0.0101962	0.897492	0.369456802	0.432436333	BovineHD0100000466	1523208	0.6531899
1	0.0117802	0.0103547	1.13766	0.255262939	0.593012235	BovineHD0100000467	1524000	0.5954534
1	-0.0117802	0.0103547	-1.13766	0.255262939	0.593012235	BovineHD0100000468	1524605	0.5954534
1	-0.00436242	0.0105072	-0.415184	0.67800736	0.168765592	BovineHD0100000469	1525404	0.7502844
1	0.00436242	0.0105072	0.415184	0.67800736	0.168765592	BovineHD0100000470	1526123	0.7502844
1	-0.00436242	0.0105072	-0.415184	0.67800736	0.168765592	BovineHD0100000471	1526720	0.7502844
1	0.0109712	0.0175569	0.624896	0.532039557	0.274056077	BovineHD0100000472	1528098	0.7115352
1	0.009151	0.0101962	0.897492	0.369456802	0.432436333	BovineHD0100000473	1529411	0.6531899
1	-0.00436242	0.0105072	-0.415184	0.67800736	0.168765592	BovineHD0100000474	1533049	0.7502844
1	-0.00431204	0.0082795	-0.520809	0.602500026	0.22004293	BovineHD0100000475	1534553	0.7309179
1	0.00763192	0.0082766	0.922109	0.356472095	0.447974461	BovineHD0100000476	1535527	0.647491
1	0.00763192	0.0082766	0.922109	0.356472095	0.447974461	BovineHD0100000478	1539361	0.647491
1	0.00431204	0.0082795	0.520809	0.602500026	0.22004293	BovineHD0100000479	1540262	0.7309179
1	-0.0385627	0.0119797	-3.219	0.001286454	2.890605892	BovineHD0100000480	1541025	0.1361874
1	-0.0243593	0.00889002	-2.74007	0.006142792	2.211634158	BovineHD0100000481	1544163	0.2163692
1	0.009151	0.0101962	0.897492	0.369456802	0.432436333	BovineHD0100000482	1549305	0.6531899
1	-0.0151649	0.0156451	-0.969305	0.332393428	0.478347572	BovineHD0100000484	1551575	0.6368553
1	0.0249435	0.00867098	2.87666	0.004019226	2.395857562	BovineHD0100000485	1553171	0.1907837
1	-0.00414342	0.00816409	-0.507517	0.611792299	0.213395994	BovineHD0100000486	1554043	0.7332042
1	0.0052003	0.0108463	0.479453	0.631616572	0.199546484	BovineHD0100000487	1554683	0.7386277
1	0.0031898	0.00808034	0.39476	0.693020159	0.159254132	BovineHD0100000488	1557330	0.7536191
1	-0.00583042	0.0136659	-0.426639	0.669642441	0.174157029	BovineHD0100000489	1561012	0.7486292
1	-0.00485538	0.0136744	-0.35507	0.722537276	0.141139742	BovineHD0100000490	1562257	0.7597008
1	0.00792858	0.0174471	0.454435	0.649515931	0.187410192	BovineHD0100000491	1563318	0.7433833
1	-0.00792858	0.0174471	-0.454435	0.649515931	0.187410192	BovineHD0100000492	1564118	0.7433833
1	-0.00792858	0.0174471	-0.454435	0.649515931	0.187410192	BovineHD0100000493	1565090	0.7433833
1	-0.00792858	0.0174471	-0.454435	0.649515931	0.187410192	BovineHD0100000495	1568515	0.7433833
1	-0.00485538	0.0136744	-0.35507	0.722537276	0.141139742	BovineHD0100000496	1569298	0.7597008
1	-0.0154973	0.00798958	-1.93969	0.052417846	1.28052083	BovineHD0100000497	1570091	0.3867813
1	0.0154973	0.00798958	1.93969	0.052417846	1.28052083	BovineHD0100000498	1570903	0.3867813
1	0.0154973	0.00798958	1.93969	0.052417846	1.28052083	BovineHD0100000500	1572492	0.3867813
1	-0.0075477	0.0164848	-0.457858	0.64705463	0.189059051	BovineHD0100000501	1573264	0.7428345
1	0.0154973	0.00798958	1.93969	0.052417846	1.28052083	BovineHD0100000503	1576426	0.3867813
1	0.0154973	0.00798958	1.93969	0.052417846	1.28052083	BovineHD0100000504	1576880	0.3867813
1	-0.0128064	0.0106824	-1.19883	0.230594531	0.637150998	BovineHD0100000506	1578430	0.5801531
1	0.0154973	0.00798958	1.93969	0.052417846	1.28052083	BovineHD0100000507	1580650	0.3867813
1	0.0154973	0.00798958	1.93969	0.052417846	1.28052083	BovineHD0100000508	1581283	0.3867813
1	0.00485538	0.0136744	0.35507	0.722537276	0.141139742	BovineHD0100000509	1581740	0.7597008
1	-0.00792858	0.0174471	-0.454435	0.649515931	0.187410192	BovineHD0100000510	1582287	0.7433833
1	0.0150739	0.00808519	1.86439	0.062267446	1.205738944	ARS-BFGL-NGS-105306	1582828	0.4056351
1	0.0203134	0.0108343	1.87492	0.060804218	1.216066294	BovineHD0100000511	1585655	0.4037632
1	0.0163118	0.0132551	1.23061	0.218469248	0.660609686	BovineHD0100000512	1588366	0.57235
1	0.0113546	0.0110916	1.02371	0.305972685	0.514317342	BovineHD0100046372	1597837	0.6240704
1	0.00724304	0.00902987	0.80212	0.422483866	0.374189871	ARS-BFGL-NGS-87636	1603944	0.6740628
1	-0.016096	0.0132001	-1.21939	0.222696685	0.652286247	BovineHD4100000011	1604699	0.5753777
1	0.0113157	0.0108239	1.04544	0.295820081	0.528972349	BovineHD4100000012	1608821	0.6184314
1	-3.46E-05	0.0207404	-0.00166634	0.998670454	0.000577799	BovineHD0100000516	1612202	0.8099056
1	0.01624	0.0130121	1.24807	0.212005913	0.673652026	BovineHD4100000013	1616612	0.5678178
1	-0.0142665	0.00906432	-1.57392	0.115506475	0.937393668	BovineHD0100000519	1630187	0.4826445
1	-0.00596843	0.0244014	-0.244594	0.806770894	0.093249778	BovineHD0100000520	1634362	0.7764581
1	0.00596843	0.0244014	0.244594	0.806770894	0.093249778	BovineHD0100000521	1635507	0.7764581
1	0.0142317	0.00973543	1.46184	0.143785586	0.842284648	BovineHD0100000522	1636265	0.5121537
1	-0.0177887	0.0106822	-1.66527	0.095859426	1.018365178	BovineHD0100000523	1640525	0.4590182
1	0.0115925	0.0113379	1.02246	0.306563649	0.513479343	BovineHD0100000524	1646922	0.6243852
1	-0.00596843	0.0244014	-0.244594	0.806770894	0.093249778	BovineHD0100000525	1649359	0.7764581
1	0.0113543	0.0114476	0.991846	0.321273056	0.493125695	BovineHD0100000526	1650994	0.6315738
1	-0.0113543	0.0114476	-0.991846	0.321273056	0.493125695	BovineHD0100000527	1652185	0.6315738
1	-0.0113543	0.0114476	-0.991846	0.321273056	0.493125695	BovineHD0100000528	1652863	0.6315738
1	0.0115925	0.0113379	1.02246	0.306563649	0.513479343	BovineHD0100000529	1654438	0.6243852
1	0.0115925	0.0113379	1.02246	0.306563649	0.513479343	BovineHD0100000530	1655391	0.6243852
1	-0.00907145	0.010034	-0.904071	0.365958119	0.436568613	BovineHD0100000531	1656392	0.6520053
1	0.00596843	0.0244014	0.244594	0.806770894	0.093249778	BovineHD0100000533	1664406	0.7764581
1	0.0114784	0.0114794	0.99992	0.31734963	0.498462004	BovineHD0100000534	1665136	0.6298329
1	0.0115309	0.0117997	0.977218	0.328461634	0.48351535	BovineHD0100000535	1666781	0.6350005
1	0.00703093	0.0154003	0.456545	0.647998285	0.188426143	BovineHD0100000536	1670513	0.7430048
1	0.00964937	0.0240108	0.401877	0.687774694	0.162553808	BovineHD0100000537	1672232	0.7524881
1	0.0070838	0.00893951	0.792415	0.428119051	0.368435446	BovineHD0100000538	1673501	0.6758962
1	0.00703045	0.00892917	0.787357	0.431073224	0.365448953	BovineHD0100000540	1684495	0.6772432
1	0.00282916	0.0209929	0.134768	0.892795353	0.049248079	BovineHD0100000541	1689904	0.7924034
1	-0.0134333	0.0168294	-0.798205	0.424751854	0.371864717	BovineHD0100000543	1699126	0.6745175
1	0.036789	0.0174515	2.10808	0.035024486	1.455628234	BovineHD0100000544	1702350	0.3466676
1	-0.0103414	0.0158529	-0.652331	0.514187917	0.288878133	BovineHD0100000545	1705917	0.7058759
1	0.0103414	0.0158529	0.652331	0.514187917	0.288878133	BovineHD0100000546	1709454	0.7058759
1	0.0328597	0.0169096	1.94326	0.051985221	1.284120104	BovineHD0100000548	1717589	0.3861955
1	-0.0355287	0.0173948	-2.04249	0.041103389	1.386122373	BovineHD0100000549	1721777	0.362353
1	-0.0414342	0.0181083	-2.28813	0.022130299	1.65501271	BovineHD0100000552	1732215	0.3039902
1	0.0242553	0.0127462	1.90294	0.057048855	1.243753066	ARS-BFGL-BAC-4401	1735779	0.3963544
1	-0.0436922	0.0185942	-2.34978	0.018784834	1.726192645	BovineHD0100000554	1742738	0.290777
1	0.0436922	0.0185942	2.34978	0.018784834	1.726192645	BovineHD0100000556	1750037	0.290777
1	-0.0365848	0.0164685	-2.2215	0.026317488	1.579755564	BovineHD0100000558	1757074	0.3192223
1	0.0275446	0.0131781	2.09018	0.036602055	1.436494527	ARS-BFGL-BAC-13059	1760113	0.3510398
1	0.0249845	0.0129583	1.92807	0.053846893	1.268839347	BovineHD0100000559	1762086	0.3896603
1	0.00932329	0.0152913	0.609711	0.542053499	0.265957848	BovineHD0100000561	1772465	0.7144719
1	-0.00932329	0.0152913	-0.609711	0.542053499	0.265957848	ARS-BFGL-BAC-14930	1782724	0.7144719
1	0.0109159	0.0171932	0.634897	0.525495837	0.27943072	BovineHD0100000564	1784589	0.7095979
1	0.00846001	0.0150602	0.561748	0.574287936	0.240870306	BovineHD0100000567	1798406	0.7236383
1	0.000142173	0.0169869	0.00836956	0.993322138	0.002909885	BovineHD0100000569	1808829	0.8091428
1	0.006386	0.00871736	0.732561	0.463826513	0.33364443	BovineHD0100000573	1825988	0.6892614
1	-0.00490386	0.00868747	-0.564475	0.572431121	0.242276763	ARS-BFGL-NGS-11433	1851399	0.7231003
1	0.00433119	0.00867333	0.499369	0.617519638	0.209349227	BovineHD0100000580	1859264	0.734921
1	-0.00403356	0.00859997	-0.46902	0.639055512	0.194461415	BovineHD0100000582	1865510	0.7407817
1	0.00715501	0.00846078	0.845668	0.397738318	0.400402567	BovineHD0100000583	1868271	0.6640432
1	-0.00853686	0.00864614	-0.98736	0.323466586	0.490170575	BovineHD0100000584	1871321	0.6328342
1	-0.00853686	0.00864614	-0.98736	0.323466586	0.490170575	BovineHD0100000585	1873922	0.6328342
1	0.017935	0.0241798	0.741735	0.458248201	0.338899231	BovineHD0100000587	1882332	0.6869991
1	-0.017935	0.0241798	-0.741735	0.458248201	0.338899231	BovineHD0100000588	1883632	0.6869991
1	-0.005804	0.00851859	-0.681333	0.495661071	0.304815189	BovineHD0100000589	1885789	0.6995799
1	-0.005804	0.00851859	-0.681333	0.495661071	0.304815189	BovineHD0100000590	1886547	0.6995799
1	-0.005804	0.00851859	-0.681333	0.495661071	0.304815189	BovineHD0100000591	1887295	0.6995799
1	-0.005804	0.00851859	-0.681333	0.495661071	0.304815189	BovineHD0100000592	1889540	0.6995799
1	-0.005804	0.00851859	-0.681333	0.495661071	0.304815189	ARS-BFGL-NGS-25183	1896112	0.6995799
1	-0.005804	0.00851859	-0.681333	0.495661071	0.304815189	BovineHD4100000014	1906755	0.6995799
1	-0.00543436	0.00864714	-0.628457	0.529704847	0.275966053	BovineHD0100000597	1913642	0.7109274
1	-0.00403356	0.00859997	-0.46902	0.639055512	0.194461415	BovineHD0100000598	1917478	0.7407817
1	0.00543436	0.00864714	0.628457	0.529704847	0.275966053	ARS-BFGL-NGS-76349	1921756	0.7109274
1	0.00543436	0.00864714	0.628457	0.529704847	0.275966053	BovineHD0100000599	1925652	0.7109274
1	-0.00403356	0.00859997	-0.46902	0.639055512	0.194461415	BovineHD0100000600	1932924	0.7407817
1	-0.00297978	0.00863043	-0.345265	0.729895278	0.136739446	BovineHD0100000601	1939015	0.7613218
1	-0.00801605	0.00887014	-0.903712	0.366148499	0.436342742	BovineHD0100000603	1950638	0.6520616
1	0.00834962	0.00883828	0.944712	0.344806311	0.462424794	BovineHD0100000605	1964495	0.6428053
1	-0.0039299	0.00863537	-0.455093	0.649042499	0.187726865	BovineHD0100000608	1975754	0.7432212
1	0.00748403	0.00879566	0.850878	0.394837468	0.403581642	BovineHD0100000609	1979142	0.6628601
1	0.00748403	0.00879566	0.850878	0.394837468	0.403581642	BovineHD0100000610	1979693	0.6628601
1	-0.00219837	0.00862466	-0.254894	0.798805058	0.097559194	ARS-BFGL-BAC-7317	1983902	0.774726
1	-0.0070137	0.0082829	-0.846769	0.39712423	0.401073615	BovineHD0100000612	1991039	0.6638527
1	0.00828944	0.00880934	0.940983	0.346713952	0.460028682	BovineHD0100000613	1995000	0.6434185
1	0.00828944	0.00880934	0.940983	0.346713952	0.460028682	BovineHD0100000614	1999880	0.6434185
1	-0.00828944	0.00880934	-0.940983	0.346713952	0.460028682	BovineHD0100000617	2013422	0.6434185
1	-0.0017814	0.00856277	-0.20804	0.835197806	0.078210655	BovineHD0100000618	2018403	0.7818808
1	0.00255219	0.00820799	0.31094	0.755846344	0.121566483	BovineHD0100000619	2023687	0.7668303
1	0.00451131	0.00874353	0.515959	0.605883236	0.217611064	BovineHD0100000620	2026471	0.731681
1	-0.0178482	0.0105039	-1.69919	0.089283911	1.049226795	BovineHD0100000621	2029351	0.4504659
1	-0.00564232	0.00849766	-0.663985	0.506700168	0.295248952	BovineHD0100000622	2030611	0.7032736
1	-0.0175344	0.0123913	-1.41506	0.157051426	0.803958115	BovineHD0100000623	2031157	0.5248004
1	-0.0175344	0.0123913	-1.41506	0.157051426	0.803958115	BovineHD0100000624	2031939	0.5248004
1	-0.00600021	0.0085024	-0.705708	0.48037002	0.318424105	BovineHD0100000625	2032837	0.6945555
1	-0.00715364	0.00888979	-0.804703	0.420991408	0.375726767	BovineHD0100000626	2034705	0.6735925
1	0.00204573	0.00809785	0.252626	0.800557323	0.096607565	BovineHD0100000628	2037672	0.7750802
1	0.00204573	0.00809785	0.252626	0.800557323	0.096607565	BovineHD0100000629	2040563	0.7750802
1	-0.00204573	0.00809785	-0.252626	0.800557323	0.096607565	BovineHD0100000630	2042196	0.7750802
1	-0.00051838	0.00809633	-0.0640266	0.948949068	0.022757096	BovineHD0100000632	2047849	0.8023032
1	0.00376684	0.00822651	0.457891	0.64703092	0.189074965	ARS-BFGL-NGS-29653	2049400	0.7428345
1	0.0180338	0.0124347	1.45028	0.146980979	0.832738864	BovineHD4100000015	2049937	0.5150601
1	0.00792485	0.00851522	0.930668	0.352025704	0.453425625	BovineHD0100000636	2071084	0.6455161
1	-0.00813314	0.019214	-0.423291	0.672083112	0.172577017	BovineHD0100000638	2079444	0.7490443
1	0.00294725	0.00840647	0.350593	0.725893832	0.139126894	BovineHD0100000640	2092707	0.7604801
1	0.00425353	0.00840246	0.506224	0.612699595	0.212752406	BovineHD0100000646	2117893	0.733427
1	0.00409279	0.0143121	0.285967	0.774903496	0.11075238	BovineHD0100000647	2121006	0.7698979
1	0.0236017	0.00918055	2.57084	0.010145459	1.993728319	BTA-120704-no-rs	2128924	0.244724
1	-0.00105364	0.0152111	-0.0692674	0.944776798	0.024670781	BovineHD0100000648	2134224	0.8014157
1	-0.00425353	0.00840246	-0.506224	0.612699595	0.212752406	BovineHD0100000650	2139831	0.733427
1	0.00813314	0.019214	0.423291	0.672083112	0.172577017	BovineHD0100000654	2156374	0.7490443
1	0.00813314	0.019214	0.423291	0.672083112	0.172577017	BovineHD0100000655	2163439	0.7490443
1	-0.00742823	0.0132953	-0.55871	0.576359863	0.239306271	BovineHD0100000656	2166684	0.7241174
1	-0.00340911	0.00831983	-0.409757	0.681984359	0.166225585	BovineHD0100000658	2172869	0.7510563
1	-0.00342854	0.00836154	-0.410036	0.681779687	0.166355943	BovineHD0100000659	2179671	0.75105
1	-0.00209856	0.0203185	-0.103283	0.917738402	0.037281095	BovineHD0100000664	2207122	0.7969637
1	0.00531868	0.00866759	0.613628	0.53946141	0.268039617	ARS-BFGL-NGS-85297	2211567	0.7140177
1	-0.00263646	0.0206357	-0.127762	0.898337366	0.046560536	BovineHD0100000667	2216851	0.7934316
1	0.0106831	0.00854437	1.25031	0.211186817	0.675333196	BovineHD0100000668	2222338	0.5672674
1	-0.00991733	0.0117066	-0.847156	0.396908514	0.401309585	BovineHD0100000671	2232243	0.663739
1	0.0282766	0.0149682	1.88912	0.058876235	1.230059969	BovineHD0100000673	2243774	0.3999215
1	-0.016448	0.00865813	-1.89972	0.057470356	1.240556116	BovineHD0100000674	2246697	0.3973882
1	-0.0036504	0.00790742	-0.461642	0.644338238	0.190886095	BovineHD0100000675	2247880	0.7420551
1	-0.0182371	0.0085032	-2.14473	0.031974843	1.495191578	BovineHD0100000676	2250886	0.3380498
1	-0.0036504	0.00790742	-0.461642	0.644338238	0.190886095	BovineHD0100000677	2253671	0.7420551
1	-0.0036504	0.00790742	-0.461642	0.644338238	0.190886095	BovineHD0100000678	2254425	0.7420551
1	-0.0036504	0.00790742	-0.461642	0.644338238	0.190886095	BovineHD0100000679	2255823	0.7420551
1	0.0182371	0.0085032	2.14473	0.031974843	1.495191578	BovineHD0100000680	2260519	0.3380498
1	0.0171706	0.00802624	2.1393	0.032411784	1.489297065	BovineHD0100000681	2262097	0.3394205
1	-0.0146731	0.0086528	-1.69577	0.089929967	1.046095565	BovineHD0100000683	2263321	0.4511246
1	0.00380767	0.0217468	0.175091	0.861008189	0.064992718	BovineHD0100000684	2267893	0.7868091
1	0.00380767	0.0217468	0.175091	0.861008189	0.064992718	BovineHD0100000685	2270864	0.7868091
1	0.00988001	0.0154724	0.638557	0.523111407	0.28140581	BovineHD0100000686	2274455	0.7086137
1	-0.0126805	0.00939029	-1.35039	0.176891429	0.752293211	BovineHD0100000687	2277218	0.5412486
1	0.00794789	0.0100964	0.787198	0.43116628	0.365355211	BovineHD0100000688	2277983	0.6772749
1	-0.0151284	0.0114572	-1.32043	0.186691999	0.728874294	BovineHD0100000689	2280231	0.548781
1	0.00214257	0.00813429	0.2634	0.792242381	0.101141928	BovineHD0100000691	2284437	0.7735987
1	-0.0133691	0.0113277	-1.18021	0.237917173	0.623574209	BovineHD0100000692	2286272	0.5845963
1	-0.0133691	0.0113277	-1.18021	0.237917173	0.623574209	BovineHD0100000693	2286780	0.5845963
1	0.0133691	0.0113277	1.18021	0.237917173	0.623574209	BovineHD0100000694	2287296	0.5845963
1	0.0015349	0.00857521	0.178993	0.857943259	0.066541434	ARS-BFGL-NGS-16727	2291153	0.7860828
1	-0.00265301	0.00781172	-0.339619	0.734143587	0.13421899	BovineHD0100000695	2291985	0.7624426
1	0.00201314	0.00867127	0.232162	0.816412271	0.088090476	BovineHD0100000696	2292579	0.7780657
1	-0.00714384	0.00975369	-0.732424	0.463910102	0.33356617	BovineHD0100000697	2293781	0.6892674
1	0.00201314	0.00867127	0.232162	0.816412271	0.088090476	BovineHD0100000698	2294724	0.7780657
1	-0.0151284	0.0114572	-1.32043	0.186691999	0.728874294	BovineHD0100000699	2296066	0.548781
1	-0.00230476	0.0085964	-0.268108	0.788616281	0.103134261	BovineHD0100000700	2297009	0.772918
1	-0.00812937	0.0101118	-0.803953	0.421424439	0.375280282	BovineHD0100000701	2297922	0.6736981
1	-0.00230476	0.0085964	-0.268108	0.788616281	0.103134261	BovineHD0100000702	2299506	0.772918
1	-0.0151284	0.0114572	-1.32043	0.186691999	0.728874294	BovineHD0100000703	2300187	0.548781
1	0.00812624	0.010136	0.801718	0.42271642	0.373950882	BovineHD0100000704	2300660	0.674194
1	-0.0114306	0.0112863	-1.01278	0.311165666	0.507008329	BovineHD4100000017	2302008	0.6267894
1	0.00738746	0.00975888	0.756999	0.44905076	0.347704564	BovineHD0100000705	2304002	0.6836455
1	0.0113062	0.0113109	0.999585	0.31751179	0.498240143	BovineHD4100000018	2305629	0.6298329
1	0.0136193	0.00839471	1.62236	0.104726816	0.979942098	BovineHD0100000706	2306601	0.4700214
1	0.0107277	0.01128	0.951039	0.341584963	0.466501255	BovineHD0100000707	2307635	0.6412775
1	0.0128094	0.00912785	1.40333	0.160518976	0.794473619	BovineHD0100000708	2309271	0.5279111
1	-0.0132091	0.0079142	-1.66904	0.095109977	1.021773923	ARS-BFGL-NGS-115671	2313042	0.4580248
1	-0.00941105	0.00826766	-1.1383	0.254995691	0.593467159	BovineHD0100000709	2316542	0.5952725
1	-0.0122891	0.0110153	-1.11564	0.264576712	0.577448385	BovineHD0100000710	2320203	0.6005129
1	0.0122891	0.0110153	1.11564	0.264576712	0.577448385	BovineHD0100000711	2322715	0.6005129
1	0.00803967	0.0101625	0.791111	0.428879535	0.367664677	BovineHD0100000712	2326957	0.6762692
1	0.00938178	0.0104568	0.897193	0.369616302	0.432248883	BovineHD0100000713	2327416	0.6532132
1	-0.0133029	0.0085972	-1.54735	0.121779401	0.914426167	BovineHD0100000714	2328001	0.4892058
1	0.00938178	0.0104568	0.897193	0.369616302	0.432248883	BovineHD0100000716	2331080	0.6532132
1	0.0071908	0.0113157	0.635471	0.525121518	0.279740185	BovineHD0100000717	2336571	0.709418
1	-0.0135433	0.00813426	-1.66497	0.095919266	1.018094154	BovineHD0100000718	2337215	0.4591002
1	0.0135433	0.00813426	1.66497	0.095919266	1.018094154	BovineHD0100000719	2338197	0.4591002
1	0.0168957	0.0087877	1.92265	0.054524495	1.263408346	BovineHD0100000720	2339488	0.3911394
1	0.0168957	0.0087877	1.92265	0.054524495	1.263408346	BovineHD0100000721	2340614	0.3911394
1	0.0168957	0.0087877	1.92265	0.054524495	1.263408346	BovineHD0100000722	2341224	0.3911394
1	-0.0071908	0.0113157	-0.635471	0.525121518	0.279740185	BovineHD0100000723	2341944	0.709418
1	0.0081268	0.0101392	0.801522	0.422829832	0.373834379	BovineHD0100000726	2345779	0.6742141
1	-0.0081268	0.0101392	-0.801522	0.422829832	0.373834379	BovineHD0100000727	2346939	0.6742141
1	0.0071908	0.0113157	0.635471	0.525121518	0.279740185	BovineHD0100000729	2349327	0.709418
1	0.0071908	0.0113157	0.635471	0.525121518	0.279740185	BovineHD0100000730	2352532	0.709418
1	0.0071908	0.0113157	0.635471	0.525121518	0.279740185	BovineHD0100000731	2353628	0.709418
1	-0.016679	0.0107468	-1.55199	0.120665146	0.918418156	BovineHD0100000733	2356151	0.4879282
1	-0.000780703	0.0111515	-0.0700088	0.944186679	0.024942131	BovineHD0100000734	2357864	0.8013602
1	0.010552	0.0121364	0.869452	0.384600301	0.41499038	BovineHD0100000735	2358313	0.6589829
1	-0.010552	0.0121364	-0.869452	0.384600301	0.41499038	BovineHD0100000736	2360924	0.6589829
1	-0.0190782	0.0131119	-1.45503	0.145661482	0.836655276	BovineHD0100000738	2372503	0.513898
1	0.0123402	0.0116705	1.05739	0.290334061	0.537102011	BovineHD0100000739	2378661	0.6156297
1	0.0164525	0.0105397	1.561	0.118524281	0.926192671	BovineHD0100000740	2381466	0.4851763
1	-0.0166271	0.00887107	-1.87431	0.060888198	1.21546688	BovineHD0100000741	2384202	0.403892
1	-0.0166271	0.00887107	-1.87431	0.060888198	1.21546688	BovineHD0100000742	2388346	0.403892
1	0.0166271	0.00887107	1.87431	0.060888198	1.21546688	BovineHD0100000743	2389398	0.403892
1	-0.0166271	0.00887107	-1.87431	0.060888198	1.21546688	BovineHD0100000744	2389877	0.403892
1	0.0166271	0.00887107	1.87431	0.060888198	1.21546688	BovineHD4100000019	2390877	0.403892
1	0.0166271	0.00887107	1.87431	0.060888198	1.21546688	BovineHD0100000746	2392400	0.403892
1	-0.0166271	0.00887107	-1.87431	0.060888198	1.21546688	BovineHD0100000747	2393086	0.403892
1	0.0166271	0.00887107	1.87431	0.060888198	1.21546688	ARS-BFGL-NGS-71085	2393763	0.403892
1	0.0166271	0.00887107	1.87431	0.060888198	1.21546688	BovineHD0100000748	2394222	0.403892
1	0.0166271	0.00887107	1.87431	0.060888198	1.21546688	BovineHD0100000749	2394765	0.403892
1	-0.0166271	0.00887107	-1.87431	0.060888198	1.21546688	BovineHD0100000750	2395703	0.403892
1	0.0166271	0.00887107	1.87431	0.060888198	1.21546688	BovineHD0100000751	2396406	0.403892
1	-0.0166271	0.00887107	-1.87431	0.060888198	1.21546688	BovineHD0100000752	2397896	0.403892
1	0.0166271	0.00887107	1.87431	0.060888198	1.21546688	BovineHD0100000753	2398561	0.403892
1	-0.0166271	0.00887107	-1.87431	0.060888198	1.21546688	BovineHD0100000754	2399147	0.403892
1	-0.0166271	0.00887107	-1.87431	0.060888198	1.21546688	BovineHD0100000755	2399914	0.403892
1	0.0166271	0.00887107	1.87431	0.060888198	1.21546688	BovineHD0100000756	2402110	0.403892
1	0.0159241	0.0088289	1.80364	0.071288265	1.146981955	BovineHD0100000757	2402672	0.4211327
1	-0.0166271	0.00887107	-1.87431	0.060888198	1.21546688	BovineHD0100000758	2403256	0.403892
1	-0.0166271	0.00887107	-1.87431	0.060888198	1.21546688	BovineHD0100000759	2404305	0.403892
1	0.0166271	0.00887107	1.87431	0.060888198	1.21546688	BovineHD0100000760	2404931	0.403892
1	0.0166979	0.00885737	1.88519	0.059404676	1.226179372	BovineHD0100000761	2406624	0.4009582
1	-0.0176272	0.00881262	-2.00023	0.045475886	1.342218833	BovineHD0100000762	2407406	0.3728389
1	-0.0188367	0.00884262	-2.13022	0.033153862	1.479465872	BovineHD0100000763	2408157	0.3417253
1	-0.0188367	0.00884262	-2.13022	0.033153862	1.479465872	BovineHD0100000764	2408795	0.3417253
1	-0.0188367	0.00884262	-2.13022	0.033153862	1.479465872	BovineHD0100000765	2410582	0.3417253
1	0.0188367	0.00884262	2.13022	0.033153862	1.479465872	BovineHD0100000766	2411477	0.3417253
1	0.0188367	0.00884262	2.13022	0.033153862	1.479465872	BovineHD0100000767	2412333	0.3417253
1	-0.0188367	0.00884262	-2.13022	0.033153862	1.479465872	BovineHD0100000768	2413254	0.3417253
1	0.0188367	0.00884262	2.13022	0.033153862	1.479465872	BovineHD0100000769	2414190	0.3417253
1	0.0188367	0.00884262	2.13022	0.033153862	1.479465872	ARS-BFGL-NGS-21352	2415018	0.3417253
1	-0.0188367	0.00884262	-2.13022	0.033153862	1.479465872	BovineHD0100000770	2415884	0.3417253
1	0.0188367	0.00884262	2.13022	0.033153862	1.479465872	BovineHD0100000771	2416577	0.3417253
1	0.0188367	0.00884262	2.13022	0.033153862	1.479465872	BovineHD0100000772	2417272	0.3417253
1	0.0188367	0.00884262	2.13022	0.033153862	1.479465872	BovineHD0100000773	2418065	0.3417253
1	-0.0188367	0.00884262	-2.13022	0.033153862	1.479465872	BovineHD0100000774	2418759	0.3417253
1	-0.0188367	0.00884262	-2.13022	0.033153862	1.479465872	BovineHD0100000775	2419709	0.3417253
1	0.0188367	0.00884262	2.13022	0.033153862	1.479465872	BovineHD0100000776	2420596	0.3417253
1	-0.0188367	0.00884262	-2.13022	0.033153862	1.479465872	BovineHD0100000777	2421374	0.3417253
1	-0.0188367	0.00884262	-2.13022	0.033153862	1.479465872	BovineHD0100000778	2421981	0.3417253
1	0.00957042	0.00871589	1.09804	0.272187466	0.565131878	BovineHD0100000780	2426750	0.6053285
1	0.00808513	0.0080975	0.998473	0.318050455	0.497503978	BovineHD0100000781	2427298	0.6299492
1	-0.00808513	0.0080975	-0.998473	0.318050455	0.497503978	BovineHD0100000782	2429089	0.6299492
1	0.00964705	0.00807101	1.19527	0.231982032	0.634545652	BovineHD0100000783	2429893	0.5811907
1	0.0185146	0.00818636	2.26164	0.023720013	1.624885085	BovineHD0100000784	2431453	0.3098567
1	0.0170598	0.00823632	2.07128	0.038333066	1.416426447	BovineHD0100000785	2432250	0.3559747
1	-0.00424935	0.0106777	-0.397967	0.690654653	0.160739058	BovineHD0100000786	2432830	0.7530791
1	0.0201741	0.00811565	2.48582	0.012925604	1.888549164	BovineHD0100000787	2437675	0.263393
1	0.00409673	0.0106701	0.383945	0.701019349	0.154269995	BovineHD0100000788	2439228	0.755007
1	0.00313196	0.0107079	0.29249	0.769912106	0.113558851	BovineHD0100000789	2439833	0.7690853
1	0.0204351	0.00813874	2.51084	0.012044689	1.919204397	BovineHD0100000790	2440433	0.2577251
1	0.00398279	0.0106574	0.37371	0.708620217	0.149586461	BovineHD0100000791	2441478	0.756653
1	-0.0208921	0.00812779	-2.57045	0.010156889	1.993239304	BovineHD0100000792	2447195	0.2447871
1	0.0232326	0.0104531	2.22256	0.026245857	1.580939241	BovineHD0100000793	2448320	0.3189133
1	0.0110146	0.0104364	1.0554	0.29124285	0.535744728	BovineHD0100000794	2449682	0.6160973
1	-0.016708	0.00899589	-1.85729	0.063270398	1.198799431	BovineHD4100000021	2451905	0.4075393
1	0.0110146	0.0104364	1.0554	0.29124285	0.535744728	BovineHD0100000795	2453728	0.6160973
1	0.0110146	0.0104364	1.0554	0.29124285	0.535744728	BovineHD0100000796	2455441	0.6160973
1	0.0210608	0.00805981	2.61306	0.00897378	2.047024603	BovineHD0100000797	2459048	0.2372112
1	-0.0110146	0.0104364	-1.0554	0.29124285	0.535744728	ARS-BFGL-NGS-103391	2462297	0.6160973
1	-0.00527269	0.0110996	-0.475033	0.634763626	0.197387968	BovineHD0100000798	2463996	0.7396248
1	-0.0185701	0.00850993	-2.18217	0.029097377	1.536146161	BovineHD4100000022	2465511	0.3295965
1	0.019865	0.00809038	2.45538	0.014073856	1.851586895	BovineHD0100000801	2467373	0.2693947
1	0.019865	0.00809038	2.45538	0.014073856	1.851586895	BovineHD0100000802	2467960	0.2693947
1	0.019865	0.00809038	2.45538	0.014073856	1.851586895	BovineHD0100000803	2469316	0.2693947
1	0.019865	0.00809038	2.45538	0.014073856	1.851586895	BovineHD0100000804	2470286	0.2693947
1	0.0110155	0.00818377	1.34602	0.178296578	0.748856993	BovineHD0100000805	2471818	0.5422737
1	-0.0114206	0.00820313	-1.39223	0.163853279	0.785544862	BovineHD0100000806	2472753	0.5304704
1	0.0114206	0.00820313	1.39223	0.163853279	0.785544862	BovineHD0100000807	2475470	0.5304704
1	0.0218277	0.00925625	2.35816	0.018366096	1.735983158	BovineHD0100000808	2477614	0.2888623
1	0.0195	0.00873677	2.23195	0.025618637	1.591443977	BovineHD0100000809	2483778	0.3172034
1	-0.0231024	0.00929716	-2.48489	0.012959419	1.887414474	BovineHD0100000810	2484715	0.2635085
1	-0.0195	0.00873677	-2.23195	0.025618637	1.591443977	BovineHD0100000811	2485427	0.3172034
1	0.0231024	0.00929716	2.48489	0.012959419	1.887414474	BovineHD0100000812	2486462	0.2635085
1	0.0195	0.00873677	2.23195	0.025618637	1.591443977	BovineHD0100000813	2488038	0.3172034
1	0.0231024	0.00929716	2.48489	0.012959419	1.887414474	BovineHD0100000814	2489167	0.2635085
1	-0.0262347	0.00916193	-2.86345	0.004190695	2.377713911	BovineHD0100000815	2490091	0.1934256
1	-0.0135936	0.00915588	-1.48469	0.13762649	0.861297967	BovineHD0100000816	2491052	0.5061484
1	0.0231079	0.00843858	2.73836	0.006174827	2.209375182	BovineHD4100000023	2509966	0.2166339
1	-0.00580522	0.012161	-0.477364	0.633103119	0.198525547	BovineHD0100000821	2514134	0.7391468
1	-0.00580522	0.012161	-0.477364	0.633103119	0.198525547	BovineHD4100000024	2515412	0.7391468
1	-0.0234881	0.00854701	-2.7481	0.005994352	2.222257736	BovineHD0100000822	2518737	0.2151348
1	0.0217701	0.00993568	2.19111	0.028444218	1.546005998	BovineHD0100000823	2522304	0.3273958
1	-0.0217701	0.00993568	-2.19111	0.028444218	1.546005998	BovineHD0100000824	2522997	0.3273958
1	-0.0245692	0.0101514	-2.42028	0.015508857	1.809420216	ARS-BFGL-NGS-22858	2524748	0.2762224
1	-0.0217701	0.00993568	-2.19111	0.028444218	1.546005998	BovineHD0100000825	2525618	0.3273958
1	-0.0106278	0.0113083	-0.939823	0.347308739	0.459284289	BovineHD0100000826	2526846	0.6437305
1	-0.00805091	0.0111105	-0.724623	0.468683629	0.329120216	BovineHD0100000827	2530113	0.6912229
1	-0.0245692	0.0101514	-2.42028	0.015508857	1.809420216	BovineHD0100000831	2539320	0.2762224
1	-0.0106278	0.0113083	-0.939823	0.347308739	0.459284289	BovineHD0100000832	2539996	0.6437305
1	-0.00805091	0.0111105	-0.724623	0.468683629	0.329120216	BovineHD0100000833	2540535	0.6912229
1	0.00767106	0.0111354	0.688889	0.49089339	0.309012816	BovineHD0100000834	2541383	0.6979481
1	-0.0113764	0.0119495	-0.952039	0.341077589	0.467146816	BovineHD0100000835	2542485	0.64094
1	0.0128471	0.0118784	1.08156	0.279448523	0.553698181	BovineHD0100000836	2543235	0.6091724
1	0.0051243	0.0105747	0.484582	0.627973062	0.202058985	BovineHD0100000837	2544384	0.7376364
1	0.00146447	0.0121766	0.12027	0.904269309	0.043702209	BovineHD0100000838	2547080	0.7945692
1	0.00684663	0.00817229	0.837786	0.402151238	0.39561059	BovineHD0100000839	2556170	0.6659346
1	-0.00753866	0.0101991	-0.739148	0.459817423	0.337414577	BovineHD4100000025	2558859	0.687511
1	0.00753866	0.0101991	0.739148	0.459817423	0.337414577	BovineHD0100000840	2559848	0.687511
1	0.00875953	0.0147349	0.594475	0.552194684	0.257907779	BovineHD0100000841	2561715	0.71726
1	-0.00813159	0.00940166	-0.86491	0.387088536	0.412189691	BovineHD0100000842	2563371	0.6596164
1	-0.00743219	0.00821398	-0.904822	0.36556006	0.43704126	BovineHD0100000844	2569849	0.6518121
1	-0.00900165	0.00814883	-1.10466	0.269307387	0.569751734	BovineHD0100000845	2571651	0.6032858
1	-0.00900165	0.00814883	-1.10466	0.269307387	0.569751734	BovineHD0100000846	2573066	0.6032858
1	-0.00657448	0.0094081	-0.69881	0.48467105	0.31455292	BovineHD0100000847	2576419	0.6955935
1	-0.00657448	0.0094081	-0.69881	0.48467105	0.31455292	BovineHD0100000848	2577172	0.6955935
1	0.00743219	0.00821398	0.904822	0.36556006	0.43704126	BovineHD0100000849	2579252	0.6518121
1	0.00603551	0.0110078	0.548295	0.583489565	0.233966906	BovineHD0100000850	2580285	0.7260692
1	0.00511092	0.0114633	0.445852	0.655704318	0.183291956	BovineHD0100000851	2583517	0.7450107
1	-0.00511092	0.0114633	-0.445852	0.655704318	0.183291956	BovineHD0100000852	2584764	0.7450107
1	0.00511092	0.0114633	0.445852	0.655704318	0.183291956	BovineHD0100000853	2585803	0.7450107
1	0.0275704	0.0134152	2.05516	0.039863987	1.399419265	BovineHD0100000854	2590536	0.3593905
1	0.0259946	0.013487	1.92738	0.053932764	1.268147322	BovineHD0100000855	2591415	0.3896603
1	0.00369973	0.0113729	0.32531	0.744946577	0.127874871	BovineHD0100000856	2592634	0.7648663
1	-0.00511092	0.0114633	-0.445852	0.655704318	0.183291956	BovineHD0100000857	2595204	0.7450107
1	0.0165548	0.0100678	1.64433	0.100108582	0.99952869	BovineHD0100000859	2611948	0.4647344
1	0.0248748	0.0113394	2.19366	0.028260246	1.548824069	BovineHD0100000860	2612716	0.326494
1	-0.00486807	0.00797564	-0.610367	0.541618955	0.266306145	BovineHD0100000861	2619540	0.7143299
1	-0.0144764	0.00951234	-1.52186	0.128044693	0.892638416	BovineHD0100000863	2632340	0.4963472
1	0.0133695	0.00885185	1.51036	0.130952119	0.882887471	BovineHD0100000865	2638403	0.4994524
1	0.00304868	0.0143611	0.212288	0.831882429	0.079938049	BovineHD0100000866	2639591	0.781017
1	-0.0110259	0.0110699	-0.996028	0.319236944	0.495886855	BovineHD0100000867	2641230	0.6308159
1	0.0147896	0.00881017	1.67869	0.093212999	1.030523519	BovineHD0100000868	2642859	0.4553426
1	-0.0114558	0.0126196	-0.90778	0.363994833	0.438904781	ARS-BFGL-NGS-89044	2645246	0.6509377
1	0.0125552	0.00842654	1.48997	0.136232652	0.865718788	BovineHD0100000869	2646245	0.5048756
1	-0.0110259	0.0110699	-0.996028	0.319236944	0.495886855	BovineHD0100000870	2650400	0.6308159
1	0.00504464	0.014366	0.351152	0.725474442	0.139377883	BovineHD0100000871	2657083	0.7603757
1	0.0124196	0.00884425	1.40425	0.160244938	0.795215682	BovineHD0100000872	2658686	0.5277123
1	-0.00133996	0.00956626	-0.140071	0.888603941	0.051291765	BovineHD0100000873	2661202	0.7917694
1	-0.00973469	0.00803044	-1.21222	0.225428657	0.646990876	BovineHD0100000875	2666373	0.5768293
1	-0.0107086	0.00796028	-1.34526	0.178541797	0.748260098	BovineHD0100000876	2666975	0.5423964
1	-0.00937828	0.00780689	-1.20128	0.229643082	0.638946633	BovineHD0100000877	2668385	0.5797062
1	-0.0107086	0.00796028	-1.34526	0.178541797	0.748260098	BovineHD0100000878	2669386	0.5423964
1	-0.00790861	0.00812136	-0.973804	0.330154261	0.481283093	BovineHD0100000880	2673206	0.6358842
1	-0.0273	0.0136869	-1.99461	0.046085886	1.33643206	ARS-BFGL-NGS-79093	2676888	0.3742015
1	0.00514458	0.0095587	0.538209	0.590432968	0.228829401	BovineHD0100000881	2680235	0.7279484
1	0.0102777	0.0093537	1.09878	0.271864481	0.565647529	BovineHD0100000882	2681126	0.6051473
1	-0.00835921	0.00960904	-0.869932	0.384337916	0.415286769	BovineHD0100000883	2683800	0.6589829
1	-0.0141938	0.00840165	-1.68941	0.091141408	1.040284267	BovineHD0100000885	2689546	0.4525455
1	-0.00946629	0.00831895	-1.13792	0.255154346	0.593197031	BovineHD0100000886	2693606	0.5953695
1	-0.0149701	0.00853645	-1.75367	0.079487582	1.099700715	BovineHD0100000887	2694947	0.4357945
1	-0.0114377	0.00852426	-1.34178	0.179667849	0.745529631	BovineHD0100000888	2698439	0.5429728
1	0.0016916	0.0106977	0.158128	0.874355991	0.05831171	BovineHD0100000889	2701438	0.7892331
1	0.0022054	0.010167	0.216917	0.828273103	0.081826441	BovineHD0100000890	2705225	0.7801956
1	0.00201486	0.0100193	0.201097	0.840622796	0.075398837	BovineHD0100000891	2705959	0.7829124
1	-0.0219718	0.0120121	-1.82915	0.067377639	1.171484213	BovineHD0100000892	2710053	0.4146349
1	-0.00201486	0.0100193	-0.201097	0.840622796	0.075398837	BovineHD0100000893	2711214	0.7829124
1	-0.00201486	0.0100193	-0.201097	0.840622796	0.075398837	BovineHD0100000894	2711818	0.7829124
1	-0.000306759	0.00828824	-0.0370114	0.970475928	0.013015232	BovineHD0100000895	2712746	0.8057743
1	0.00201486	0.0100193	0.201097	0.840622796	0.075398837	BovineHD0100000896	2713498	0.7829124
1	-0.0211744	0.00958284	-2.20961	0.027132619	1.566508289	ARS-BFGL-NGS-58892	2714141	0.3226229
1	-0.00785148	0.00934745	-0.839959	0.400931711	0.396929592	BovineHD0100000898	2718644	0.6655663
1	-0.00733817	0.00930107	-0.78896	0.430135699	0.366394512	BovineHD0100000899	2724584	0.6768231
1	-0.0150339	0.0078748	-1.90912	0.056247092	1.249899925	BovineHD0100000900	2726351	0.3950104
1	-0.036031	0.0260326	-1.38407	0.166337539	0.779009728	BovineHD0100000901	2728001	0.53267
1	0.0150339	0.0078748	1.90912	0.056247092	1.249899925	BovineHD0100000902	2732892	0.3950104
1	-0.00774858	0.00931305	-0.832014	0.405401375	0.392114783	BovineHD0100000903	2733606	0.6673248
1	0.00774858	0.00931305	0.832014	0.405401375	0.392114783	BovineHD0100000904	2738825	0.6673248
1	0.00953482	0.00830316	1.14834	0.250828692	0.600622786	BovineHD0100000905	2741967	0.5926161
1	0.0150339	0.0078748	1.90912	0.056247092	1.249899925	BovineHD0100000907	2746911	0.3950104
1	0.000429152	0.01185	0.0362154	0.971110619	0.012731297	BovineHD0100000908	2749057	0.8059146
1	-0.0133789	0.00845946	-1.58153	0.113757435	0.94402021	ARS-BFGL-NGS-98287	2749920	0.4807271
1	-0.000429152	0.01185	-0.0362154	0.971110619	0.012731297	BovineHD0100000909	2750951	0.8059146
1	0.0111734	0.0078677	1.42016	0.155561628	0.808097521	BovineHD0100000910	2752063	0.5235883
1	0.00083858	0.0114034	0.0735378	0.94137819	0.026235868	BovineHD0100000912	2753955	0.800958
1	0.00083858	0.0114034	0.0735378	0.94137819	0.026235868	BovineHD0100000913	2754559	0.800958
1	0.00083858	0.0114034	0.0735378	0.94137819	0.026235868	BovineHD0100000914	2755519	0.800958
1	-0.0133789	0.00845946	-1.58153	0.113757435	0.94402021	BovineHD0100000915	2756304	0.4807271
1	0.0133789	0.00845946	1.58153	0.113757435	0.94402021	BovineHD0100000916	2757243	0.4807271
1	0.00083858	0.0114034	0.0735378	0.94137819	0.026235868	BovineHD0100000917	2758093	0.800958
1	-0.0133789	0.00845946	-1.58153	0.113757435	0.94402021	BovineHD0100000918	2759008	0.4807271
1	0.00083858	0.0114034	0.0735378	0.94137819	0.026235868	BovineHD0100000919	2759956	0.800958
1	0.00083858	0.0114034	0.0735378	0.94137819	0.026235868	BovineHD0100000920	2760690	0.800958
1	-0.00848557	0.00935299	-0.907258	0.364270745	0.438575706	BovineHD0100000922	2762354	0.6510474
1	-0.0118011	0.00788785	-1.49611	0.134625521	0.870872603	BovineHD0100000923	2763184	0.503123
1	-0.00485045	0.00843527	-0.57502	0.565277988	0.247737926	BovineHD0100000924	2766689	0.7213359
1	0.00947137	0.00837913	1.13035	0.258329228	0.587826454	BovineHD0100000925	2767451	0.5973225
1	-0.00947137	0.00837913	-1.13035	0.258329228	0.587826454	BovineHD0100000926	2768623	0.5973225
1	-0.00280806	0.00814026	-0.34496	0.730124564	0.13660304	BovineHD0100000927	2769415	0.7613388
1	-0.0138021	0.00965047	-1.4302	0.152660149	0.816274319	BTB-00001612	2771830	0.5212826
1	0.0160955	0.00807481	1.9933	0.046229061	1.335084932	BovineHD0100000928	2778724	0.3745956
1	0.0160955	0.00807481	1.9933	0.046229061	1.335084932	BovineHD0100000929	2780240	0.3745956
1	0.0123048	0.00853398	1.44186	0.149342397	0.825816883	BovineHD0100000930	2784249	0.5178384
1	-0.0131719	0.00819512	-1.60728	0.107993488	0.966602431	BovineHD0100000933	2791734	0.4737027
1	-0.00224424	0.0155343	-0.14447	0.885129393	0.052993237	BovineHD0100000934	2793837	0.7912903
1	-0.01366	0.00901401	-1.51541	0.129669136	0.887163383	BovineHD0100000935	2794840	0.4978948
1	-0.00224424	0.0155343	-0.14447	0.885129393	0.052993237	BovineHD0100000936	2795530	0.7912903
1	0.0146791	0.0143234	1.02483	0.305443824	0.515068652	Hapmap53592-rs29009975	2799458	0.623684
1	0.0148023	0.00901719	1.64157	0.100679676	0.997058192	BovineHD0100000937	2802896	0.465397
1	0.0146791	0.0143234	1.02483	0.305443824	0.515068652	BovineHD0100000938	2809322	0.623684
1	0.0146791	0.0143234	1.02483	0.305443824	0.515068652	BovineHD0100000939	2813583	0.623684
1	0.00224424	0.0155343	0.14447	0.885129393	0.052993237	BovineHD0100000940	2816062	0.7912903
1	0.00224424	0.0155343	0.14447	0.885129393	0.052993237	BovineHD0100000942	2817338	0.7912903
1	0.00303795	0.0153473	0.197947	0.843086598	0.074127814	BovineHD0100000943	2818505	0.7832562
1	0.00224424	0.0155343	0.14447	0.885129393	0.052993237	BovineHD0100000944	2820169	0.7912903
1	-0.0146791	0.0143234	-1.02483	0.305443824	0.515068652	BovineHD0100000945	2821491	0.623684
1	-0.0152996	0.00913891	-1.67412	0.094107542	1.026375572	BovineHD4100000027	2824934	0.4564575
1	-0.0116234	0.0144427	-0.804795	0.420938308	0.375781549	BovineHD0100000946	2830528	0.6735726
1	-0.0119119	0.00852498	-1.3973	0.162323895	0.789617545	BovineHD0100000948	2836361	0.5293482
1	-0.0209448	0.0138559	-1.51161	0.130633635	0.883944987	ARS-BFGL-NGS-15775	2847001	0.4992792
1	-0.0209448	0.0138559	-1.51161	0.130633635	0.883944987	BovineHD0100000950	2852698	0.4992792
1	-0.0209448	0.0138559	-1.51161	0.130633635	0.883944987	BovineHD0100000952	2858730	0.4992792
1	0.0191722	0.0081046	2.3656	0.018001199	1.744698572	BovineHD0100000953	2861346	0.2874978
1	0.0204587	0.00804871	2.54186	0.011026683	1.957555093	BovineHD0100000954	2862577	0.2513228
1	-0.0179249	0.0105091	-1.70565	0.088073784	1.055153343	BovineHD0100000955	2865703	0.4488457
1	0.0179249	0.0105091	1.70565	0.088073784	1.055153343	BovineHD0100000956	2866446	0.4488457
1	0.0126151	0.00947933	1.3308	0.183255336	0.736943371	BovineHD0100000957	2868209	0.5463132
1	0.0181722	0.00930619	1.9527	0.05085562	1.293661045	BovineHD0100000959	2874385	0.383719
1	0.0156556	0.00839579	1.86469	0.062225359	1.206032586	BovineHD0100000960	2878006	0.4056173
1	-0.0121807	0.0096248	-1.26556	0.205671148	0.686826627	BovineHD0100000962	2880167	0.5631637
1	0.00457477	0.0140829	0.324846	0.745297742	0.127670195	BovineHD0100000963	2882038	0.7649125
1	-0.0170552	0.00918123	-1.85762	0.063223488	1.199121547	BovineHD0100000964	2882794	0.40745
1	0.0123111	0.00944513	1.30343	0.192428503	0.7157306	BovineHD0100000965	2885003	0.5534334
1	-0.0106165	0.00955385	-1.11123	0.266469809	0.57435199	BovineHD0100000966	2885907	0.6015851
1	-0.0146569	0.00844841	-1.73488	0.082762578	1.082165988	BovineHD0100000967	2890303	0.4404241
1	-0.0131548	0.0088105	-1.49308	0.135416775	0.868327532	BovineHD0100000968	2891879	0.5040606
1	-0.00778038	0.00977046	-0.796317	0.425848124	0.370745262	BovineHD0100000969	2893913	0.6748396
1	0.0171951	0.01022	1.68249	0.092474385	1.033978547	BovineHD0100000970	2896541	0.454358
1	-0.0149655	0.00806679	-1.8552	0.063568164	1.196760331	BovineHD0100000971	2898664	0.4079936
1	0.0197361	0.0179687	1.09836	0.272047764	0.565354838	BovineHD0100000972	2901198	0.6052211
1	-0.0090089	0.0097263	-0.926241	0.354321124	0.450602955	BovineHD0100000973	2903495	0.6465405
1	0.0175342	0.00923142	1.89941	0.057511071	1.240248544	BovineHD0100000974	2904423	0.3974143
1	-0.0251167	0.0183958	-1.36535	0.172143585	0.764109156	BovineHD0100000975	2907357	0.5373669
1	-0.0126323	0.00830472	-1.5211	0.128235274	0.891992496	BovineHD0100000976	2907932	0.4964857
1	0.0155831	0.00836666	1.86252	0.06253032	1.203909351	BovineHD0100000977	2913557	0.4061823
1	0.0266104	0.0191775	1.38759	0.165262446	0.781825824	BovineHD0100000978	2920101	0.5319702
1	0.0251167	0.0183958	1.36535	0.172143585	0.764109156	BovineHD0100000979	2921521	0.5373669
1	-0.0251167	0.0183958	-1.36535	0.172143585	0.764109156	BovineHD0100000980	2923049	0.5373669
1	0.0141572	0.011849	1.1948	0.232165655	0.634202027	BovineHD0100000982	2937524	0.5812992
1	0.000990331	0.0115102	0.0860395	0.931435046	0.030847425	BovineHD0100000983	2941398	0.7992332
1	-0.00064355	0.0115733	-0.0556064	0.955655385	0.019698689	BTB-00001299	2942947	0.8035714
1	-0.00064355	0.0115733	-0.0556064	0.955655385	0.019698689	BovineHD0100000984	2946355	0.8035714
1	0.0124131	0.00823712	1.50697	0.131818876	0.880022396	BovineHD0100000985	2951695	0.5002264
1	0.011509	0.00904608	1.27227	0.203277699	0.691910263	BovineHD0100000986	2953061	0.5616995
1	0.0119294	0.0118592	1.00592	0.314454462	0.502442238	BovineHD0100046373	2956417	0.6284511
1	0.0131086	0.00822678	1.59341	0.111068773	0.954408025	BovineHD0100000988	2963036	0.477344
1	-0.0131831	0.00951151	-1.38601	0.165744368	0.780561221	BovineHD0100000989	2966683	0.5322686
1	0.0131831	0.00951151	1.38601	0.165744368	0.780561221	BovineHD0100000990	2967610	0.5322686
1	-0.00546874	0.0085675	-0.638312	0.523270847	0.281273461	BovineHD0100000991	2973610	0.7087058
1	0.0102996	0.00842019	1.22321	0.221250872	0.655115008	BovineHD0100000992	2976075	0.5743069
1	-0.00546874	0.0085675	-0.638312	0.523270847	0.281273461	ARS-BFGL-NGS-37412	2977063	0.7087058
1	0.0102996	0.00842019	1.22321	0.221250872	0.655115008	BovineHD0100000993	2977999	0.5743069
1	-0.00575169	0.00853734	-0.67371	0.500495964	0.300599421	BovineHD0100000994	2979168	0.701239
1	0.00575169	0.00853734	0.67371	0.500495964	0.300599421	BovineHD0100000995	2980237	0.701239
1	0.000222095	0.00959664	0.023143	0.981536214	0.008093673	BovineHD0100000996	2981221	0.8074433
1	0.00425909	0.00851194	0.500367	0.61681687	0.209843757	BovineHD0100000997	2982269	0.7346762
1	0.00425909	0.00851194	0.500367	0.61681687	0.209843757	BovineHD0100000998	2983314	0.7346762
1	0.0114117	0.00936923	1.21799	0.223228254	0.651250837	BovineHD0100000999	2985608	0.5757223
1	0.0114898	0.00924033	1.24344	0.213706226	0.670182825	BovineHD0100001000	2986273	0.5692222
1	-0.0114117	0.00936923	-1.21799	0.223228254	0.651250837	BovineHD0100001001	2987912	0.5757223
1	-0.0109596	0.00935418	-1.17162	0.241350122	0.617352477	BovineHD0100001002	2989050	0.5865872
1	0.00639195	0.010205	0.626357	0.531081047	0.274839198	BovineHD0100001003	2990996	0.7111869
1	0.00495	0.011108	0.445625	0.65586831	0.183183352	BovineHD4100000029	2994006	0.7450765
1	0.00989752	0.00803667	1.23155	0.218117713	0.661309064	BovineHD0100001004	2995356	0.5720486
1	0.00611977	0.009147	0.669047	0.503465756	0.298030064	BovineHD0100001005	3001785	0.7023672
1	0.000662534	0.0106069	0.0624623	0.950194704	0.022187394	BovineHD0100001006	3003156	0.8025484
1	0.0145977	0.00986621	1.47957	0.138988565	0.857020929	BovineHD0100001008	3005798	0.5078778
1	0.0108519	0.00811574	1.33715	0.181174188	0.741903676	BovineHD0100001009	3006723	0.5444634
1	0.000662534	0.0106069	0.0624623	0.950194704	0.022187394	BovineHD0100001010	3008258	0.8025484
1	0.00846637	0.0103394	0.818844	0.41287575	0.384180624	BovineHD0100001011	3009931	0.6706139
1	-0.0135738	0.00890346	-1.52456	0.12736941	0.894934862	BovineHD0100001012	3011562	0.49554
1	0.00184226	0.0106548	0.172905	0.86272616	0.064127033	BovineHD0100001013	3012924	0.7870755
1	0.000883326	0.0104292	0.0846974	0.932501991	0.030350232	BovineHD0100001014	3014634	0.7995795
1	0.00758496	0.00831231	0.912498	0.36150699	0.441883301	BovineHD0100001015	3015899	0.6498922
1	0.0187557	0.0160083	1.17162	0.241350122	0.617352477	BovineHD0100001016	3019853	0.5865872
1	-0.0114625	0.00903247	-1.26903	0.204430859	0.689453546	BovineHD0100001017	3023897	0.5622602
1	-0.00128382	0.00802758	-0.159926	0.872939421	0.059015894	BovineHD0100001022	3044481	0.7889922
1	0.00290801	0.00810396	0.358837	0.719717158	0.142838143	BovineHD0100001024	3051569	0.7590487
1	-0.00343833	0.00811476	-0.423713	0.671775286	0.172775978	BTB-02081949	3079342	0.7489548
1	0.00698516	0.019105	0.365619	0.714649525	0.145906891	BovineHD0100001031	3082603	0.7580285
1	0.00175213	0.0080908	0.216559	0.828552115	0.08168017	BTB-00001074	3116101	0.7802252
1	0.00940032	0.00920315	1.02142	0.307055908	0.512782543	BovineHD0100001038	3117165	0.6245289
1	-0.0204993	0.0123982	-1.6534	0.098250009	1.007667403	BovineHD0100001040	3127273	0.4621455
1	-0.0204993	0.0123982	-1.6534	0.098250009	1.007667403	BovineHD0100001041	3129850	0.4621455
1	0.00949588	0.00956031	0.993261	0.320583181	0.494059267	BovineHD0100001043	3139145	0.6312982
1	-0.00523293	0.00911251	-0.574257	0.565794119	0.247341571	ARS-BFGL-NGS-43924	3148834	0.7215651
1	0.00262809	0.0082889	0.317061	0.751197428	0.124245908	BovineHD0100001045	3150839	0.7660138
1	-0.00810616	0.0157367	-0.515113	0.60647425	0.217187634	BovineHD0100001046	3152536	0.7318764
1	0.000368179	0.0144197	0.025533	0.979629835	0.008937997	BovineHD0100001048	3157612	0.8071904
1	0.00230962	0.0146632	0.157511	0.874842193	0.05807028	BovineHD0100001050	3168486	0.7893156
1	0.000252129	0.00871139	0.0289425	0.976910459	0.010145241	BovineHD0100001053	3181334	0.8068092
1	0.0114265	0.00899054	1.27095	0.203746932	0.690908922	BovineHD0100001054	3184742	0.5619498
1	-0.00623459	0.00826277	-0.75454	0.450525334	0.346280783	BovineHD0100001055	3188611	0.6842953
1	-0.00327171	0.00798063	-0.409956	0.681838372	0.166318562	BovineHD4100000031	3189187	0.75105
1	0.00462791	0.00801548	0.577371	0.563689078	0.24896038	ARS-BFGL-NGS-30999	3197378	0.7208947
1	0.00462791	0.00801548	0.577371	0.563689078	0.24896038	BovineHD0100001057	3198785	0.7208947
1	0.00881861	0.00790432	1.11567	0.264563866	0.577469473	BovineHD0100001058	3203248	0.600505
1	-0.0078355	0.00789377	-0.992619	0.320896064	0.49363561	BovineHD0100001059	3207249	0.631426
1	-0.00881861	0.00790432	-1.11567	0.264563866	0.577469473	BovineHD0100001060	3210529	0.600505
1	0.00862382	0.00789772	1.09194	0.274859915	0.560888592	BovineHD0100001061	3212013	0.6068174
1	-0.00881861	0.00790432	-1.11567	0.264563866	0.577469473	BovineHD0100001062	3215992	0.600505
1	0.0071359	0.00828718	0.861077	0.389195982	0.409831653	BovineHD0100001064	3228968	0.6604665
1	0.00675762	0.00792731	0.852449	0.393965276	0.404542055	BovineHD0100001066	3230920	0.6625191
1	-0.00118385	0.00800975	-0.147801	0.88249987	0.05428535	BovineHD0100001067	3232948	0.7909602
1	0.000379988	0.00799821	0.0475092	0.962107414	0.016776439	BovineHD0100001068	3238582	0.8043695
1	-0.000379988	0.00799821	-0.0475092	0.962107414	0.016776439	BovineHD0100001070	3240079	0.8043695
1	0.000379988	0.00799821	0.0475092	0.962107414	0.016776439	BovineHD0100001071	3240783	0.8043695
1	0.000379988	0.00799821	0.0475092	0.962107414	0.016776439	BovineHD0100001072	3241648	0.8043695
1	0.00306139	0.00793317	0.385898	0.699572349	0.155167364	BovineHD0100001073	3244597	0.7546913
1	0.00259886	0.00790032	0.328956	0.742189061	0.129485451	BovineHD0100001074	3246679	0.7642019
1	0.00181121	0.00788581	0.229679	0.818341293	0.087065534	BovineHD0100001075	3247876	0.7784718
1	0.00181121	0.00788581	0.229679	0.818341293	0.087065534	Hapmap57114-rs29012843	3248926	0.7784718
1	0.00181121	0.00788581	0.229679	0.818341293	0.087065534	ARS-USMARC-Parent-DQ381153-rs29012842	3249057	0.7784718
1	0.00181121	0.00788581	0.229679	0.818341293	0.087065534	BovineHD0100001076	3250116	0.7784718
1	0.00181121	0.00788581	0.229679	0.818341293	0.087065534	BovineHD0100001077	3251407	0.7784718
1	0.00181121	0.00788581	0.229679	0.818341293	0.087065534	BovineHD0100001078	3252895	0.7784718
1	-0.00181121	0.00788581	-0.229679	0.818341293	0.087065534	BovineHD0100001079	3254174	0.7784718
1	0.00100627	0.00800447	0.125713	0.899959153	0.045777202	BovineHD0100001080	3259031	0.793749
1	0.00181121	0.00788581	0.229679	0.818341293	0.087065534	BovineHD0100001082	3260878	0.7784718
1	0.00556905	0.0100375	0.554827	0.579013205	0.237311531	BovineHD0100001083	3263364	0.7249773
1	0.00100627	0.00800447	0.125713	0.899959153	0.045777202	BovineHD0100001084	3263980	0.793749
1	-0.00235621	0.0121751	-0.193527	0.846546329	0.072349269	BovineHD0100001088	3280661	0.7838708
1	-0.00277889	0.00829013	-0.335204	0.737471323	0.132254863	BovineHD0100001089	3283135	0.7631868
1	0.00466444	0.00796282	0.585777	0.558025603	0.253345874	BovineHD0100001090	3289419	0.7191456
1	-0.00466444	0.00796282	-0.585777	0.558025603	0.253345874	BovineHD0100001091	3291095	0.7191456
1	0.00491941	0.0140368	0.350465	0.725989876	0.139069435	ARS-BFGL-NGS-37505	3295844	0.7605016
1	0.00190075	0.00867403	0.219131	0.826548078	0.08273188	BovineHD0100001092	3296469	0.7798826
1	-0.0012101	0.00820765	-0.147436	0.882787942	0.054143608	BovineHD0100001093	3298737	0.7909742
1	0.000960396	0.00867361	0.110726	0.911833665	0.040084378	BovineHD0100001094	3305067	0.7957239
1	0.00190075	0.00867403	0.219131	0.826548078	0.08273188	BovineHD0100001095	3306557	0.7798826
1	-0.00190075	0.00867403	-0.219131	0.826548078	0.08273188	BovineHD0100001096	3307838	0.7798826
1	0.0183504	0.0181444	1.01135	0.311849353	0.506055153	BovineHD0100001097	3311936	0.6271855
1	-0.0153	0.0188137	-0.813242	0.416079648	0.380823527	BovineHD0100046374	3315565	0.6715713
1	0.00356373	0.00803863	0.443326	0.657530113	0.182084353	BovineHD0100001098	3318508	0.7455806
1	-0.000569657	0.013338	-0.0427093	0.96593328	0.01505287	BovineHD0100001099	3323143	0.8050746
1	-0.000569657	0.013338	-0.0427093	0.96593328	0.01505287	BovineHD0100001100	3323983	0.8050746
1	-0.00413887	0.00856717	-0.483108	0.629019231	0.201336077	BovineHD0100001101	3329148	0.7379085
1	-0.00254475	0.00922751	-0.275778	0.782718678	0.106394303	BovineHD4100000032	3332811	0.7716788
1	0.00190075	0.00867403	0.219131	0.826548078	0.08273188	BovineHD0100001102	3333948	0.7798826
1	0.00491941	0.0140368	0.350465	0.725989876	0.139069435	BovineHD0100001103	3335469	0.7605016
1	0.000569657	0.013338	0.0427093	0.96593328	0.01505287	BovineHD0100001104	3336224	0.8050746
1	0.000569657	0.013338	0.0427093	0.96593328	0.01505287	BovineHD0100001105	3337934	0.8050746
1	0.0159893	0.00981499	1.62907	0.103298729	0.985905023	ARS-BFGL-NGS-107481	3343059	0.4683127
1	-0.00190075	0.00867403	-0.219131	0.826548078	0.08273188	BovineHD0100001106	3345210	0.7798826
1	0.0150314	0.0160972	0.933788	0.350413638	0.455418999	BovineHD0100001107	3349710	0.644975
1	0.00190075	0.00867403	0.219131	0.826548078	0.08273188	BovineHD0100001108	3354644	0.7798826
1	0.00423277	0.00917365	0.461405	0.644508233	0.190771531	BovineHD0100001109	3361183	0.7420882
1	0.000795904	0.00804371	0.0989474	0.921180067	0.035655468	BovineHD0100001110	3362132	0.7975968
1	-0.00159827	0.00861013	-0.185627	0.852737342	0.069184719	BovineHD0100001112	3365286	0.7849233
1	0.00155877	0.0129758	0.120129	0.904381	0.04364857	BovineHD0100001113	3366188	0.7945865
1	0.00357335	0.00802432	0.445314	0.656093013	0.183034587	BovineHD0100001114	3368385	0.7451079
1	0.002745	0.00851881	0.322228	0.747280087	0.126516591	BovineHD0100001116	3376665	0.7652645
1	0.000128945	0.00988822	0.0130403	0.989595645	0.004542225	ARS-BFGL-NGS-108686	3377291	0.8085966
1	-0.000128945	0.00988822	-0.0130403	0.989595645	0.004542225	BovineHD0100001117	3378735	0.8085966
1	0.002745	0.00851881	0.322228	0.747280087	0.126516591	BovineHD0100001119	3388525	0.7652645
1	-0.002745	0.00851881	-0.322228	0.747280087	0.126516591	BovineHD0100001120	3389500	0.7652645
1	-0.00183757	0.00852024	-0.215671	0.829244282	0.081317515	BovineHD0100001121	3390339	0.7804068
1	0.002745	0.00851881	0.322228	0.747280087	0.126516591	BovineHD0100001122	3392552	0.7652645
1	0.002745	0.00851881	0.322228	0.747280087	0.126516591	BovineHD0100001123	3393626	0.7652645
1	0.00480409	0.00800476	0.600154	0.548403835	0.260899517	BovineHD0100001124	3395745	0.7163399
1	0.00146843	0.00828176	0.177309	0.859265742	0.065872503	BovineHD0100001125	3396432	0.7863892
1	0.00240702	0.00853254	0.282099	0.777867698	0.109094263	BovineHD0100001126	3400733	0.7705863
1	0.00534025	0.0141146	0.37835	0.705170741	0.151705716	BovineHD0100001127	3401539	0.7558327
1	0.00404775	0.00801917	0.50476	0.6137276	0.212024346	BTA-31687-no-rs	3404571	0.7337888
1	-0.000743898	0.00798492	-0.0931628	0.925774258	0.033494899	BovineHD0100001128	3405981	0.7982744
1	0.00480409	0.00800476	0.600154	0.548403835	0.260899517	BovineHD0100001130	3407486	0.7163399
1	0.0038737	0.00993442	0.389927	0.696590667	0.157022349	BovineHD0100001131	3408620	0.7541657
1	-0.0038737	0.00993442	-0.389927	0.696590667	0.157022349	BovineHD0100001132	3412428	0.7541657
1	-0.00607077	0.0100536	-0.603842	0.545948922	0.262847987	BovineHD0100001133	3414181	0.7157861
1	0.00240702	0.00853254	0.282099	0.777867698	0.109094263	BovineHD0100001136	3428410	0.7705863
1	-0.00714806	0.0102272	-0.698928	0.4845973	0.31461901	BovineHD0100001137	3429308	0.6955575
1	0.00534025	0.0141146	0.37835	0.705170741	0.151705716	BovineHD0100001138	3429914	0.7558327
1	-0.0030514	0.00788979	-0.386753	0.698939213	0.155560593	ARS-BFGL-NGS-36096	3433611	0.7545469
1	0.00609257	0.00781276	0.779823	0.435495375	0.361016452	BovineHD0100001139	3435623	0.678769
1	0.00668713	0.00996225	0.671247	0.502063452	0.299241393	BovineHD0100001140	3442227	0.701816
1	0.00343596	0.0080073	0.429104	0.667847696	0.175322568	BovineHD0100001141	3445223	0.7481423
1	-0.000840337	0.00845072	-0.0994398	0.920789117	0.035839822	BovineHD0100001142	3446213	0.7975603
1	0.00046058	0.00833446	0.0552622	0.955929595	0.019574093	BovineHD0100001143	3446917	0.8036258
1	0.00240702	0.00853254	0.282099	0.777867698	0.109094263	BovineHD0100001144	3447567	0.7705863
1	-0.0030626	0.00841111	-0.364113	0.715773759	0.145224228	BovineHD0100001146	3449877	0.7582489
1	0.00240702	0.00853254	0.282099	0.777867698	0.109094263	BovineHD0100001147	3452980	0.7705863
1	-0.00163511	0.00815485	-0.200507	0.841084152	0.07516055	BovineHD0100001148	3453784	0.7829833
1	-0.0178273	0.0134817	-1.32233	0.186058794	0.730349799	BovineHD0100001149	3455812	0.5482221
1	-0.00376063	0.00817032	-0.460279	0.64531614	0.190227473	BovineHD0100001150	3457725	0.7423423
1	-0.0173235	0.0126809	-1.36611	0.171904954	0.764711606	BTA-32603-no-rs	3459530	0.5370445
1	-0.00376063	0.00817032	-0.460279	0.64531614	0.190227473	BovineHD0100001151	3460333	0.7423423
1	0.0202167	0.00787207	2.56815	0.010224531	1.990356596	BovineHD0100001152	3461255	0.2451818
1	0.0328402	0.0251163	1.30752	0.19103667	0.71888326	BovineHD0100001153	3466791	0.552076
1	-0.00371329	0.0118516	-0.313314	0.754042224	0.122604334	BovineHD0100001154	3472956	0.7663899
1	0.00692516	0.00946983	0.731287	0.464604156	0.332916909	BovineHD0100001156	3491070	0.6896369
1	-0.0104043	0.0141161	-0.737051	0.461091625	0.336212766	BovineHD4100000034	3493213	0.6880058
1	-0.0101732	0.00813418	-1.25068	0.21105174	0.675611063	BovineHD0100001157	3493913	0.5671495
1	-0.00174361	0.0166662	-0.10462	0.916677379	0.037783486	ARS-BFGL-NGS-109014	3495838	0.7967122
1	-0.0139819	0.00911317	-1.53425	0.124968691	0.903198779	BovineHD0100001158	3501251	0.4930963
1	-0.00571192	0.00850572	-0.671539	0.501877483	0.299402289	BovineHD0100001159	3501880	0.7017424
1	0.00358431	0.0158036	0.226803	0.820577008	0.085880656	BovineHD0100001160	3504696	0.778889
1	0.005671	0.0118503	0.478553	0.632256836	0.199106466	BovineHD0100001161	3507580	0.7388722
1	0.0104967	0.00940279	1.11634	0.264277075	0.577940509	BovineHD0100001162	3510971	0.6003357
1	0.00264967	0.0083407	0.317679	0.750728553	0.124517066	BovineHD0100001163	3512193	0.7658537
1	0.0104102	0.00935742	1.11251	0.265919381	0.575250009	BovineHD0100001164	3515994	0.6013291
1	-0.0209658	0.015142	-1.38462	0.16616921	0.779449445	BovineHD0100001165	3518651	0.5325371
1	0.00264967	0.0083407	0.317679	0.750728553	0.124517066	BovineHD0100001166	3521446	0.7658537
1	-0.00978885	0.0160111	-0.611381	0.540947611	0.266844793	BovineHD0100001167	3524389	0.7141852
1	0.00650107	0.0172374	0.377149	0.706063013	0.151156539	BovineHD0100001168	3527102	0.756078
1	-0.00494322	0.00805587	-0.613618	0.53946802	0.268034296	BovineHD0100001169	3530182	0.7140177
1	-0.00494322	0.00805587	-0.613618	0.53946802	0.268034296	BovineHD0100001170	3530635	0.7140177
1	0.00494322	0.00805587	0.613618	0.53946802	0.268034296	BovineHD0100001171	3531368	0.7140177
1	-0.00103274	0.0080872	-0.1277	0.898386433	0.046536815	BovineHD0100001173	3546098	0.7934316
1	0.00161581	0.00817074	0.197755	0.843236823	0.074050437	BovineHD0100001174	3546860	0.7832691
1	0.00161581	0.00817074	0.197755	0.843236823	0.074050437	BovineHD4100000035	3547546	0.7832691
1	-0.00960167	0.00807157	-1.18957	0.234215916	0.630383596	BovineHD0100001175	3549819	0.5823279
1	0.00336652	0.00809004	0.416131	0.677314296	0.169209757	BovineHD4100000036	3553857	0.750198
1	0.00220563	0.012402	0.177845	0.858844766	0.066085327	BovineHD0100001176	3556578	0.7862673
1	-0.000686759	0.00913053	-0.0752156	0.940043198	0.026852189	BovineHD0100001177	3559229	0.8008724
1	0.00600206	0.0162304	0.369804	0.711528666	0.147807599	BovineHD0100001179	3565291	0.7573102
1	0.0117655	0.00876107	1.34293	0.179295152	0.746431454	ARS-BFGL-NGS-43005	3568205	0.5427931
1	-0.037462	0.0151083	-2.47957	0.013154364	1.880930129	BovineHD0100001182	3577771	0.2644023
1	-0.037462	0.0151083	-2.47957	0.013154364	1.880930129	BovineHD0100001183	3578250	0.2644023
1	-0.037462	0.0151083	-2.47957	0.013154364	1.880930129	BovineHD0100001184	3579259	0.2644023
1	-0.00371444	0.00813498	-0.456601	0.647958026	0.188453126	BovineHD0100001185	3581152	0.7430048
1	0.0262723	0.0126618	2.07493	0.03799345	1.420291268	BovineHD0100001186	3582736	0.3549192
1	0.00673114	0.00799225	0.842208	0.399671874	0.398296413	BovineHD0100001187	3584313	0.664908
1	-0.00665097	0.00812603	-0.818477	0.413085197	0.383960368	BovineHD0100001188	3585190	0.6707268
1	0.0146487	0.00797757	1.83623	0.066324144	1.178328344	BovineHD0100001189	3586137	0.4122789
1	0.0229877	0.0145762	1.57706	0.11478225	0.940125268	BovineHD0100001190	3587051	0.4816818
1	-0.0229877	0.0145762	-1.57706	0.11478225	0.940125268	BovineHD0100001191	3587595	0.4816818
1	0.0227963	0.0175597	1.29822	0.194212249	0.711723383	BovineHD0100001192	3588162	0.5546598
1	-0.0227963	0.0175597	-1.29822	0.194212249	0.711723383	BovineHD0100001193	3588878	0.5546598
1	-0.0133641	0.0079161	-1.68822	0.091369528	1.039198621	BovineHD0100001194	3589567	0.4526574
1	-0.00793621	0.00799897	-0.992154	0.32112281	0.493328845	BovineHD0100001195	3590218	0.6315401
1	-0.00793621	0.00799897	-0.992154	0.32112281	0.493328845	BovineHD0100001196	3590827	0.6315401
1	-0.0223811	0.0153909	-1.45417	0.145899706	0.835945584	BovineHD0100001197	3591742	0.5140562
1	0.00757725	0.00800505	0.946559	0.343863927	0.463613381	BovineHD0100001198	3592517	0.6424219
1	0.0133641	0.0079161	1.68822	0.091369528	1.039198621	BovineHD0100001199	3593111	0.4526574
1	0.0133641	0.0079161	1.68822	0.091369528	1.039198621	BovineHD0100001200	3593600	0.4526574
1	-0.0228485	0.0155068	-1.47345	0.140630264	0.851921209	BovineHD0100001201	3594084	0.509444
1	0.0198964	0.01527	1.30297	0.192585506	0.7153764	BovineHD0100001202	3594542	0.5535496
1	-0.0100728	0.00815171	-1.23566	0.216585458	0.664370706	BovineHD0100001203	3595025	0.5713108
1	0.0100728	0.00815171	1.23566	0.216585458	0.664370706	BovineHD0100001204	3596129	0.5713108
1	0.0100728	0.00815171	1.23566	0.216585458	0.664370706	BovineHD0100001205	3599284	0.5713108
1	-0.00756646	0.00799013	-0.946977	0.343650882	0.463882537	BovineHD0100001206	3600128	0.6422271
1	-0.00725463	0.00800312	-0.906475	0.364684857	0.43808227	BovineHD4100000038	3600844	0.6513132
1	-0.00756646	0.00799013	-0.946977	0.343650882	0.463882537	Hapmap59750-rs29024375	3601437	0.6422271
1	0.00725463	0.00800312	0.906475	0.364684857	0.43808227	BovineHD0100001207	3602244	0.6513132
1	-0.00725463	0.00800312	-0.906475	0.364684857	0.43808227	BovineHD0100001208	3603042	0.6513132
1	0.0130521	0.0108616	1.20168	0.229488009	0.639240001	BovineHD0100001209	3604163	0.5796398
1	-0.0130521	0.0108616	-1.20168	0.229488009	0.639240001	BovineHD0100001210	3604902	0.5796398
1	0.0130521	0.0108616	1.20168	0.229488009	0.639240001	BovineHD0100001211	3605577	0.5796398
1	-0.0134518	0.0114623	-1.17357	0.240567771	0.618762555	BovineHD0100001212	3607033	0.58604
1	-0.0130521	0.0108616	-1.20168	0.229488009	0.639240001	BovineHD0100001213	3608745	0.5796398
1	0.00166578	0.00829397	0.200842	0.840822189	0.075295836	BovineHD0100001214	3610196	0.7829627
1	0.0227718	0.0123456	1.84453	0.065106433	1.186376099	BovineHD0100001215	3610923	0.4109857
1	0.00915608	0.0115777	0.790836	0.429040013	0.367502203	BovineHD0100001216	3613714	0.6763263
1	-0.0161848	0.0110119	-1.46975	0.141630002	0.848844738	BovineHD0100001217	3614755	0.510341
1	0.0170164	0.0110754	1.53641	0.124438386	0.905045632	BovineHD0100001218	3615917	0.4924231
1	-0.00915608	0.0115777	-0.790836	0.429040013	0.367502203	BovineHD0100001219	3621035	0.6763263
1	-0.0147115	0.0104267	-1.41095	0.158259879	0.800629172	BovineHD0100001220	3623929	0.5258499
1	-0.0143862	0.0114558	-1.25581	0.209185356	0.679468721	BovineHD0100001221	3627023	0.5658311
1	0.00780926	0.0117291	0.665804	0.505536645	0.296247358	BTB-00002335	3628012	0.7028141
1	0.0141076	0.0112233	1.25699	0.208757748	0.680357396	BovineHD0100001222	3629000	0.5654867
1	-0.0108033	0.00964333	-1.12028	0.262594913	0.580713692	BovineHD4100000039	3630176	0.5996385
1	0.0055004	0.0109397	0.502793	0.615110001	0.211047212	BovineHD0100001223	3634719	0.7341561
1	-0.0130962	0.00945767	-1.38472	0.166138618	0.779529405	BovineHD0100001224	3636967	0.5325131
1	-0.0011633	0.0083466	-0.139374	0.889154664	0.051022689	BovineHD0100001225	3639885	0.7919004
1	-0.00933575	0.0108047	-0.864048	0.38756187	0.411658957	BovineHD0100001226	3643368	0.6597935
1	0.01533	0.00924749	1.65774	0.097370482	1.011572681	BovineHD0100001227	3646934	0.4609086
1	0.01533	0.00924749	1.65774	0.097370482	1.011572681	BovineHD0100001228	3648533	0.4609086
1	-0.00476334	0.0209375	-0.227503	0.820032715	0.086168821	ARS-BFGL-NGS-107287	3649944	0.7788303
1	0.01533	0.00924749	1.65774	0.097370482	1.011572681	BovineHD0100001229	3652436	0.4609086
1	-0.01533	0.00924749	-1.65774	0.097370482	1.011572681	BovineHD0100001230	3653085	0.4609086
1	-0.0135318	0.00927598	-1.4588	0.144620689	0.839769575	BovineHD0100001231	3654011	0.5129469
1	0.0269627	0.0175362	1.53754	0.124161657	0.906012499	BovineHD0100001233	3662965	0.492095
1	0.0250556	0.017435	1.43708	0.150695787	0.821898888	BovineHD0100001234	3665808	0.5194143
1	-0.0179576	0.0133544	-1.3447	0.178722645	0.747820416	BovineHD0100001235	3667210	0.5424175
1	-0.0265836	0.0172029	-1.5453	0.122274245	0.912665009	BovineHD0100001237	3671253	0.4896958
1	0.0135469	0.0106655	1.27016	0.204028138	0.690309935	BovineHD0100001240	3685130	0.5621399
1	0.00476334	0.0209375	0.227503	0.820032715	0.086168821	Hapmap42514-BTA-33574	3687110	0.7788303
1	0.0152261	0.00930691	1.636	0.101840114	0.992081121	BovineHD0100001241	3690499	0.4672225
1	-0.0137489	0.010402	-1.32176	0.186248588	0.72990701	BovineHD0100001242	3694629	0.5483136
1	-0.0139208	0.010566	-1.31751	0.187668237	0.726609226	BovineHD0100001244	3696994	0.5494094
1	-0.0139208	0.010566	-1.31751	0.187668237	0.726609226	BovineHD0100001245	3699323	0.5494094
1	-0.0134604	0.0110925	-1.21347	0.224950657	0.647912733	BovineHD0100001246	3710175	0.576702
1	-0.0313915	0.0184821	-1.69848	0.089417725	1.048576382	BovineHD0100001247	3713919	0.4505608
1	0.0338643	0.0189423	1.78776	0.073815244	1.131853942	BovineHD0100001249	3721359	0.4256248
1	0.0271111	0.0216858	1.25018	0.211234291	0.675235579	BovineHD0100001250	3726245	0.5672871
1	0.0271111	0.0216858	1.25018	0.211234291	0.675235579	BovineHD0100001251	3734487	0.5672871
1	0.00383444	0.00841899	0.455451	0.648784977	0.187899215	BovineHD0100001254	3757711	0.7431912
1	-0.000870118	0.00819651	-0.106157	0.915457823	0.03836166	BovineHD0100001255	3761969	0.7964573
1	-0.00781475	0.00855728	-0.913228	0.361123009	0.442344839	BovineHD0100001257	3772494	0.649635
1	0.00820713	0.0085613	0.958631	0.337745058	0.471410997	BovineHD0100001258	3774190	0.6395259
1	-0.00781475	0.00855728	-0.913228	0.361123009	0.442344839	BovineHD0100001259	3774874	0.649635
1	0.00781475	0.00855728	0.913228	0.361123009	0.442344839	BovineHD0100001260	3782223	0.649635
1	0.00820713	0.0085613	0.958631	0.337745058	0.471410997	BovineHD0100001262	3784998	0.6395259
1	0.00781475	0.00855728	0.913228	0.361123009	0.442344839	BovineHD0100001263	3785887	0.649635
1	0.00781475	0.00855728	0.913228	0.361123009	0.442344839	BovineHD0100001265	3790274	0.649635
1	-0.00820713	0.0085613	-0.958631	0.337745058	0.471410997	ARS-BFGL-NGS-81011	3792863	0.6395259
1	-0.00781475	0.00855728	-0.913228	0.361123009	0.442344839	BovineHD0100001266	3793833	0.649635
1	-0.00820713	0.0085613	-0.958631	0.337745058	0.471410997	BovineHD0100001267	3794811	0.6395259
1	0.000284125	0.00823035	0.0345216	0.97246123	0.012127704	BovineHD0100001268	3795707	0.806124
1	-0.00772859	0.00834751	-0.925855	0.354521714	0.45035716	BovineHD0100001269	3796929	0.6466442
1	0.00805182	0.00832541	0.967138	0.333475443	0.476936142	BovineHD0100001270	3797948	0.6371717
1	0.00772859	0.00834751	0.925855	0.354521714	0.45035716	BovineHD0100001271	3799268	0.6466442
1	0.0108812	0.00822255	1.32334	0.185722842	0.731134679	BovineHD0100001273	3803026	0.54807
1	0.0109672	0.0117084	0.936694	0.348916362	0.457278664	BovineHD0100001274	3806541	0.6442412
1	0.0149426	0.0114546	1.3045	0.192063662	0.716554794	BovineHD0100001275	3807798	0.5530255
1	0.000313285	0.00796539	0.0393308	0.968626664	0.01384358	BovineHD0100001276	3808362	0.805517
1	0.0109481	0.00889957	1.23018	0.218630192	0.660289863	BovineHD0100001279	3823969	0.5724192
1	-0.000462423	0.00815184	-0.0567262	0.954763322	0.020104273	BovineHD0100001280	3825308	0.8033449
1	-0.00281695	0.0209493	-0.134465	0.893034931	0.049131553	BovineHD0100001281	3827880	0.7924641
1	-0.00818559	0.00846944	-0.966485	0.333801941	0.476511143	BovineHD0100001282	3830319	0.6372724
1	-0.0163381	0.0149827	-1.09046	0.275511004	0.55986105	BovineHD0100001283	3832720	0.607112
1	-0.0011767	0.0121354	-0.0969645	0.922754619	0.034913772	BovineHD0100001285	3841086	0.7977301
1	0.0163381	0.0149827	1.09046	0.275511004	0.55986105	BovineHD0100001286	3850923	0.607112
1	-0.0064995	0.00921644	-0.705207	0.480681701	0.318142411	BovineHD0100001287	3861723	0.6945823
1	0.0064995	0.00921644	0.705207	0.480681701	0.318142411	BovineHD0100001290	3865620	0.6945823
1	0.0064995	0.00921644	0.705207	0.480681701	0.318142411	BovineHD0100001291	3866343	0.6945823
1	0.00697203	0.00917144	0.760189	0.447141919	0.349554613	BovineHD0100001292	3868437	0.6829773
1	0.0105744	0.0081797	1.29276	0.196094579	0.707534412	BovineHD0100001293	3869530	0.5562463
1	-0.00987058	0.00828665	-1.19114	0.233599103	0.63152883	BovineHD0100001294	3870571	0.5821205
1	-0.011889	0.00885294	-1.34294	0.179291913	0.746439298	BovineHD0100001295	3871125	0.5427931
1	0.011889	0.00885294	1.34294	0.179291913	0.746439298	BovineHD0100001297	3873338	0.5427931
1	0.011889	0.00885294	1.34294	0.179291913	0.746439298	BTB-00003073	3873380	0.5427931
1	-0.00592412	0.0141071	-0.419939	0.674530167	0.170998622	BovineHD0100001298	3874496	0.7495338
1	-0.0122265	0.00882619	-1.38525	0.165976554	0.779953256	BovineHD0100001299	3875899	0.5324248
1	-0.0116401	0.00882253	-1.31936	0.187049294	0.728043928	BovineHD0100001300	3878335	0.5490862
1	-0.0147689	0.00820575	-1.79982	0.071889569	1.143334117	BovineHD0100001301	3881053	0.4221914
1	0.00739662	0.0141064	0.524345	0.600038798	0.221820668	BovineHD0100001302	3881665	0.7304053
1	-0.00242656	0.00862477	-0.281348	0.778443595	0.10877285	BovineHD0100001303	3882262	0.7706803
1	-0.00739662	0.0141064	-0.524345	0.600038798	0.221820668	BovineHD0100001304	3882956	0.7304053
1	0.00739662	0.0141064	0.524345	0.600038798	0.221820668	BovineHD0100001306	3888577	0.7304053
1	-0.00739662	0.0141064	-0.524345	0.600038798	0.221820668	BovineHD0100001307	3892407	0.7304053
1	0.0147689	0.00820575	1.79982	0.071889569	1.143334117	BovineHD0100001308	3893570	0.4221914
1	-0.00739662	0.0141064	-0.524345	0.600038798	0.221820668	BovineHD0100001309	3897653	0.7304053
1	0.0086704	0.00858911	1.00946	0.312754485	0.504796454	BTB-00002966	3913742	0.6275807
1	0.014343	0.0125005	1.14739	0.251220932	0.599944178	BovineHD0100001312	3919961	0.5927048
1	-0.000457114	0.00960085	-0.0476119	0.962025564	0.016813387	BovineHD0100001313	3923031	0.8043695
1	-0.0174741	0.0179523	-0.973363	0.330373316	0.480995038	BovineHD0100001314	3924492	0.6359694
1	-0.000457114	0.00960085	-0.0476119	0.962025564	0.016813387	BovineHD0100001315	3925760	0.8043695
1	0.000457114	0.00960085	0.0476119	0.962025564	0.016813387	BovineHD0100001316	3928619	0.8043695
1	-0.0145806	0.018694	-0.779961	0.43541414	0.361097471	BovineHD0100001317	3930608	0.6787511
1	-0.00622379	0.00813361	-0.765194	0.444156334	0.35246414	BovineHD0100001318	3940733	0.682026
1	0.000671604	0.0126683	0.0530145	0.957720372	0.018761274	BovineHD0100001320	3950527	0.8037925
1	-0.00412986	0.00831402	-0.496734	0.619376826	0.208045048	BovineHD0100001321	3955906	0.7354555
1	-0.000385812	0.0133924	-0.0288084	0.977017411	0.010097697	BovineHD0100001322	3957041	0.8068092
1	0.00583149	0.00845002	0.690116	0.49012151	0.309696237	BovineHD0100001323	3964369	0.6977583
1	0.0122286	0.00791772	1.54446	0.122477464	0.911943814	BovineHD0100001324	3973109	0.4899662
1	-0.0112009	0.00777921	-1.43985	0.149910366	0.824168336	BovineHD0100001325	3974265	0.5185224
1	0.00909396	0.00786676	1.156	0.247681619	0.606106221	BovineHD0100001326	3975003	0.5905547
1	0.0152864	0.0150417	1.01627	0.309501242	0.509337604	BovineHD0100001327	3976719	0.6260437
1	0.0231681	0.0196334	1.18004	0.237984776	0.623450824	BovineHD0100001328	3980052	0.5846415
1	0.0120212	0.00787669	1.52617	0.126968062	0.896305508	BovineHD0100001329	3983725	0.495168
1	-0.000241055	0.00938977	-0.0256721	0.979518886	0.008987186	BovineHD0100001331	3985485	0.8071716
1	0.0112284	0.00827128	1.35752	0.174616556	0.757914582	BovineHD0100001332	3987104	0.5393701
1	-0.0143748	0.00854082	-1.68307	0.092362064	1.034506371	BovineHD0100001334	3996868	0.4541907
1	-0.0468952	0.0171757	-2.73033	0.006327281	2.198782872	BTB-00002874	3999035	0.2177245
1	-0.0109311	0.0134841	-0.810662	0.417560124	0.379280982	BovineHD0100001335	4009053	0.6719379
1	0.00343825	0.00812937	0.422942	0.672337731	0.172412516	BovineHD0100001336	4010489	0.7491149
1	0.0459599	0.0155515	2.95533	0.00312347	2.505362706	BovineHD0100001337	4011512	0.1769862
1	-0.0459599	0.0155515	-2.95533	0.00312347	2.505362706	BovineHD0100001338	4012541	0.1769862
1	0.0459599	0.0155515	2.95533	0.00312347	2.505362706	BovineHD0100001339	4013822	0.1769862
1	-0.0182128	0.0116507	-1.56325	0.117994334	0.928138848	BovineHD0100001341	4015647	0.4847682
1	-0.00578619	0.00896856	-0.645164	0.518821161	0.284982319	BovineHD0100001342	4017463	0.7073349
1	-0.0068558	0.00796707	-0.860518	0.389503911	0.409488177	BovineHD0100001343	4024144	0.6605719
1	0.0068558	0.00796707	0.860518	0.389503911	0.409488177	BovineHD0100001344	4025521	0.6605719
1	-0.0068558	0.00796707	-0.860518	0.389503911	0.409488177	BovineHD0100001345	4026586	0.6605719
1	0.0115183	0.00804959	1.43091	0.152456534	0.816853958	BovineHD0100001346	4027668	0.521073
1	-0.0068558	0.00796707	-0.860518	0.389503911	0.409488177	BovineHD0100001347	4028258	0.6605719
1	-0.008635	0.00811454	-1.06414	0.287265713	0.541716207	BTA-34568-no-rs	4029125	0.6137545
1	-0.0068558	0.00796707	-0.860518	0.389503911	0.409488177	BovineHD0100001348	4030192	0.6605719
1	0.0068558	0.00796707	0.860518	0.389503911	0.409488177	BovineHD0100001349	4030801	0.6605719
1	0.0068558	0.00796707	0.860518	0.389503911	0.409488177	BovineHD0100001350	4033310	0.6605719
1	0.00563579	0.00800833	0.703741	0.481594357	0.317318611	BovineHD0100001351	4036638	0.6947861
1	-0.00563579	0.00800833	-0.703741	0.481594357	0.317318611	BovineHD0100001353	4039076	0.6947861
1	-0.00563579	0.00800833	-0.703741	0.481594357	0.317318611	BovineHD0100001354	4039685	0.6947861
1	-0.0432965	0.0297326	-1.4562	0.145337865	0.837621223	BovineHD0100001355	4042630	0.5135483
1	0.00563579	0.00800833	0.703741	0.481594357	0.317318611	BovineHD0100001356	4043413	0.6947861
1	-0.00523379	0.00800538	-0.653784	0.513251228	0.289670003	BovineHD0100001357	4044434	0.7056331
1	-0.00563579	0.00800833	-0.703741	0.481594357	0.317318611	BovineHD0100001358	4045652	0.6947861
1	-0.00669082	0.00806176	-0.829945	0.406570213	0.390864443	BovineHD0100001359	4046552	0.6676803
1	-0.00507162	0.00800587	-0.633488	0.526415257	0.278671532	BovineHD0100001360	4049633	0.709809
1	0.00790459	0.00807276	0.979168	0.327497374	0.484792178	Hapmap42913-BTA-33619	4052161	0.634506
1	-0.0161726	0.0175208	-0.923049	0.355982043	0.448571908	BovineHD0100001362	4052762	0.6472945
1	-0.00790459	0.00807276	-0.979168	0.327497374	0.484792178	BovineHD0100001363	4055291	0.634506
1	-0.0432965	0.0297326	-1.4562	0.145337865	0.837621223	BovineHD0100001364	4057160	0.5135483
1	0.00790459	0.00807276	0.979168	0.327497374	0.484792178	BovineHD0100001365	4057767	0.634506
1	0.00790459	0.00807276	0.979168	0.327497374	0.484792178	BovineHD0100001366	4059603	0.634506
1	-0.00472884	0.00808646	-0.584784	0.558693185	0.252826626	BovineHD0100001367	4065811	0.7193107
1	0.00540062	0.00894481	0.603771	0.545996132	0.262810434	BovineHD0100001368	4067489	0.7158026
1	0.00152601	0.00816819	0.186823	0.851799476	0.069662631	BTA-33606-no-rs	4076896	0.784822
1	9.97E-05	0.00795419	0.0125314	0.990001655	0.004364079	BovineHD0100001370	4080841	0.8086354
1	-0.0139102	0.00849423	-1.6376	0.10150569	0.993509612	BovineHD0100001371	4084947	0.4667658
1	0.010807	0.0084375	1.28084	0.200250368	0.698426676	BovineHD0100001373	4094558	0.5592016
1	-0.0240382	0.013733	-1.75039	0.080051554	1.096630233	BovineHD0100001374	4099356	0.4367439
1	-0.00383119	0.0102215	-0.374817	0.707796703	0.150091464	BovineHD0100001375	4102986	0.7565466
1	-0.00358853	0.0160621	-0.223416	0.823211829	0.084488398	BovineHD0100001378	4126617	0.7794236
1	0.00358853	0.0160621	0.223416	0.823211829	0.084488398	BovineHD0100001379	4129667	0.7794236
1	-0.0293457	0.0107751	-2.72347	0.006460196	2.18975431	BovineHD0100001385	4156330	0.2189166
1	0.0464285	0.0143943	3.22548	0.001257684	2.900428506	BovineHD0100001387	4170042	0.1355945
1	0.00259045	0.0122527	0.21142	0.832559624	0.079584655	BovineHD0100001392	4182166	0.781261
1	-0.00123147	0.0129374	-0.0951868	0.924166486	0.034249785	BovineHD0100001394	4189504	0.7979921
1	-0.00778134	0.00860515	-0.904265	0.365855266	0.43669069	BovineHD0100001406	4273282	0.6519613
1	0.00692781	0.0118616	0.584053	0.559184875	0.252444584	BTB-01747944	4282516	0.7194936
1	0.00484698	0.00789294	0.61409	0.53915609	0.268285485	BovineHD0100001409	4286473	0.7139705
1	-0.00176486	0.0135526	-0.130223	0.896390042	0.047502977	BTB-01991572	4290404	0.7931835
1	-0.0098243	0.00793186	-1.23859	0.21549786	0.666557038	BovineHD0100001411	4291148	0.5705465
1	0.00484698	0.00789294	0.61409	0.53915609	0.268285485	BovineHD0100001413	4295810	0.7139705
1	-0.00470476	0.00800613	-0.587645	0.556770822	0.254323532	BTB-02105769	4311365	0.7189036
1	0.00470476	0.00800613	0.587645	0.556770822	0.254323532	BovineHD0100001416	4319821	0.7189036
1	0.0172012	0.0174313	0.986802	0.323740114	0.489803485	BovineHD0100001417	4329786	0.6330142
1	-0.0172012	0.0174313	-0.986802	0.323740114	0.489803485	BovineHD0100001418	4336594	0.6330142
1	-0.0120275	0.0109444	-1.09896	0.271785957	0.565772987	ARS-BFGL-NGS-65157	4348137	0.6050352
1	-0.000221668	0.0115193	-0.0192431	0.984647182	0.006719358	BovineHD0100001421	4356590	0.8079417
1	-0.000221668	0.0115193	-0.0192431	0.984647182	0.006719358	BovineHD0100001422	4358691	0.8079417
1	-0.00971325	0.00861458	-1.12754	0.259514691	0.585838051	BovineHD0100001423	4361094	0.5979214
1	0.00718942	0.0079177	0.908019	0.36386855	0.43905548	BovineHD0100001424	4361639	0.6508611
1	0.00687779	0.00797295	0.862641	0.388335227	0.410793211	BovineHD0100001425	4363180	0.6601525
1	-0.0076213	0.00801767	-0.950564	0.341826135	0.466194735	BovineHD0100001426	4365636	0.641374
1	0.00512573	0.00804501	0.637132	0.52403911	0.280636299	BovineHD0100001427	4367183	0.7089879
1	-0.011369	0.0204114	-0.55699	0.57753447	0.23842209	BovineHD0100001428	4369855	0.7244297
1	-0.00512573	0.00804501	-0.637132	0.52403911	0.280636299	BovineHD0100001429	4370999	0.7089879
1	-0.0056812	0.00808854	-0.702376	0.482444982	0.316552206	BovineHD0100001430	4371968	0.6949612
1	-0.0056812	0.00808854	-0.702376	0.482444982	0.316552206	BovineHD0100001431	4373268	0.6949612
1	0.011369	0.0204114	0.55699	0.57753447	0.23842209	BovineHD0100001432	4374740	0.7244297
1	0.00638267	0.00899801	0.709342	0.478112548	0.320469858	BovineHD0100001433	4381122	0.6938843
1	0.00408709	0.00803944	0.50838	0.611187064	0.213825847	BovineHD0100001434	4382568	0.7329843
1	0.00474437	0.00835731	0.567691	0.570245017	0.243938501	BovineHD0100001435	4383583	0.7224616
1	-0.00612058	0.008356	-0.732477	0.463877764	0.333596445	BovineHD0100001436	4386211	0.6892623
1	0.00612058	0.008356	0.732477	0.463877764	0.333596445	BovineHD0100001437	4389582	0.6892623
1	0.0169731	0.0186413	0.910511	0.362553451	0.440627957	BovineHD0100001439	4395238	0.6503606
1	0.00704709	0.00835193	0.843767	0.398799957	0.399244897	BovineHD0100001440	4396787	0.6645381
1	-0.00763799	0.00894845	-0.853555	0.393351943	0.4052187	BovineHD0100001441	4402179	0.6622483
1	-0.00832259	0.00911939	-0.912625	0.36144017	0.441963582	BovineHD0100001442	4405902	0.6498487
1	0.00853937	0.00910671	0.9377	0.348398983	0.457923121	BovineHD0100001443	4410834	0.6440701
1	-0.00830749	0.00911163	-0.911746	0.361902811	0.441408044	BovineHD0100001444	4421333	0.6500477
1	-0.0122809	0.0206342	-0.595172	0.55172873	0.2582744	BovineHD0100001446	4431271	0.7170877
1	-0.0122408	0.00883534	-1.38544	0.165918485	0.780105228	BovineHD0100001448	4441605	0.5324248
1	-0.0122408	0.00883534	-1.38544	0.165918485	0.780105228	BovineHD0100001449	4446549	0.5324248
1	0.0188534	0.01611	1.17029	0.241884752	0.616391508	BTB-01996267	4451105	0.5869236
1	-0.0122809	0.0206342	-0.595172	0.55172873	0.2582744	BovineHD0100001450	4458958	0.7170877
1	-0.0188534	0.01611	-1.17029	0.241884752	0.616391508	BovineHD0100001451	4471109	0.5869236
1	-0.0167362	0.0160075	-1.04552	0.295783125	0.529026607	BovineHD0100001453	4485299	0.6184314
1	-0.0122809	0.0206342	-0.595172	0.55172873	0.2582744	BovineHD0100001454	4489743	0.7170877
1	-0.0156785	0.0146442	-1.07063	0.284336261	0.546167751	BovineHD0100001457	4509102	0.6119902
1	0.00406388	0.00844131	0.481427	0.630213227	0.200512486	BovineHD0100001458	4512687	0.7382871
1	0.00659361	0.00889832	0.740995	0.458696763	0.338474324	BovineHD0100001459	4514497	0.6870836
1	-0.00794473	0.00853818	-0.930494	0.352115745	0.453314554	BovineHD0100001460	4520604	0.645539
1	0.00524491	0.00903873	0.580271	0.5617321	0.250470758	BovineHD0100001461	4522558	0.7202926
1	-0.0132957	0.0172307	-0.771628	0.440335091	0.356216704	BovineHD0100001462	4530391	0.6805952
1	0.0132957	0.0172307	0.771628	0.440335091	0.356216704	BovineHD0100001463	4531279	0.6805952
1	-0.0136937	0.00889563	-1.53937	0.123714523	0.907579313	BovineHD0100001464	4532199	0.4913759
1	-0.0132957	0.0172307	-0.771628	0.440335091	0.356216704	BovineHD0100001465	4536482	0.6805952
1	-0.0141615	0.0158822	-0.891659	0.372576095	0.428785013	BovineHD0100001482	4569526	0.6546754
1	0.0141615	0.0158822	0.891659	0.372576095	0.428785013	BovineHD0100001483	4572247	0.6546754
1	-0.00268346	0.00803342	-0.334037	0.738351756	0.131736688	BovineHD0100001485	4585199	0.7633598
1	-0.00212369	0.00815136	-0.260531	0.794454296	0.099931082	BovineHD0100001486	4591202	0.7740305
1	0.0328293	0.0185981	1.7652	0.07753067	1.110526465	BovineHD0100001488	4597695	0.4319983
1	-0.000982215	0.00933903	-0.105173	0.91623857	0.03799143	Hapmap38555-BTA-101264	4602508	0.7965736
1	0.00801013	0.00846099	0.946713	0.343785427	0.463712536	BovineHD0100001489	4604847	0.64236
1	-0.00985427	0.00848216	-1.16176	0.245333431	0.610243268	BovineHD0100001491	4608260	0.5888936
1	-0.00819531	0.00800524	-1.02374	0.305958512	0.514337461	BovineHD0100001493	4610824	0.6240521
1	-0.0038271	0.00810591	-0.472137	0.636829177	0.195977047	BovineHD0100001494	4614753	0.7402672
1	0.011467	0.00898144	1.27675	0.201691019	0.695313439	BovineHD0100001496	4618566	0.5602642
1	0.0131332	0.00907884	1.44657	0.148017918	0.829685708	BovineHD0100001497	4620652	0.5160753
1	-0.0116483	0.00893649	-1.30345	0.192421678	0.715746001	BovineHD0100001498	4621450	0.5534334
1	-0.0133006	0.00903218	-1.47259	0.14086215	0.851205687	BovineHD0100001499	4622963	0.5096929
1	-0.0133006	0.00903218	-1.47259	0.14086215	0.851205687	BovineHD0100001502	4629029	0.5096929
1	-0.011467	0.00898144	-1.27675	0.201691019	0.695313439	BovineHD0100001503	4630221	0.5602642
1	0.00675167	0.00845267	0.798762	0.424428746	0.372195209	BovineHD0100001505	4633610	0.6744535
1	-0.00743602	0.00856874	-0.867808	0.385499799	0.413975845	BovineHD0100001507	4636357	0.658985
1	-0.0153571	0.00838199	-1.83215	0.066929574	1.174381942	BovineHD0100001509	4644545	0.4134211
1	-0.00296162	0.00942028	-0.314387	0.753227238	0.123073983	BTB-01160486	4648383	0.7663689
1	-0.00296162	0.00942028	-0.314387	0.753227238	0.123073983	BovineHD0100001510	4650414	0.7663689
1	-0.00296162	0.00942028	-0.314387	0.753227238	0.123073983	BovineHD0100001511	4650979	0.7663689
1	0.0129456	0.0082981	1.56007	0.11874387	0.925388801	BovineHD0100001512	4654050	0.4854796
1	-0.00202245	0.00833711	-0.242584	0.808327761	0.092412506	BovineHD0100001513	4655323	0.7766903
1	0.00203618	0.0084449	0.241113	0.80946762	0.091800519	BovineHD0100001514	4657531	0.7769348
1	-0.00203618	0.0084449	-0.241113	0.80946762	0.091800519	BovineHD0100001515	4659002	0.7769348
1	0.00203618	0.0084449	0.241113	0.80946762	0.091800519	BovineHD0100001516	4660347	0.7769348
1	0.00203618	0.0084449	0.241113	0.80946762	0.091800519	BovineHD0100001517	4662835	0.7769348
1	-0.00296219	0.00944003	-0.31379	0.75368065	0.122812635	BovineHD0100001520	4687701	0.7663689
1	0.0157866	0.0217463	0.725943	0.467873999	0.329871089	BovineHD0100001524	4710088	0.6908815
1	-0.0157866	0.0217463	-0.725943	0.467873999	0.329871089	BovineHD0100001525	4716286	0.6908815
1	0.0111376	0.00842647	1.32174	0.18625525	0.729891476	BovineHD0100001526	4721476	0.5483167
1	-0.00838988	0.00852668	-0.983956	0.325137546	0.487932876	BovineHD0100001527	4722273	0.6336153
1	-0.0144642	0.0097972	-1.47636	0.139847802	0.854344355	Hapmap60540-rs29021339	4727118	0.508693
1	0.00296162	0.00942028	0.314387	0.753227238	0.123073983	BovineHD0100001529	4728746	0.7663689
1	0.0157866	0.0217463	0.725943	0.467873999	0.329871089	BovineHD0100001530	4732923	0.6908815
1	0.00838988	0.00852668	0.983956	0.325137546	0.487932876	BovineHD0100001531	4734576	0.6336153
1	0.0157866	0.0217463	0.725943	0.467873999	0.329871089	BovineHD0100001532	4735436	0.6908815
1	0.0206131	0.0169218	1.21814	0.223171257	0.651361741	BovineHD0100001533	4737193	0.5757024
1	-0.00319829	0.00925094	-0.345726	0.729548764	0.136945674	BovineHD0100001534	4739534	0.7612386
1	-0.00458765	0.0119712	-0.383224	0.701553821	0.153939006	BovineHD0100001535	4740225	0.7551186
1	0.000586016	0.00810322	0.0723189	0.942348148	0.025788619	BovineHD0100001536	4746952	0.8010621
1	-0.0111101	0.00819513	-1.3557	0.175195152	0.756477915	BovineHD0100001537	4753811	0.5398477
1	0.0205803	0.0151634	1.35723	0.174708654	0.757685582	BTB-01160333	4755056	0.5393826
1	0.0206131	0.0169218	1.21814	0.223171257	0.651361741	BovineHD0100001538	4758675	0.5757024
1	-0.0047842	0.00899239	-0.532027	0.594707493	0.225696589	BovineHD0100001539	4762830	0.7290329
1	-0.0168784	0.00853704	-1.97708	0.048033047	1.31845986	BovineHD0100001540	4765802	0.3785675
1	0.0168784	0.00853704	1.97708	0.048033047	1.31845986	BovineHD0100001541	4767051	0.3785675
1	0.0107029	0.0080935	1.3224	0.186035495	0.730404185	BovineHD0100001543	4770733	0.5482156
1	0.0107029	0.0080935	1.3224	0.186035495	0.730404185	BovineHD0100001544	4771596	0.5482156
1	0.0107029	0.0080935	1.3224	0.186035495	0.730404185	BovineHD0100001545	4772565	0.5482156
1	-0.00321255	0.0082279	-0.390446	0.696206918	0.157261666	BovineHD0100001546	4773582	0.7540703
1	-0.00494021	0.0091573	-0.539483	0.589553825	0.229476538	BovineHD0100001547	4775121	0.7277188
1	0.00792995	0.00851201	0.931619	0.351533837	0.454032865	BovineHD0100001548	4776246	0.6454513
1	0.0211274	0.00846689	2.4953	0.012585336	1.900135197	BovineHD0100001549	4780592	0.2609763
1	0.0204088	0.00840878	2.42709	0.015220773	1.817563282	BovineHD0100001550	4781258	0.2753293
1	0.0204088	0.00840878	2.42709	0.015220773	1.817563282	BovineHD4100000040	4783538	0.2753293
1	-0.0204088	0.00840878	-2.42709	0.015220773	1.817563282	Hapmap60652-rs29022048	4784221	0.2753293
1	0.0204088	0.00840878	2.42709	0.015220773	1.817563282	BovineHD0100001551	4786134	0.2753293
1	0.0204088	0.00840878	2.42709	0.015220773	1.817563282	BovineHD0100001552	4788764	0.2753293
1	-0.0204088	0.00840878	-2.42709	0.015220773	1.817563282	BovineHD0100001553	4789260	0.2753293
1	-0.0200988	0.00842635	-2.38523	0.017068756	1.767798121	BovineHD0100001554	4790434	0.2834393
1	-0.0211274	0.00846689	-2.4953	0.012585336	1.900135197	BovineHD0100001555	4793027	0.2609763
1	0.0199037	0.00852282	2.33535	0.019525474	1.709398425	BovineHD0100001556	4794163	0.2943626
1	0.0199037	0.00852282	2.33535	0.019525474	1.709398425	BovineHD0100001557	4795736	0.2943626
1	-0.00656725	0.00938427	-0.699814	0.484043743	0.315115389	BovineHD0100001558	4796787	0.695383
1	0.0210951	0.00843793	2.50003	0.012418545	1.905929285	BovineHD0100001559	4797826	0.2599735
1	-0.0185484	0.0213083	-0.870474	0.384041772	0.415621535	BovineHD0100001561	4804385	0.6589829
1	-0.0225281	0.00839345	-2.68401	0.007274694	2.138185292	BovineHD0100001562	4808910	0.2264616
1	-0.00698013	0.0137938	-0.506034	0.612832968	0.212657879	BovineHD0100001563	4811039	0.7334378
1	0.00698013	0.0137938	0.506034	0.612832968	0.212657879	BovineHD0100001564	4812893	0.7334378
1	-0.00698013	0.0137938	-0.506034	0.612832968	0.212657879	BovineHD0100001565	4814411	0.7334378
1	-0.00698013	0.0137938	-0.506034	0.612832968	0.212657879	BovineHD0100001566	4815563	0.7334378
1	-0.00698013	0.0137938	-0.506034	0.612832968	0.212657879	BovineHD0100001567	4816412	0.7334378
1	-0.0128787	0.014236	-0.904657	0.365647493	0.4369374	BovineHD0100001568	4818441	0.6518383
1	0.00698013	0.0137938	0.506034	0.612832968	0.212657879	BovineHD0100001569	4819625	0.7334378
1	-0.00698013	0.0137938	-0.506034	0.612832968	0.212657879	BovineHD0100001570	4821192	0.7334378
1	0.00698013	0.0137938	0.506034	0.612832968	0.212657879	BovineHD0100001571	4822215	0.7334378
1	0.00698013	0.0137938	0.506034	0.612832968	0.212657879	BovineHD0100001572	4823061	0.7334378
1	0.00698013	0.0137938	0.506034	0.612832968	0.212657879	BovineHD0100001573	4824214	0.7334378
1	-0.0128787	0.014236	-0.904657	0.365647493	0.4369374	BovineHD0100001574	4824783	0.6518383
1	0.00698013	0.0137938	0.506034	0.612832968	0.212657879	BovineHD0100001575	4825725	0.7334378
1	-0.00698013	0.0137938	-0.506034	0.612832968	0.212657879	BovineHD0100001576	4826664	0.7334378
1	0.00698013	0.0137938	0.506034	0.612832968	0.212657879	BTB-01160178	4827245	0.7334378
1	-0.00698013	0.0137938	-0.506034	0.612832968	0.212657879	BovineHD0100001577	4830270	0.7334378
1	-0.00913836	0.0139501	-0.655074	0.512420363	0.29037362	BovineHD0100001578	4833326	0.7052323
1	-0.00202455	0.0104516	-0.193707	0.846405376	0.072421587	BovineHD0100001579	4834622	0.7838263
1	0.00919293	0.00933666	0.984605	0.324818532	0.488359201	BovineHD0100001580	4839444	0.6334667
1	0.0153476	0.014419	1.0644	0.287147964	0.541894258	BovineHD0100001581	4841727	0.6136799
1	-0.00665218	0.0135867	-0.489609	0.624410786	0.204529603	BovineHD0100001582	4843260	0.7368153
1	0.00444911	0.00899003	0.494894	0.620675128	0.207135657	BovineHD0100001583	4846576	0.7358511
1	-0.00202955	0.0110383	-0.183865	0.854119425	0.068481401	BovineHD0100001584	4849155	0.7852007
1	0.00202955	0.0110383	0.183865	0.854119425	0.068481401	BovineHD0100001585	4852511	0.7852007
1	-0.00712432	0.0106471	-0.669134	0.503410262	0.298077936	BovineHD0100001588	4868044	0.7023313
1	-0.0190157	0.00810822	-2.34524	0.019015161	1.720899995	BovineHD0100001590	4873984	0.2919317
1	-0.0185539	0.00812134	-2.28459	0.022337229	1.650970704	BovineHD0100001591	4878114	0.3048998
1	-0.00238014	0.0122736	-0.193923	0.84623624	0.07250838	BovineHD0100001592	4879690	0.7838057
1	-0.0204795	0.010273	-1.99352	0.04620499	1.335311121	Hapmap43435-BTA-101251	4880750	0.3744633
1	-0.00200789	0.0103928	-0.193201	0.846801621	0.072218319	BovineHD0100001593	4881314	0.7839356
1	0.00235557	0.0104009	0.226477	0.820830523	0.085746502	BovineHD0100001594	4882310	0.7789364
1	0.00949043	0.00808848	1.17333	0.240663964	0.618588934	BovineHD0100001596	4894678	0.5861123
1	0.00664963	0.00828331	0.802774	0.422105692	0.374578791	BovineHD0100001597	4895760	0.6739066
1	0.00129338	0.00794399	0.162812	0.870666515	0.060148158	BovineHD0100001598	4896600	0.7885201
1	-0.032549	0.0163487	-1.99093	0.046489038	1.332649437	BovineHD0100001600	4904496	0.3753532
1	0.032549	0.0163487	1.99093	0.046489038	1.332649437	BovineHD0100001601	4908335	0.3753532
1	-0.00376908	0.0100278	-0.375862	0.707019626	0.150568531	ARS-BFGL-NGS-111125	4910208	0.7564095
1	0.032549	0.0163487	1.99093	0.046489038	1.332649437	BovineHD0100001602	4910792	0.3753532
1	-0.00376908	0.0100278	-0.375862	0.707019626	0.150568531	BovineHD0100001603	4911346	0.7564095
1	0.00376908	0.0100278	0.375862	0.707019626	0.150568531	BovineHD0100001605	4914001	0.7564095
1	-0.00376908	0.0100278	-0.375862	0.707019626	0.150568531	BovineHD0100001606	4915411	0.7564095
1	-0.00377189	0.00865255	-0.435928	0.662889127	0.178559105	BovineHD0100001607	4918544	0.7469128
1	0.032549	0.0163487	1.99093	0.046489038	1.332649437	BovineHD0100001608	4919610	0.3753532
1	0.032549	0.0163487	1.99093	0.046489038	1.332649437	BovineHD0100001609	4922096	0.3753532
1	0.0190496	0.00951877	2.00127	0.045363753	1.343291027	BovineHD0100001610	4923499	0.3724839
1	-0.00716279	0.00808286	-0.88617	0.375526284	0.42535966	BovineHD0100001612	4927437	0.6557874
1	0.00716279	0.00808286	0.88617	0.375526284	0.42535966	BovineHD0100001613	4929713	0.6557874
1	-0.00716279	0.00808286	-0.88617	0.375526284	0.42535966	BovineHD0100001614	4931002	0.6557874
1	0.00794093	0.00801397	0.990886	0.321741651	0.492492714	BTB-01160026	4933748	0.6318662
1	-0.0304521	0.0197988	-1.53808	0.124029585	0.906474708	BovineHD0100001615	4942020	0.4918279
1	-0.0149838	0.011156	-1.34312	0.179233631	0.746580497	BovineHD0100001618	4955651	0.5427555
1	0.0149838	0.011156	1.34312	0.179233631	0.746580497	BovineHD0100001619	4956669	0.5427555
1	0.0149838	0.011156	1.34312	0.179233631	0.746580497	BovineHD0100001620	4957230	0.5427555
1	0.0149838	0.011156	1.34312	0.179233631	0.746580497	BTB-01159977	4957717	0.5427555
1	0.0237877	0.0139132	1.70972	0.087318182	1.058895315	BovineHD0100001621	4961987	0.4476639
1	0.00594417	0.00905973	0.656109	0.511754247	0.290938545	BovineHD0100001622	4966920	0.7050315
1	-0.0076422	0.00784097	-0.974649	0.329734794	0.481835224	BovineHD0100001623	4974829	0.6357294
1	0.00758808	0.00781768	0.970631	0.331732456	0.479212036	BovineHD0100001624	4976004	0.6366033
1	-0.0051862	0.00822096	-0.63085	0.528138849	0.277251886	BovineHD0100001625	4980233	0.7103791
1	0.000992574	0.0100308	0.0989529	0.9211757	0.035657527	BovineHD0100001626	4982163	0.7975968
1	-0.0011888	0.0138907	-0.085582	0.931798737	0.030677883	BovineHD0100001627	4991210	0.7993699
1	0.000992574	0.0100308	0.0989529	0.9211757	0.035657527	BovineHD0100001628	4992124	0.7975968
1	0.00567383	0.0105657	0.537003	0.591265742	0.228217283	BovineHD0100001629	4996189	0.7281203
1	-0.0016406	0.013483	-0.121679	0.903153286	0.044238534	BovineHD0100001631	5004036	0.7942534
1	-0.0147751	0.0115607	-1.27804	0.20123582	0.696294713	BovineHD0100001632	5008921	0.5599174
1	0.00941943	0.00801301	1.17552	0.239787209	0.620173987	BovineHD0100001633	5010388	0.5856262
1	-0.00441059	0.0100041	-0.44088	0.659300033	0.180916903	Hapmap44178-BTA-101248	5010974	0.7461055
1	-0.00438084	0.0109953	-0.398429	0.690314127	0.160953239	BovineHD0100001634	5012509	0.7529427
1	0.00892111	0.0121274	0.735615	0.46196532	0.335390626	BovineHD0100001635	5013375	0.688412
1	0.00421402	0.013906	0.303036	0.761862532	0.118123384	BovineHD0100001636	5014348	0.7680908
1	0.00392633	0.00793186	0.495008	0.620594656	0.207191969	BovineHD0100001637	5015373	0.7358148
1	-0.00887527	0.00824339	-1.07665	0.281637093	0.550310148	BovineHD0100001638	5018665	0.6102887
1	-0.00851014	0.00857154	-0.992837	0.320789798	0.493779452	BovineHD0100001639	5019309	0.6313941
1	0.00309773	0.00841161	0.368269	0.712672796	0.147109819	BovineHD0100001640	5021762	0.7576586
1	-0.0114943	0.0124424	-0.923802	0.355589787	0.449050721	BovineHD0100001643	5030506	0.6471622
1	0.0066683	0.0085186	0.782792	0.433749577	0.362760936	BovineHD0100001645	5032222	0.678107
1	-0.0066683	0.0085186	-0.782792	0.433749577	0.362760936	ARS-BFGL-NGS-114983	5034441	0.678107
1	-0.0066683	0.0085186	-0.782792	0.433749577	0.362760936	BovineHD0100001646	5035518	0.678107
1	0.0066683	0.0085186	0.782792	0.433749577	0.362760936	BovineHD0100001647	5036956	0.678107
1	-0.0066683	0.0085186	-0.782792	0.433749577	0.362760936	BovineHD0100001648	5038581	0.678107
1	-0.0066683	0.0085186	-0.782792	0.433749577	0.362760936	BovineHD0100001649	5039724	0.678107
1	0.0066683	0.0085186	0.782792	0.433749577	0.362760936	BovineHD0100001650	5040281	0.678107
1	-0.0066683	0.0085186	-0.782792	0.433749577	0.362760936	BovineHD0100001651	5047271	0.678107
1	-0.00568852	0.00863571	-0.658721	0.510075199	0.292365792	BovineHD0100001652	5048997	0.7043156
1	-0.00382643	0.00827374	-0.462478	0.643738744	0.191290352	BovineHD0100001653	5049637	0.7420203
1	0.00568852	0.00863571	0.658721	0.510075199	0.292365792	BovineHD0100001654	5051125	0.7043156
1	0.00382643	0.00827374	0.462478	0.643738744	0.191290352	BovineHD0100001655	5055906	0.7420203
1	0.00863255	0.00843671	1.02321	0.30620898	0.513982077	BovineHD0100001656	5057073	0.6242278
1	-0.00568852	0.00863571	-0.658721	0.510075199	0.292365792	BovineHD0100001658	5058566	0.7043156
1	0.00863255	0.00843671	1.02321	0.30620898	0.513982077	BovineHD0100001659	5062862	0.6242278
1	0.00382643	0.00827374	0.462478	0.643738744	0.191290352	BovineHD0100001660	5069625	0.7420203
1	-0.0102731	0.0114332	-0.898535	0.368900757	0.433090454	BovineHD0100001664	5088045	0.6529004
1	-0.00510975	0.024708	-0.206805	0.836162222	0.077709458	BovineHD0100001665	5090470	0.7820099
1	0.000453396	0.00938115	0.0483305	0.961452864	0.017072003	BovineHD0100001667	5100240	0.804275
1	0.00663676	0.00961853	0.689997	0.490196342	0.309629934	BovineHD0100001668	5100805	0.697787
1	-0.0154843	0.0145763	-1.0623	0.288099944	0.540456826	BovineHD0100001670	5103124	0.6142408
1	-0.0033072	0.00868974	-0.380587	0.703509864	0.152729809	BovineHD0100001671	5105044	0.7554501
1	0.00564803	0.0107858	0.523652	0.600520801	0.221471945	BovineHD0100001672	5108100	0.730523
1	0.00866651	0.0123174	0.703597	0.481684054	0.31723773	BovineHD0100001675	5130839	0.6947878
1	0.0106597	0.00788106	1.35258	0.176190358	0.754017863	BovineHD0100001677	5135990	0.540769
1	-0.00414262	0.00808394	-0.51245	0.608336295	0.215856272	BovineHD0100001678	5141736	0.7323307
1	0.0213881	0.00903849	2.36634	0.017965255	1.745566617	BovineHD0100001679	5147724	0.2873246
1	0.00592898	0.0110839	0.534921	0.592704685	0.22716164	BovineHD0100001680	5151376	0.7283695
1	0.0196	0.00818554	2.39447	0.016644711	1.778723731	BovineHD0100001681	5153766	0.2816504
1	0.00592898	0.0110839	0.534921	0.592704685	0.22716164	BovineHD0100001682	5158589	0.7283695
1	-0.00592898	0.0110839	-0.534921	0.592704685	0.22716164	BovineHD0100001683	5161824	0.7283695
1	0.00592898	0.0110839	0.534921	0.592704685	0.22716164	BovineHD0100001684	5162651	0.7283695
1	0.00592898	0.0110839	0.534921	0.592704685	0.22716164	BovineHD0100001685	5163458	0.7283695
1	0.00276519	0.00830717	0.332868	0.739234042	0.131218042	BovineHD0100001686	5164327	0.7635979
1	-0.00899501	0.0100133	-0.898311	0.369020132	0.43294994	BovineHD0100001687	5167453	0.6530046
1	-0.00267941	0.00887398	-0.30194	0.762697908	0.117647445	BovineHD0100001688	5171613	0.7682491
1	0.00224926	0.00788592	0.285225	0.775471867	0.110433953	BTB-01728863	5179453	0.7699653
1	-0.0102587	0.00871005	-1.1778	0.238876818	0.621825995	BovineHD0100001691	5189195	0.5850625
1	0.00725172	0.00857757	0.845428	0.397872255	0.400256344	BovineHD0100001692	5192757	0.6641124
1	0.00926074	0.00841261	1.10082	0.270975449	0.567070055	BovineHD0100001693	5197676	0.6043864
1	-0.0141434	0.0205532	-0.688138	0.49136615	0.308594765	BovineHD0100001694	5198386	0.6980625
1	-0.0195818	0.00984024	-1.98998	0.046593594	1.33167379	BovineHD0100001695	5202533	0.3755956
1	0.0284539	0.0122843	2.31628	0.020543322	1.687329318	BovineHD0100001696	5209212	0.2984842
1	-0.00988649	0.00842502	-1.17347	0.240607849	0.61869021	BovineHD0100001697	5215101	0.5860523
1	0.00945958	0.00929535	1.01767	0.308835221	0.510273176	BovineHD0100001698	5216534	0.6256622
1	-0.00484904	0.00794406	-0.610398	0.541598425	0.266322607	BovineHD0100001699	5218053	0.7143214
1	-0.0189952	0.0106746	-1.77947	0.075163248	1.123994464	BovineHD0100001701	5226641	0.4279924
1	-0.010187	0.00825518	-1.23402	0.217195937	0.663148302	BovineHD0100001702	5229668	0.5715614
1	0.0131301	0.00823708	1.59402	0.110932085	0.954942826	BovineHD4100000041	5297406	0.4771864
1	-0.023613	0.0124252	-1.90041	0.057379817	1.241240843	BovineHD0100001704	5309012	0.3971289
1	0.0101169	0.00846671	1.19491	0.23212267	0.634282443	BovineHD0100001705	5314060	0.5812698
1	-0.00166567	0.00905279	-0.183995	0.85401744	0.068533261	BovineHD0100001706	5316080	0.7851923
1	-0.0028725	0.00810135	-0.354571	0.72291113	0.140915089	BovineHD0100001707	5317674	0.7598399
1	-0.00349878	0.00808526	-0.432736	0.665206729	0.177043366	BovineHD0100001708	5318828	0.747505
1	-0.00973865	0.0094601	-1.02945	0.303268681	0.518172438	ARS-BFGL-NGS-100349	5319965	0.6227243
1	0.0028725	0.00810135	0.354571	0.72291113	0.140915089	BovineHD0100001710	5321584	0.7598399
1	-0.00349878	0.00808526	-0.432736	0.665206729	0.177043366	BovineHD0100001711	5322175	0.747505
1	-0.00349878	0.00808526	-0.432736	0.665206729	0.177043366	BovineHD0100001712	5323083	0.747505
1	0.00654453	0.00918437	0.712573	0.476110303	0.322292421	BovineHD0100001713	5323834	0.6933365
1	-0.00349878	0.00808526	-0.432736	0.665206729	0.177043366	BovineHD0100001714	5324658	0.747505
1	0.00349878	0.00808526	0.432736	0.665206729	0.177043366	BovineHD0100001716	5326367	0.747505
1	-0.009372	0.00909768	-1.03015	0.302940014	0.518643359	BovineHD0100001717	5327781	0.6225741
1	-0.00928513	0.00823508	-1.12751	0.259527368	0.585816838	BovineHD0100001718	5328387	0.5979282
1	0.0164891	0.0106656	1.54601	0.122102683	0.913274794	BovineHD0100001719	5336072	0.4894494
1	0.0164891	0.0106656	1.54601	0.122102683	0.913274794	BovineHD0100001720	5337897	0.4894494
1	-0.0164891	0.0106656	-1.54601	0.122102683	0.913274794	BovineHD0100001721	5344247	0.4894494
1	-0.0161389	0.0106096	-1.52116	0.12822022	0.892043482	BovineHD0100001722	5349437	0.4964857
1	-0.0158079	0.0107772	-1.46678	0.142436439	0.846378894	BovineHD0100001723	5350406	0.5110847
1	0.0167181	0.0107061	1.56154	0.118396924	0.926659582	BovineHD0100001726	5370848	0.4850628
1	-0.0167181	0.0107061	-1.56154	0.118396924	0.926659582	BovineHD0100001727	5372294	0.4850628
1	-0.0167181	0.0107061	-1.56154	0.118396924	0.926659582	BTA-122021-no-rs	5374084	0.4850628
1	-0.0158079	0.0107772	-1.46678	0.142436439	0.846378894	BovineHD0100001729	5382022	0.5110847
1	0.000313348	0.00813264	0.0385296	0.969265444	0.01355727	BovineHD0100001730	5383634	0.8055732
1	0.0144362	0.00894901	1.61317	0.106708108	0.971802582	BovineHD0100001731	5385525	0.4724566
1	-0.000448948	0.00816152	-0.0550078	0.956132268	0.019482025	BovineHD0100001732	5388020	0.8036548
1	-0.0122958	0.0125998	-0.975871	0.32912879	0.482634127	BovineHD0100001733	5390109	0.6353415
1	-0.0115105	0.00795804	-1.44639	0.14806837	0.829537705	BovineHD0100001734	5392162	0.5160931
1	-0.0171496	0.00821804	-2.08683	0.036903927	1.432927414	BTB-00003770	5398072	0.3520853
1	-0.0162524	0.00813025	-1.999	0.045608806	1.340951295	BovineHD0100001736	5399101	0.3730436
1	-0.0189284	0.00867875	-2.181	0.029183805	1.534858081	BovineHD0100001737	5402036	0.3300114
1	-0.000196432	0.00799916	-0.0245565	0.980408725	0.008592832	BovineHD0100001738	5405511	0.8073553
1	0.00136726	0.0100895	0.135513	0.892206332	0.049534699	BovineHD0100001739	5409762	0.7923001
1	-0.00251761	0.00968999	-0.259816	0.795005798	0.099629704	BovineHD0100001740	5413738	0.7741431
1	-0.00131496	0.00832248	-0.158001	0.874456064	0.058262006	BovineHD0100001741	5418943	0.7892331
1	-0.00706287	0.0103332	-0.683509	0.49428553	0.306022103	BovineHD0100001742	5422232	0.6990491
1	0.00604012	0.0103669	0.582634	0.560139932	0.251703466	BovineHD0100001743	5426423	0.7197521
1	0.00514891	0.00956963	0.538047	0.590544802	0.228747149	BTB-00003715	5428215	0.727976
1	-1.51E-06	0.0080683	-0.000186885	0.999850887	6.48E-05	BovineHD0100001744	5429774	0.8101133
1	0.000651917	0.00805847	0.0808983	0.935522859	0.028945596	BovineHD0100001745	5432229	0.8002091
1	0.00157605	0.0100524	0.156783	0.875415924	0.057785558	BovineHD0100001746	5434615	0.7894499
1	-0.00622701	0.0104541	-0.595653	0.551407288	0.258527498	BovineHD0100001747	5435364	0.7170398
1	-0.00142883	0.00916496	-0.155901	0.87611111	0.057440812	BovineHD0100001749	5437288	0.789636
1	0.00186675	0.00915145	0.203984	0.838366072	0.076566306	BovineHD0100001750	5438044	0.7824692
1	-0.000987972	0.00916589	-0.107788	0.914163898	0.038975934	BovineHD0100001752	5441472	0.7961268
1	-0.000987972	0.00916589	-0.107788	0.914163898	0.038975934	BovineHD0100001753	5443891	0.7961268
1	0.0118456	0.0180702	0.655532	0.512125543	0.290623563	BovineHD0100001754	5450085	0.7051599
1	-0.000175754	0.0099217	-0.0177141	0.985866938	0.006181698	BovineHD0100001756	5456972	0.8080913
1	0.030466	0.0163237	1.86637	0.061990107	1.207677613	BovineHD0100001758	5465287	0.4053612
1	0.00613955	0.00915992	0.670263	0.502690408	0.298699401	BovineHD0100001759	5468830	0.7021347
1	-0.00624368	0.0091449	-0.68275	0.494765094	0.305600948	BovineHD0100001760	5469677	0.6992914
1	-0.00624368	0.0091449	-0.68275	0.494765094	0.305600948	BovineHD0100001761	5471090	0.6992914
1	0.00363234	0.0141969	0.255854	0.798063663	0.097962463	BovineHD0100001763	5474733	0.7746055
1	0.00722706	0.0122788	0.58858	0.556143276	0.254813309	BovineHD0100001764	5476242	0.7186311
1	-0.00597444	0.0125069	-0.477693	0.632868902	0.198686244	BovineHD0100001765	5476780	0.7390751
1	0.000489026	0.0124126	0.0393976	0.968573407	0.013867459	BovineHD0100001767	5483788	0.805517
1	0.000516422	0.0123508	0.0418128	0.966647945	0.014731668	BovineHD0100001768	5486780	0.8051701
1	-0.00647307	0.0104144	-0.621548	0.53423936	0.272264119	BovineHD0100001769	5490319	0.7123441
1	0.0045278	0.0101429	0.446403	0.655306328	0.183555638	BovineHD0100001770	5491380	0.7448876
1	0.0236075	0.00990381	2.38368	0.01714081	1.765968652	BovineHD0100001771	5493695	0.2836519
1	-0.0236075	0.00990381	-2.38368	0.01714081	1.765968652	BovineHD0100001772	5494530	0.2836519
1	0.0213428	0.0096299	2.2163	0.026671338	1.573955189	BovineHD0100001773	5495276	0.320732
1	-0.0236075	0.00990381	-2.38368	0.01714081	1.765968652	Hapmap38892-BTA-36614	5496635	0.2836519
1	-0.0262894	0.00967396	-2.71754	0.00657711	2.181964887	BovineHD0100001776	5507402	0.2197024
1	0.0234042	0.0113763	2.05727	0.039660695	1.401639683	BovineHD0100001778	5518119	0.3586987
1	-0.0211753	0.0105309	-2.01078	0.044349148	1.353114717	BTB-00003652	5519845	0.3706936
1	-0.00363708	0.00849937	-0.427924	0.668706608	0.174764385	BovineHD0100001780	5530288	0.7483693
1	0.000928251	0.00851188	0.109054	0.913159697	0.039453265	BovineHD0100001783	5540310	0.7959236
1	-0.0014691	0.00852138	-0.172402	0.863121558	0.063928036	BTA-120711-no-rs	5541297	0.7871241
1	0.000928251	0.00851188	0.109054	0.913159697	0.039453265	BovineHD0100001785	5543434	0.7959236
1	0.000928251	0.00851188	0.109054	0.913159697	0.039453265	BovineHD0100001786	5544198	0.7959236
1	-0.0055357	0.00812019	-0.681721	0.49541565	0.305030278	BovineHD0100001788	5549420	0.6994956
1	-0.00408542	0.0117952	-0.346363	0.72907005	0.137230742	BovineHD0100001789	5549952	0.7611589
1	-0.0055357	0.00812019	-0.681721	0.49541565	0.305030278	BovineHD0100001791	5551264	0.6994956
1	0.00408542	0.0117952	0.346363	0.72907005	0.137230742	BovineHD0100001792	5551724	0.7611589
1	0.00736344	0.00836146	0.88064	0.378513056	0.421919136	BovineHD0100001793	5554268	0.6568337
1	-0.00408542	0.0117952	-0.346363	0.72907005	0.137230742	BovineHD0100001794	5558887	0.7611589
1	-0.00408542	0.0117952	-0.346363	0.72907005	0.137230742	BovineHD0100001796	5561368	0.7611589
1	0.00886305	0.00882222	1.00463	0.315075453	0.50158543	BovineHD0100001797	5563746	0.6286768
1	0.00933736	0.00860589	1.085	0.277922093	0.556076928	BovineHD4100000043	5564942	0.6083673
1	0.00945378	0.00867043	1.09035	0.275559438	0.55978471	BovineHD0100001798	5565646	0.6071319
1	0.00945378	0.00867043	1.09035	0.275559438	0.55978471	BovineHD0100001799	5566364	0.6071319
1	-0.00291007	0.00807839	-0.360229	0.718676017	0.143466848	BovineHD0100001800	5567248	0.7588969
1	0.00938515	0.0138907	0.67564	0.4992695	0.301664963	BTA-36594-no-rs	5568133	0.7007991
1	-0.00434777	0.00851416	-0.510652	0.609594946	0.214958642	BovineHD0100001801	5571299	0.73255
1	-0.00966267	0.0108946	-0.886921	0.375121792	0.425827706	BovineHD0100001805	5587624	0.6555197
1	0.00416701	0.0100223	0.415775	0.677574804	0.169042752	BovineHD0100001807	5597518	0.7502031
1	0.002905	0.00820263	0.354154	0.7232236	0.140727411	BovineHD0100001808	5600598	0.7599388
1	0.00777325	0.00899371	0.864299	0.387424007	0.411813472	BovineHD0100001809	5602895	0.6597514
1	0.00511367	0.00819215	0.624215	0.532486636	0.273691288	BovineHD0100001810	5605714	0.7116409
1	0.00340119	0.00891913	0.381337	0.702953338	0.153073503	BovineHD0100001811	5606518	0.7553437
1	0.00338365	0.00788214	0.429281	0.667718897	0.175406333	BovineHD0100001812	5607641	0.7481028
1	-0.00338365	0.00788214	-0.429281	0.667718897	0.175406333	BTA-35637-no-rs	5610335	0.7481028
1	0.00900645	0.00840925	1.07102	0.28416087	0.546435726	BovineHD0100001813	5612838	0.6119258
1	0.00900645	0.00840925	1.07102	0.28416087	0.546435726	BovineHD0100001817	5629110	0.6119258
1	-0.00465125	0.0109457	-0.424937	0.670882754	0.173353372	BovineHD0100001818	5630880	0.748835
1	0.00304599	0.0171802	0.177297	0.859275167	0.065867739	BovineHD0100001820	5640504	0.7863892
1	0.00917863	0.00840833	1.09161	0.275004999	0.560659411	BovineHD0100001828	5653344	0.6069037
1	-0.00889477	0.00841029	-1.05761	0.290233709	0.537252147	BovineHD0100001829	5654090	0.615583
1	0.00929032	0.00840736	1.10502	0.269151368	0.570003408	BovineHD0100001839	5669961	0.603233
1	0.0073134	0.00836893	0.873875	0.382186682	0.417724451	BovineHD0100001840	5671437	0.6585528
1	0.00751425	0.0130771	0.574612	0.565553951	0.247525959	BovineHD0100001841	5673585	0.7214166
1	0.000135297	0.0090477	0.0149537	0.988069123	0.005212672	BovineHD0100001842	5674797	0.8083802
1	0.000135297	0.0090477	0.0149537	0.988069123	0.005212672	BovineHD0100001844	5682299	0.8083802
1	0.000135297	0.0090477	0.0149537	0.988069123	0.005212672	BovineHD0100001845	5682953	0.8083802
1	-0.00184859	0.00956481	-0.19327	0.846747586	0.072246033	BovineHD0100001846	5684751	0.7839174
1	0.0122241	0.0151804	0.805254	0.420673441	0.376054906	BovineHD0100001847	5687339	0.6734155
1	0.0122241	0.0151804	0.805254	0.420673441	0.376054906	BovineHD0100001848	5691295	0.6734155
1	0.0146133	0.0122236	1.1955	0.231892211	0.634713839	BovineHD0100001853	5700356	0.5811514
1	0.000291873	0.00839458	0.0347692	0.972263792	0.012215887	BovineHD0100001854	5703347	0.806111
1	0.00405728	0.0112796	0.359702	0.719070123	0.143228755	BTA-35598-no-rs	5712202	0.7590314
1	-0.00348346	0.00983249	-0.35428	0.72312918	0.140784113	BovineHD0100001857	5721588	0.7599214
1	0.0146133	0.0122236	1.1955	0.231892211	0.634713839	BovineHD0100001858	5722255	0.5811514
1	-0.00405728	0.0112796	-0.359702	0.719070123	0.143228755	BovineHD0100001859	5723430	0.7590314
1	-0.000291873	0.00839458	-0.0347692	0.972263792	0.012215887	BovineHD0100001860	5725757	0.806111
1	0.00251155	0.00983701	0.255316	0.798479131	0.09773643	BovineHD0100001861	5726641	0.7746615
1	-0.0004186	0.00839821	-0.0498439	0.9602468	0.017617132	BovineHD0100001862	5731144	0.8041584
1	0.0004186	0.00839821	0.0498439	0.9602468	0.017617132	BovineHD0100001863	5732742	0.8041584
1	0.0004186	0.00839821	0.0498439	0.9602468	0.017617132	BovineHD0100001864	5736280	0.8041584
1	0.0004186	0.00839821	0.0498439	0.9602468	0.017617132	BovineHD0100001865	5740670	0.8041584
1	-0.0131258	0.0122321	-1.07307	0.283240144	0.547845194	Hapmap58931-rs29010773	5741816	0.6112082
1	-0.000307982	0.00842505	-0.0365555	0.970839438	0.01285259	BovineHD0100001866	5743074	0.8058533
1	0.000307605	0.00819062	0.0375558	0.970041862	0.013209523	BovineHD0100001869	5752718	0.8056416
1	-0.0133397	0.0122744	-1.0868	0.277125646	0.557323281	BovineHD0100001871	5761444	0.607904
1	-0.000128556	0.00844416	-0.0152242	0.98785332	0.005307536	BovineHD0100001876	5777569	0.8083802
1	0.000163366	0.0085219	0.0191701	0.984705416	0.006693673	BovineHD0100001878	5779765	0.8079417
1	-0.00257044	0.00971038	-0.264711	0.791232194	0.10169605	BovineHD0100001879	5780692	0.7734605
1	0.000163366	0.0085219	0.0191701	0.984705416	0.006693673	BovineHD0100001880	5783688	0.8079417
1	-0.000163366	0.0085219	-0.0191701	0.984705416	0.006693673	BovineHD0100001881	5785319	0.8079417
1	0.00485459	0.00825435	0.588125	0.556448616	0.254574933	BovineHD0100001882	5785986	0.7187419
1	-0.00494545	0.0101808	-0.485765	0.62713397	0.202639674	BovineHD0100001883	5786653	0.7374314
1	0.0139998	0.0120159	1.16511	0.243974935	0.612654789	BovineHD0100001886	5796811	0.5879435
1	-0.00190428	0.0100899	-0.188731	0.850303718	0.070425922	BovineHD0100001895	5820147	0.7845209
1	-0.00540175	0.00834542	-0.647271	0.517456816	0.286125888	BovineHD0100001899	5836509	0.7071028
1	0.0139998	0.0120159	1.16511	0.243974935	0.612654789	BovineHD0100001900	5838790	0.5879435
1	-0.00105561	0.00884565	-0.119337	0.905008411	0.043347384	BovineHD0100001901	5841591	0.7946908
1	-0.0139989	0.00995758	-1.40585	0.159769191	0.796506963	BovineHD0100001910	5873077	0.527248
1	-0.0122998	0.00982559	-1.25181	0.210639596	0.676459987	BovineHD0100001911	5873772	0.5669521
1	-0.00451426	0.0148737	-0.303505	0.761505143	0.118327159	BovineHD0100001912	5874428	0.7679819
1	0.0139989	0.00995758	1.40585	0.159769191	0.796506963	BovineHD0100001913	5875282	0.527248
1	-0.0139989	0.00995758	-1.40585	0.159769191	0.796506963	BovineHD0100001914	5877498	0.527248
1	-0.0139989	0.00995758	-1.40585	0.159769191	0.796506963	BovineHD0100001915	5878610	0.527248
1	-0.0379795	0.0248401	-1.52896	0.12627489	0.898683001	BTB-01560502	5880498	0.4945336
1	-0.00834027	0.0112744	-0.739753	0.459450173	0.33776158	BovineHD0100001916	5882376	0.6874525
1	-0.0379795	0.0248401	-1.52896	0.12627489	0.898683001	BovineHD0100001917	5887319	0.4945336
1	0.00336845	0.0139579	0.241329	0.809300219	0.091890342	BovineHD0100001918	5890792	0.7768859
1	-0.00451426	0.0148737	-0.303505	0.761505143	0.118327159	BovineHD0100001920	5896003	0.7679819
1	-0.0069901	0.00814666	-0.858033	0.390874586	0.407962566	BovineHD0100001921	5900914	0.661015
1	-0.00516285	0.00829974	-0.62205	0.533909228	0.272532572	BovineHD0100001922	5912013	0.7121972
1	-0.00169701	0.0102583	-0.165428	0.868607172	0.061176589	BovineHD0100001923	5914159	0.7880235
1	-0.00169701	0.0102583	-0.165428	0.868607172	0.061176589	BovineHD0100001925	5916366	0.7880235
1	0.00169701	0.0102583	0.165428	0.868607172	0.061176589	BovineHD0100001926	5917046	0.7880235
1	-0.00169701	0.0102583	-0.165428	0.868607172	0.061176589	BovineHD0100001927	5918317	0.7880235
1	-0.00521276	0.00964076	-0.5407	0.58871458	0.230095208	BovineHD0100001928	5919011	0.7276613
1	0.00169701	0.0102583	0.165428	0.868607172	0.061176589	BovineHD0100001929	5919749	0.7880235
1	-0.00301102	0.0086115	-0.349651	0.726600755	0.138704155	BovineHD0100001930	5922083	0.7606771
1	0.00169701	0.0102583	0.165428	0.868607172	0.061176589	BovineHD0100001932	5925169	0.7880235
1	-0.00462754	0.0096198	-0.481043	0.630486114	0.200324474	BovineHD0100001933	5927021	0.7383046
1	0.00918051	0.00919494	0.998431	0.318070812	0.497476182	BovineHD0100001934	5932501	0.6299495
1	-0.00830384	0.00897376	-0.925347	0.354785812	0.450033756	BovineHD0100001935	5935339	0.6468068
1	0.00830384	0.00897376	0.925347	0.354785812	0.450033756	ARS-BFGL-NGS-113844	5936648	0.6468068
1	-0.00830384	0.00897376	-0.925347	0.354785812	0.450033756	BovineHD0100001936	5938411	0.6468068
1	-0.00918051	0.00919494	-0.998431	0.318070812	0.497476182	BovineHD0100001937	5947212	0.6299495
1	0.00918051	0.00919494	0.998431	0.318070812	0.497476182	BovineHD0100001938	5949152	0.6299495
1	-0.00918051	0.00919494	-0.998431	0.318070812	0.497476182	BovineHD0100001939	5950645	0.6299495
1	-0.00918051	0.00919494	-0.998431	0.318070812	0.497476182	BovineHD0100001940	5951378	0.6299495
1	-0.00839867	0.00910658	-0.922264	0.35639126	0.448072955	BovineHD0100001941	5952740	0.6474813
1	-0.00715605	0.00889686	-0.804334	0.421204427	0.375507073	BovineHD0100001942	5953771	0.6736592
1	-0.008237	0.00911708	-0.90347	0.366276868	0.436190508	BovineHD0100001943	5954824	0.6520874
1	0.00715605	0.00889686	0.804334	0.421204427	0.375507073	BovineHD0100001944	5955930	0.6736592
1	0.00959997	0.00860872	1.11514	0.264790882	0.577096975	BovineHD0100001946	5958113	0.6006217
1	0.00715605	0.00889686	0.804334	0.421204427	0.375507073	BovineHD0100001947	5959205	0.6736592
1	-0.00953352	0.0090645	-1.05174	0.292919279	0.533252043	ARS-BFGL-NGS-28832	5962522	0.6168542
1	0.00491333	0.0106499	0.461351	0.644546969	0.19074543	BovineHD0100001950	5965294	0.742094
1	-0.00491333	0.0106499	-0.461351	0.644546969	0.19074543	BovineHD0100001951	5966524	0.742094
1	0.00953352	0.0090645	1.05174	0.292919279	0.533252043	BovineHD0100001952	5967480	0.6168542
1	0.00491333	0.0106499	0.461351	0.644546969	0.19074543	BovineHD0100001953	5968406	0.742094
1	-0.00491333	0.0106499	-0.461351	0.644546969	0.19074543	BovineHD0100001954	5970639	0.742094
1	-0.00491333	0.0106499	-0.461351	0.644546969	0.19074543	BovineHD0100001955	5971716	0.742094
1	0.00953352	0.0090645	1.05174	0.292919279	0.533252043	BovineHD0100001957	5973756	0.6168542
1	-0.00491333	0.0106499	-0.461351	0.644546969	0.19074543	BovineHD0100001958	5974529	0.742094
1	-0.00491333	0.0106499	-0.461351	0.644546969	0.19074543	BovineHD0100001959	5975412	0.742094
1	-0.0048018	0.0104471	-0.45963	0.645781989	0.189914072	BovineHD0100001960	5976378	0.7424628
1	0.00944245	0.00899493	1.04975	0.293833494	0.531898701	BovineHD0100001961	5981354	0.6174522
1	-0.0048018	0.0104471	-0.45963	0.645781989	0.189914072	BTB-01489336	5997487	0.7424628
1	-0.00381565	0.00857324	-0.445065	0.656272943	0.182915501	BovineHD0100001962	6000499	0.7451785
1	0.00970297	0.00778809	1.24587	0.212812614	0.672002633	BovineHD0100001963	6001806	0.568421
1	-0.0105243	0.00785884	-1.33916	0.180519101	0.743476838	BovineHD0100001965	6003586	0.5437079
1	-0.0105243	0.00785884	-1.33916	0.180519101	0.743476838	BovineHD0100001966	6005078	0.5437079
1	0.00784483	0.00794593	0.987276	0.323507753	0.490115307	BovineHD0100001967	6013837	0.6328783
1	0.000796685	0.00817321	0.0974752	0.922349061	0.03510469	BovineHD0100001968	6016883	0.7977208
1	0.000996385	0.00793039	0.125641	0.900016149	0.045749698	BovineHD0100001969	6025840	0.793749
1	-0.000228928	0.00795648	-0.0287725	0.977046043	0.01008497	BovineHD0100001970	6027058	0.8068092
1	-0.000796685	0.00817321	-0.0974752	0.922349061	0.03510469	BovineHD0100001971	6028469	0.7977208
1	-0.000796685	0.00817321	-0.0974752	0.922349061	0.03510469	BovineHD0100001972	6029877	0.7977208
1	0.0201156	0.0139529	1.44168	0.149393193	0.825669191	BovineHD0100001973	6037022	0.5179085
1	-0.00888663	0.00824503	-1.07782	0.281114528	0.55111671	BovineHD0100001976	6053685	0.6099322
1	0.00059023	0.00991348	0.0595382	0.95252346	0.021124319	BovineHD0100001978	6063419	0.8028484
1	-0.00059023	0.00991348	-0.0595382	0.95252346	0.021124319	BovineHD0100001979	6065203	0.8028484
1	0.00167361	0.00753223	0.222193	0.824163719	0.083986508	BovineHD0100001980	6070932	0.7797014
1	-0.00120919	0.00753402	-0.160497	0.872489639	0.059239722	BovineHD0100001981	6075616	0.7888708
1	-0.00059023	0.00991348	-0.0595382	0.95252346	0.021124319	BovineHD0100001982	6081220	0.8028484
1	0.00120919	0.00753402	0.160497	0.872489639	0.059239722	BTB-01489466	6082018	0.7888708
1	-0.000151102	0.00959697	-0.0157448	0.987437991	0.005490167	BovineHD0100001983	6083856	0.80831
1	0.000151102	0.00959697	0.0157448	0.987437991	0.005490167	BovineHD0100001984	6092084	0.80831
1	-2.17E-05	0.00924237	-0.00234921	0.998125604	0.000814804	BovineHD0100001986	6102325	0.8097968
1	-0.00503479	0.00798023	-0.630909	0.528100268	0.277283612	BovineHD0100001988	6113232	0.7103791
1	0.00503479	0.00798023	0.630909	0.528100268	0.277283612	BovineHD0100001991	6122975	0.7103791
1	-0.00371343	0.0128519	-0.288941	0.772626628	0.112030328	BovineHD0100001992	6128202	0.7694498
1	0.0046284	0.00815443	0.567593	0.570311575	0.243887814	BovineHD0100001993	6131648	0.7224616
1	0.00243729	0.00841835	0.289521	0.772182813	0.112279869	BovineHD0100001994	6134296	0.769391
1	-0.00474889	0.0212497	-0.223481	0.823161245	0.084515084	BovineHD0100001995	6135546	0.7794198
1	-0.0243247	0.0142667	-1.705	0.088194945	1.054556308	BovineHD0100001996	6137814	0.4491136
1	-0.00492381	0.00818754	-0.601379	0.547587811	0.261546228	BovineHD0100001997	6142167	0.7161956
1	-0.0112674	0.0198303	-0.568191	0.569905496	0.244197155	BovineHD0100001999	6149162	0.7224177
1	-0.0113538	0.00959361	-1.18348	0.236619439	0.625949579	BovineHD0100002000	6153497	0.5836316
1	-0.00492381	0.00818754	-0.601379	0.547587811	0.261546228	Hapmap56173-ss46526166	6154638	0.7161956
1	-0.00220422	0.0111385	-0.197891	0.843130413	0.074105245	BovineHD0100002001	6155059	0.7832562
1	-0.0112528	0.0101782	-1.10558	0.268908796	0.570394992	BovineHD0100002002	6158195	0.603114
1	0.0112674	0.0198303	0.568191	0.569905496	0.244197155	BovineHD0100002004	6164282	0.7224177
1	0.00971499	0.0168488	0.576599	0.564210592	0.248558765	BovineHD0100002005	6171400	0.7209971
1	-0.0112674	0.0198303	-0.568191	0.569905496	0.244197155	BovineHD0100002006	6172493	0.7224177
1	-0.00971499	0.0168488	-0.576599	0.564210592	0.248558765	BovineHD0100002007	6173838	0.7209971
1	0.00151373	0.00824238	0.183652	0.854286529	0.068396442	BovineHD0100002008	6174841	0.7852603
1	0.000226636	0.00823623	0.027517	0.97804739	0.009640101	BovineHD0100002009	6176293	0.8069672
1	-0.00971499	0.0168488	-0.576599	0.564210592	0.248558765	BovineHD0100002010	6177830	0.7209971
1	0.00344333	0.00909299	0.37868	0.704925642	0.151856692	BovineHD0100002011	6182346	0.7557749
1	-0.00971499	0.0168488	-0.576599	0.564210592	0.248558765	BovineHD0100002013	6186718	0.7209971
1	-0.00396046	0.00821314	-0.48221	0.62965695	0.200895998	Hapmap51901-BTA-42438	6187555	0.7381984
1	0.00768638	0.00821347	0.935826	0.349363161	0.456722892	BovineHD0100002014	6191666	0.6443582
1	-0.00661933	0.00817391	-0.809813	0.418047983	0.378773868	BovineHD0100002015	6194716	0.6722065
1	-0.0127397	0.0194538	-0.65487	0.512551709	0.290262314	BovineHD4100000044	6195829	0.7053004
1	-0.00199331	0.00915569	-0.217712	0.827653588	0.082151398	BovineHD0100002016	6199874	0.7800387
1	0.00533373	0.00889255	0.599798	0.548641094	0.260711666	BovineHD0100002017	6201994	0.7163603
1	-0.00533373	0.00889255	-0.599798	0.548641094	0.260711666	BovineHD0100002018	6204523	0.7163603
1	-0.00533373	0.00889255	-0.599798	0.548641094	0.260711666	BovineHD0100002019	6205919	0.7163603
1	0.00533373	0.00889255	0.599798	0.548641094	0.260711666	BovineHD0100002020	6207314	0.7163603
1	0.0118303	0.0198661	0.595502	0.551508188	0.258448035	BovineHD0100002022	6229983	0.7170783
1	0.000241979	0.00935415	0.0258687	0.979362074	0.009056718	BovineHD0100002023	6236417	0.8071509
1	0.000745762	0.00888276	0.0839561	0.933091364	0.03007583	BovineHD0100002024	6239956	0.7997259
1	0.000158144	0.00808665	0.0195562	0.984397411	0.006829537	BovineHD0100002025	6242852	0.8078916
1	0.0125939	0.00911829	1.38117	0.167227213	0.776693047	BovineHD0100002026	6243987	0.5332713
1	-0.0123957	0.00837634	-1.47985	0.138913809	0.857254579	BTA-43315-no-rs	6254730	0.5078369
1	-0.00907844	0.0142487	-0.63714	0.5240339	0.280640617	BovineHD0100002029	6255457	0.7089879
1	0.0119713	0.00831745	1.4393	0.150066067	0.823717499	BovineHD0100002031	6257447	0.5187641
1	-0.00907844	0.0142487	-0.63714	0.5240339	0.280640617	BovineHD0100002032	6260792	0.7089879
1	0.0104148	0.0143974	0.723379	0.469447353	0.328413106	BovineHD0100002033	6263972	0.6914278
1	0.00441771	0.0152111	0.290427	0.771489691	0.112669873	BovineHD0100002034	6267003	0.7692423
1	0.00441771	0.0152111	0.290427	0.771489691	0.112669873	BovineHD0100002035	6268893	0.7692423
1	0.0143518	0.0100744	1.42459	0.154276275	0.811700856	BovineHD0100002036	6269652	0.5226867
1	0.0133877	0.0109461	1.22306	0.221307518	0.655003833	BovineHD0100002037	6270569	0.5743491
1	-0.0143518	0.0100744	-1.42459	0.154276275	0.811700856	BovineHD0100002038	6273656	0.5226867
1	0.00580387	0.0159163	0.36465	0.715372816	0.145467567	BovineHD0100002039	6277744	0.7582029
1	-0.00562124	0.0147177	-0.381937	0.702508231	0.153348583	BovineHD0100002043	6296414	0.7553121
1	-0.00562124	0.0147177	-0.381937	0.702508231	0.153348583	BovineHD0100002044	6298289	0.7553121
1	-0.00562124	0.0147177	-0.381937	0.702508231	0.153348583	BovineHD0100002045	6304455	0.7553121
1	0.00562124	0.0147177	0.381937	0.702508231	0.153348583	BovineHD0100002046	6306934	0.7553121
1	0.0120536	0.00893709	1.34871	0.177430644	0.750971372	ARS-BFGL-NGS-109057	6307443	0.5415875
1	0.00562124	0.0147177	0.381937	0.702508231	0.153348583	BovineHD0100002047	6308399	0.7553121
1	0.00749272	0.00819053	0.914802	0.360295954	0.443340615	BovineHD0100002049	6312458	0.6491319
1	-0.00525299	0.013215	-0.3975	0.690998929	0.160522626	BovineHD0100002050	6313578	0.7531842
1	-0.00525299	0.013215	-0.3975	0.690998929	0.160522626	BovineHD0100002052	6314984	0.7531842
1	0.00525299	0.013215	0.3975	0.690998929	0.160522626	BovineHD0100002053	6317864	0.7531842
1	-0.00525299	0.013215	-0.3975	0.690998929	0.160522626	BovineHD0100002054	6319036	0.7531842
1	0.00525299	0.013215	0.3975	0.690998929	0.160522626	BovineHD0100002055	6320010	0.7531842
1	0.00528872	0.0131431	0.402394	0.687394229	0.162794118	BovineHD0100002056	6320781	0.7524092
1	-0.00610483	0.00751313	-0.812554	0.416474138	0.380411962	BovineHD0100002057	6321800	0.6716712
1	0.00446649	0.0086197	0.518172	0.604338461	0.218719766	BovineHD0100002058	6323771	0.7314201
1	-0.00490995	0.00668543	-0.734425	0.462690043	0.334709846	BovineHD0100002059	6324488	0.688827
1	0.00562124	0.0147177	0.381937	0.702508231	0.153348583	BovineHD0100002060	6326544	0.7553121
1	0.0118471	0.00894702	1.32414	0.18545706	0.731756629	BovineHD0100002061	6333500	0.5479238
1	-0.00562124	0.0147177	-0.381937	0.702508231	0.153348583	BovineHD0100002062	6334445	0.7553121
1	-0.00620158	0.015173	-0.408724	0.682742366	0.165743147	BovineHD0100002063	6336912	0.751248
1	0.00872184	0.0161553	0.539876	0.589282751	0.229676271	BovineHD0100002064	6343382	0.7276613
1	0.00307568	0.00832582	0.369414	0.711819295	0.147630244	BovineHD0100002065	6351766	0.757373
1	-0.00387006	0.0101206	-0.382395	0.702168535	0.153558636	BovineHD0100002068	6363510	0.7552651
1	0.002836	0.00820349	0.345706	0.729563796	0.136936725	BovineHD0100002069	6366938	0.7612386
1	-0.002836	0.00820349	-0.345706	0.729563796	0.136936725	BovineHD0100002071	6374415	0.7612386
1	-0.0028976	0.00836709	-0.346309	0.729110628	0.137206571	BovineHD0100002073	6380951	0.7611637
1	0.00319594	0.00838437	0.381179	0.703070566	0.153001083	BovineHD0100002074	6381969	0.7553488
1	-0.00222403	0.00838012	-0.265394	0.790706049	0.101984939	ARS-BFGL-NGS-41525	6383413	0.7733425
1	-0.00384351	0.00807237	-0.476131	0.633981227	0.197923602	BovineHD0100002075	6385860	0.7394092
1	-0.0101273	0.0170243	-0.594871	0.551929929	0.258116055	BovineHD0100002076	6388816	0.7171621
1	0.00460335	0.00796549	0.577911	0.563324426	0.249241417	BovineHD0100002077	6391056	0.7207795
1	-0.00672054	0.00790696	-0.849953	0.395351558	0.403016545	BovineHD0100002078	6392042	0.6630823
1	-0.00460335	0.00796549	-0.577911	0.563324426	0.249241417	BovineHD0100002080	6394060	0.7207795
1	0.00487812	0.00795528	0.613193	0.539748966	0.267808181	BovineHD0100002081	6395232	0.7141216
1	-0.00487812	0.00795528	-0.613193	0.539748966	0.267808181	BovineHD0100002083	6397313	0.7141216
1	-0.00487812	0.00795528	-0.613193	0.539748966	0.267808181	BovineHD0100002084	6397764	0.7141216
1	-0.00837076	0.00909545	-0.920324	0.357403843	0.446840782	BovineHD0100002085	6398473	0.6479883
1	-0.00163302	0.00950745	-0.171762	0.863624699	0.063674946	BovineHD0100002086	6399114	0.7872279
1	-3.12E-05	0.0093704	-0.00332449	0.997347447	0.00115352	BovineHD0100002087	6401208	0.8096872
1	-0.00627851	0.00784666	-0.800151	0.423623634	0.373019819	BovineHD0100002089	6404254	0.6744113
1	0.00627851	0.00784666	0.800151	0.423623634	0.373019819	BovineHD0100002091	6406334	0.6744113
1	0.00627851	0.00784666	0.800151	0.423623634	0.373019819	BovineHD0100002092	6407041	0.6744113
1	-0.00627851	0.00784666	-0.800151	0.423623634	0.373019819	BovineHD0100002093	6408241	0.6744113
1	0.00627851	0.00784666	0.800151	0.423623634	0.373019819	BovineHD0100002094	6408788	0.6744113
1	0.00598289	0.00816729	0.732543	0.463837495	0.333634148	BovineHD0100002095	6409342	0.6892614
1	0.00444776	0.00769741	0.577826	0.563381818	0.249197173	BovineHD0100002096	6411151	0.7207884
1	-0.00444776	0.00769741	-0.577826	0.563381818	0.249197173	BovineHD0100002097	6411738	0.7207884
1	0.00444776	0.00769741	0.577826	0.563381818	0.249197173	BovineHD0100002098	6412254	0.7207884
1	0.00444776	0.00769741	0.577826	0.563381818	0.249197173	BovineHD0100002099	6412770	0.7207884
1	3.12E-05	0.0093704	0.00332449	0.997347447	0.00115352	BovineHD4100000045	6415492	0.8096872
1	0.000573426	0.0211726	0.0270834	0.978393224	0.009486564	BovineHD0100002100	6418608	0.8070295
1	0.000137177	0.00936941	0.0146409	0.988318674	0.005102999	BovineHD0100002101	6421019	0.8084033
1	0.0428903	0.0269187	1.59333	0.111086709	0.954337898	BovineHD0100002103	6426207	0.4773629
1	-0.0103755	0.00974829	-1.06434	0.287175134	0.541853167	Hapmap34831-BES10_Contig712_1090	6432366	0.6136938
1	0.0130704	0.0118113	1.1066	0.268467353	0.571108519	BovineHD0100002104	6435456	0.6028193
1	-0.00967633	0.0081827	-1.18253	0.23699594	0.625259094	BovineHD0100002106	6442445	0.5839189
1	0.000561017	0.0100492	0.0558269	0.955479724	0.019778525	BovineHD0100002107	6450599	0.8034977
1	0.0130053	0.0110093	1.1813	0.237484038	0.624365576	BovineHD0100002108	6453758	0.584369
1	-0.0192164	0.0251466	-0.764175	0.444763265	0.351871091	BTA-44248-no-rs	6458053	0.6823167
1	-0.00271061	0.0078687	-0.34448	0.730485456	0.136388427	BovineHD0100002109	6464105	0.7614772
1	0.00725642	0.0107414	0.675558	0.499321577	0.301619667	BovineHD0100002110	6465329	0.7008204
1	0.00517914	0.0155674	0.332692	0.739366906	0.131139992	BovineHD0100002111	6470130	0.7635979
1	-0.00517914	0.0155674	-0.332692	0.739366906	0.131139992	BovineHD0100002112	6471406	0.7635979
1	-0.00838837	0.00929198	-0.902754	0.366656834	0.435740216	BovineHD0100002113	6472236	0.6521045
1	-0.00838837	0.00929198	-0.902754	0.366656834	0.435740216	BovineHD0100002114	6474048	0.6521045
1	-0.00140843	0.0098222	-0.143393	0.885979859	0.052576151	BovineHD0100002115	6475314	0.7914026
1	-0.00840767	0.00983723	-0.854679	0.392729222	0.405906783	BovineHD0100002117	6479625	0.6619301
1	-0.00604275	0.0143643	-0.420679	0.673989649	0.171346773	BovineHD0100002119	6483810	0.7494836
1	-0.00924975	0.0098551	-0.938575	0.347949373	0.458483942	BovineHD4100000047	6487753	0.6438799
1	0.00937069	0.00835868	1.12107	0.262258518	0.581270397	BovineHD0100002120	6489639	0.5994136
1	0.00958616	0.00882499	1.08625	0.27736884	0.55694233	BovineHD0100002121	6491238	0.608083
1	-0.00924975	0.0098551	-0.938575	0.347949373	0.458483942	UA-IFASA-8265	6492449	0.6438799
1	-0.00649079	0.0143194	-0.453285	0.650343697	0.186857064	BovineHD0100002122	6495405	0.743558
1	0.00840767	0.00983723	0.854679	0.392729222	0.405906783	BovineHD0100002123	6502681	0.6619301
1	-0.00697568	0.00955995	-0.729678	0.465587318	0.331998858	BovineHD0100002124	6507083	0.6898949
1	-0.00474512	0.00814268	-0.582746	0.560064522	0.251761938	BovineHD0100002127	6521869	0.71974
1	-0.00338836	0.00966064	-0.350738	0.725785038	0.139191989	BTA-44295-no-rs	6526757	0.7604425
1	0.00381721	0.00929795	0.410544	0.681407081	0.166593358	BovineHD0100002132	6532008	0.75103
1	0.0215639	0.025283	0.852902	0.393713995	0.404819148	BovineHD0100002146	6571786	0.6623631
1	0.0215639	0.025283	0.852902	0.393713995	0.404819148	BovineHD0100002147	6574320	0.6623631
1	-0.00461781	0.011844	-0.389885	0.696621725	0.157002986	BovineHD0100002149	6579968	0.7541657
1	0.0215639	0.025283	0.852902	0.393713995	0.404819148	BovineHD0100002152	6587228	0.6623631
1	0.00218221	0.00965508	0.226016	0.821189053	0.085556848	BovineHD0100002158	6599225	0.7789616
1	-0.00487517	0.0140637	-0.346649	0.728855151	0.137358772	BovineHD0100002159	6603985	0.7611267
1	0.00109349	0.00992665	0.110157	0.912284901	0.039869513	BovineHD0100002161	6611282	0.7958018
1	0.00109349	0.00992665	0.110157	0.912284901	0.039869513	BovineHD0100002162	6612335	0.7958018
1	0.00109349	0.00992665	0.110157	0.912284901	0.039869513	BovineHD0100002163	6613114	0.7958018
1	0.00141411	0.00939076	0.150585	0.880303146	0.055367746	BovineHD0100002164	6616055	0.79049
1	-0.000329363	0.00816673	-0.0403298	0.96783021	0.014200826	BovineHD0100002165	6619208	0.8054299
1	-0.00354149	0.00909012	-0.389597	0.69683471	0.156870225	BovineHD0100002166	6622512	0.7541679
1	0.00173432	0.00828961	0.209216	0.834279694	0.078688327	BTA-45181-no-rs	6623322	0.7816836
1	0.00141411	0.00939076	0.150585	0.880303146	0.055367746	BovineHD0100002167	6627550	0.79049
1	-0.00103229	0.00821408	-0.125674	0.899990026	0.045762304	BovineHD0100002168	6632404	0.793749
1	0.00167771	0.00939475	0.17858	0.85826756	0.066377302	BovineHD0100002169	6652314	0.7861587
1	-0.00167771	0.00939475	-0.17858	0.85826756	0.066377302	BovineHD0100002170	6656362	0.7861587
1	0.00167771	0.00939475	0.17858	0.85826756	0.066377302	BovineHD0100002172	6660948	0.7861587
1	0.00862358	0.00873171	0.987616	0.323341147	0.490339025	BovineHD0100002174	6667087	0.6327554
1	-0.00795691	0.0087155	-0.912961	0.361263422	0.442176009	BovineHD4100000048	6669482	0.6497095
1	-0.00795691	0.0087155	-0.912961	0.361263422	0.442176009	BovineHD0100002175	6670577	0.6497095
1	0.00862358	0.00873171	0.987616	0.323341147	0.490339025	BovineHD0100002176	6678267	0.6327554
1	0.00952115	0.0114272	0.833201	0.404731712	0.392832766	BovineHD0100002177	6681929	0.6669945
1	0.0218524	0.0136668	1.59895	0.109832242	0.959270151	BovineHD0100002178	6684899	0.4761488
1	-0.00885698	0.00782317	-1.13215	0.257571832	0.589101634	BovineHD0100002179	6696216	0.5967526
1	-0.0118973	0.00789049	-1.5078	0.131606251	0.880723482	BovineHD0100002182	6710424	0.4999359
1	-0.00195333	0.00837261	-0.2333	0.815528539	0.088560837	BovineHD0100002183	6717877	0.7778654
1	-0.0118973	0.00789049	-1.5078	0.131606251	0.880723482	BovineHD0100002189	6755923	0.4999359
1	-0.00195333	0.00837261	-0.2333	0.815528539	0.088560837	BovineHD0100002191	6771313	0.7778654
1	0.00186338	0.00829226	0.224713	0.822202628	0.08502114	BovineHD0100002192	6775220	0.779137
1	-0.00194542	0.00830976	-0.234113	0.814897334	0.088897103	BovineHD0100002193	6778966	0.7777463
1	-0.00194542	0.00830976	-0.234113	0.814897334	0.088897103	BovineHD0100002194	6786262	0.7777463
1	-0.00186338	0.00829226	-0.224713	0.822202628	0.08502114	BovineHD0100002195	6789452	0.779137
1	-0.00186338	0.00829226	-0.224713	0.822202628	0.08502114	BovineHD0100002196	6794963	0.779137
1	0.00207509	0.00831872	0.249448	0.803014345	0.095276696	BovineHD0100002197	6796734	0.7756248
1	0.0012626	0.00828324	0.152429	0.878848637	0.056085916	BovineHD0100002198	6798365	0.7902812
1	0.0012626	0.00828324	0.152429	0.878848637	0.056085916	BovineHD0100002199	6799271	0.7902812
1	0.00756084	0.00856233	0.883036	0.377217177	0.42340854	BovineHD0100002200	6801240	0.6563477
1	-0.0012626	0.00828324	-0.152429	0.878848637	0.056085916	BovineHD0100002201	6805411	0.7902812
1	0.00459316	0.00818563	0.561125	0.574712537	0.240549329	BovineHD0100002202	6809918	0.7237345
1	-0.00317857	0.011534	-0.275582	0.782869232	0.106310775	BovineHD0100002203	6813284	0.7716788
1	-0.00201613	0.00894363	-0.225427	0.821647186	0.085314628	BovineHD4100000049	6816494	0.7790749
1	-0.000587906	0.00894151	-0.0657502	0.947576727	0.023385614	BovineHD0100002204	6818929	0.8020762
1	-0.00900619	0.0111717	-0.80616	0.42015092	0.376594681	BovineHD0100002205	6819686	0.6732011
1	0.00900619	0.0111717	0.80616	0.42015092	0.376594681	BovineHD0100002206	6820344	0.6732011
1	-0.00179735	0.0101519	-0.177046	0.859472318	0.065768107	BovineHD0100002207	6823784	0.7863917
1	-0.000429719	0.00880982	-0.0487773	0.961096789	0.017232874	BovineHD0100002208	6825239	0.8042009
1	0.00243415	0.0138993	0.175127	0.860979903	0.065006986	BovineHD0100002209	6826566	0.7868008
1	-0.0110176	0.0127127	-0.866662	0.38612758	0.413269177	BovineHD0100002210	6828473	0.6592274
1	-0.00856032	0.00827763	-1.03415	0.301066463	0.521337619	BovineHD0100002213	6830253	0.6215023
1	-0.000847794	0.00789821	-0.10734	0.914519288	0.03880713	BovineHD0100002214	6832353	0.7962207
1	0.000630318	0.00796097	0.079176	0.93689266	0.028310163	BovineHD0100002215	6834218	0.8004087
1	0.00110073	0.00789398	0.139439	0.889103303	0.051047776	BovineHD0100002216	6835494	0.7918774
1	0.000232089	0.0078949	0.0293974	0.976547656	0.010306558	BovineHD0100002218	6838418	0.8067318
1	-0.000630318	0.00796097	-0.079176	0.93689266	0.028310163	BovineHD0100002220	6844137	0.8004087
1	0.000630318	0.00796097	0.079176	0.93689266	0.028310163	BovineHD0100002221	6845416	0.8004087
1	-0.000630318	0.00796097	-0.079176	0.93689266	0.028310163	BovineHD0100002222	6847123	0.8004087
1	0.00026685	0.00791803	0.0337015	0.973115194	0.011835746	BovineHD0100002223	6849639	0.8062554
1	-0.000371091	0.00794965	-0.0466801	0.962768207	0.01647826	BovineHD0100002224	6852095	0.8044997
1	0.000371091	0.00794965	0.0466801	0.962768207	0.01647826	BovineHD0100002226	6854093	0.8044997
1	0.000371091	0.00794965	0.0466801	0.962768207	0.01647826	BovineHD0100002227	6856089	0.8044997
1	-0.000371091	0.00794965	-0.0466801	0.962768207	0.01647826	BovineHD0100002228	6857568	0.8044997
1	-0.000630318	0.00796097	-0.079176	0.93689266	0.028310163	BovineHD0100002230	6861069	0.8004087
1	-0.000371091	0.00794965	-0.0466801	0.962768207	0.01647826	BovineHD0100002231	6861996	0.8044997
1	0.000630318	0.00796097	0.079176	0.93689266	0.028310163	BovineHD4100000051	6862850	0.8004087
1	-0.000371091	0.00794965	-0.0466801	0.962768207	0.01647826	BovineHD0100002232	6863794	0.8044997
1	-0.000630318	0.00796097	-0.079176	0.93689266	0.028310163	BovineHD4100000052	6866471	0.8004087
1	0.000630318	0.00796097	0.079176	0.93689266	0.028310163	BovineHD0100002233	6868837	0.8004087
1	-0.000630318	0.00796097	-0.079176	0.93689266	0.028310163	BovineHD0100002234	6870107	0.8004087
1	0.000187571	0.00798716	0.023484	0.981264209	0.008214042	BovineHD0100002235	6872788	0.8074433
1	-0.000269544	0.00799267	-0.0337239	0.973097332	0.011843718	BovineHD0100002238	6878788	0.8062554
1	-0.00156766	0.00777421	-0.201649	0.840191204	0.075621869	BovineHD0100002239	6879913	0.7828481
1	-0.00236237	0.00777825	-0.303715	0.761345135	0.118418423	BovineHD4100000053	6881394	0.7679746
1	-0.00236237	0.00777825	-0.303715	0.761345135	0.118418423	BTA-46228-no-rs	6882069	0.7679746
1	0.00236237	0.00777825	0.303715	0.761345135	0.118418423	BovineHD0100002241	6883705	0.7679746
1	-0.000453914	0.00848957	-0.0534673	0.957359602	0.018924902	BovineHD0100002244	6899476	0.8037444
1	-0.00101399	0.00857543	-0.118244	0.905874367	0.042932029	BovineHD0100002245	6900996	0.794749
1	-0.000668448	0.00856613	-0.0780338	0.937801193	0.027889219	BovineHD0100002246	6903162	0.8004377
1	0.00281104	0.00851366	0.33018	0.741264074	0.130027048	BovineHD0100002247	6904430	0.7639632
1	-0.0067423	0.00791147	-0.852218	0.39409345	0.404400783	BovineHD0100002248	6906614	0.6626066
1	0.00247699	0.0085053	0.291229	0.770876286	0.113015314	BovineHD0100002249	6908243	0.7691664
1	-0.000334471	0.00855676	-0.0390885	0.968819843	0.013756975	BovineHD0100002250	6910415	0.8055286
1	0.000334471	0.00855676	0.0390885	0.968819843	0.013756975	BovineHD0100002251	6914789	0.8055286
1	0.00101462	0.00854925	0.118679	0.905529714	0.043097294	BovineHD0100002252	6916421	0.7946908
1	0.00101462	0.00854925	0.118679	0.905529714	0.043097294	BovineHD0100002253	6918079	0.7946908
1	0.00195688	0.00778896	0.251238	0.801630193	0.096025934	BovineHD0100002254	6919260	0.7753157
1	-0.00819042	0.00842659	-0.971973	0.331064375	0.480087551	BovineHD0100002255	6922783	0.6363708
1	0.000334471	0.00855676	0.0390885	0.968819843	0.013756975	BovineHD0100002256	6923862	0.8055286
1	-0.00221579	0.0080985	-0.273605	0.784388286	0.105468901	BovineHD0100002257	6927623	0.7719253
1	0.00972937	0.00879037	1.10682	0.268372205	0.571262465	BovineHD0100002258	6928483	0.6027245
1	-0.0108847	0.0120072	-0.906511	0.364665811	0.438104952	BovineHD0100002260	6931114	0.6513132
1	-0.00873868	0.0125648	-0.695487	0.486750426	0.31269366	BovineHD0100002261	6933075	0.6964868
1	0.00972937	0.00879037	1.10682	0.268372205	0.571262465	BovineHD0100002262	6933950	0.6027245
1	0.0139224	0.0087583	1.58963	0.11191876	0.95109711	BovineHD0100002263	6935400	0.4786262
1	0.0139224	0.0087583	1.58963	0.11191876	0.95109711	BovineHD0100002264	6936203	0.4786262
1	0.00981506	0.00795933	1.23315	0.217520291	0.662500224	BovineHD0100002265	6937830	0.5718364
1	0.00151783	0.00812162	0.186887	0.851749296	0.069688217	BovineHD0100002266	6941429	0.784822
1	-0.00169964	0.00805237	-0.211074	0.8328296	0.079443848	BovineHD0100002267	6943984	0.7813005
1	0.00374588	0.00799171	0.46872	0.63926996	0.194315703	BovineHD0100002268	6948796	0.7408515
1	-0.00400095	0.00798663	-0.500956	0.616402274	0.210135768	BovineHD0100002269	6949373	0.7345513
1	-0.00137578	0.00812844	-0.169256	0.865595341	0.06268509	BovineHD0100002270	6950400	0.7875705
1	-3.06E-05	0.00808446	-0.0037876	0.996977941	0.001314451	BovineHD0100002271	6952033	0.8096092
1	0.00341816	0.00799863	0.427343	0.669129672	0.174489712	BovineHD4100000054	6952724	0.7484758
1	-0.00400095	0.00798663	-0.500956	0.616402274	0.210135768	BovineHD0100002272	6954133	0.7345513
1	-0.00400095	0.00798663	-0.500956	0.616402274	0.210135768	BovineHD0100002274	6960840	0.7345513
1	0.00137578	0.00812844	0.169256	0.865595341	0.06268509	BovineHD0100002275	6962453	0.7875705
1	-0.00347131	0.00957941	-0.362372	0.717074189	0.14443591	BovineHD4100000055	6963611	0.7584955
1	0.00276364	0.0080524	0.343206	0.731443612	0.135819149	BovineHD0100002276	6964368	0.7618121
1	-0.00276364	0.0080524	-0.343206	0.731443612	0.135819149	BovineHD0100002277	6965325	0.7618121
1	0.00347131	0.00957941	0.362372	0.717074189	0.14443591	BTA-47159-no-rs	6967148	0.7584955
1	-0.00250253	0.00805728	-0.310592	0.756110918	0.121414491	BovineHD0100002278	6968420	0.7668328
1	-0.00276364	0.0080524	-0.343206	0.731443612	0.135819149	BovineHD0100002279	6969184	0.7618121
1	0.0032525	0.0080789	0.402592	0.68724854	0.162886174	BovineHD0100002280	6969887	0.7523852
1	0.000876952	0.0080635	0.108756	0.91339606	0.039340866	BovineHD0100002281	6970710	0.7959267
1	0.00485531	0.00808019	0.60089	0.547913482	0.261288013	BovineHD0100002282	6972463	0.7162535
1	-0.00196396	0.0079876	-0.245876	0.805778307	0.093784429	BovineHD0100002286	6988633	0.7762929
1	0.00901775	0.00852398	1.05793	0.290087785	0.537470558	BovineHD0100002287	6991298	0.615492
1	-0.00678641	0.00916489	-0.740479	0.45900969	0.338178146	BovineHD0100002289	6994462	0.6872461
1	-0.00889252	0.00785193	-1.13253	0.257412134	0.589370985	BovineHD0100002290	6997520	0.5966573
1	0.0224448	0.0114586	1.95877	0.050140193	1.299813997	BovineHD4100000056	7000653	0.3826292
1	-0.00862314	0.00784365	-1.09938	0.271602794	0.566065767	BovineHD0100002291	7005854	0.604935
1	-0.00800534	0.00785262	-1.01945	0.307989792	0.511463677	BovineHD0100002293	7007553	0.6251405
1	-0.00667791	0.00785909	-0.849706	0.395488902	0.402865698	BovineHD0100002294	7009232	0.6630844
1	0.00505216	0.00924657	0.546382	0.584803585	0.232989974	BTA-16441-no-rs	7013625	0.7264589
1	-0.0262721	0.0230054	-1.142	0.253454478	0.596100032	BovineHD0100002296	7016293	0.5943355
1	-0.0338782	0.0174247	-1.94426	0.051864575	1.28512918	BovineHD0100002297	7020780	0.3858769
1	-0.0140518	0.0227936	-0.61648	0.537578003	0.26955851	BovineHD0100002298	7025898	0.7134193
1	0.0140518	0.0227936	0.61648	0.537578003	0.26955851	BovineHD0100002299	7029691	0.7134193
1	-0.0204531	0.0127555	-1.60347	0.108831456	0.96324556	BovineHD0100002300	7035079	0.474802
1	0.0140518	0.0227936	0.61648	0.537578003	0.26955851	ARS-BFGL-NGS-62077	7035977	0.7134193
1	0.0127946	0.0100663	1.27103	0.203718471	0.690969591	BovineHD0100002301	7037155	0.5619258
1	0.00258534	0.00790448	0.327073	0.743612787	0.128653151	BovineHD0100002302	7040043	0.7646132
1	0.00258534	0.00790448	0.327073	0.743612787	0.128653151	BovineHD0100002303	7041334	0.7646132
1	0.00719853	0.00787007	0.914672	0.360364217	0.443258339	BovineHD0100002304	7042101	0.6491526
1	-0.0173289	0.0104859	-1.65258	0.098416897	1.006930332	BovineHD0100002305	7046046	0.4624219
1	-0.0173289	0.0104859	-1.65258	0.098416897	1.006930332	BovineHD0100002306	7046750	0.4624219
1	0.0173289	0.0104859	1.65258	0.098416897	1.006930332	BovineHD0100002307	7047322	0.4624219
1	-0.00259286	0.00788753	-0.328729	0.742360648	0.129385058	BovineHD0100002308	7054558	0.7642358
1	-0.0171419	0.0104753	-1.63642	0.101752243	0.992456008	BovineHD0100002309	7055334	0.4671812
1	-0.00258583	0.00794179	-0.325597	0.744729396	0.128001503	BovineHD0100002310	7057825	0.7648282
1	0.00251239	0.00789621	0.318177	0.75035079	0.124735656	BovineHD0100002311	7058822	0.7657484
1	0.00258583	0.00794179	0.325597	0.744729396	0.128001503	BovineHD0100002314	7063646	0.7648282
1	-0.000511133	0.0076389	-0.0669118	0.946651941	0.02380967	BovineHD0100002315	7064899	0.8018731
1	0.00154671	0.00761498	0.203114	0.839045999	0.076214229	BovineHD0100002318	7079766	0.7826126
1	-0.0156848	0.00997683	-1.57212	0.115923254	0.935829437	BovineHD0100002319	7085553	0.4829799
1	-0.0271607	0.016377	-1.65847	0.097223163	1.012230253	BovineHD0100002321	7093836	0.4606335
1	-0.0271607	0.016377	-1.65847	0.097223163	1.012230253	BovineHD0100002323	7099614	0.4606335
1	-0.0271607	0.016377	-1.65847	0.097223163	1.012230253	BovineHD0100002324	7103064	0.4606335
1	-0.0271607	0.016377	-1.65847	0.097223163	1.012230253	BovineHD0100002325	7106897	0.4606335
1	-0.0271607	0.016377	-1.65847	0.097223163	1.012230253	BovineHD0100002327	7119625	0.4606335
1	-0.0350148	0.0175951	-1.99003	0.046588086	1.331725131	BovineHD0100002329	7128185	0.3755799
1	0.0293875	0.0167976	1.7495	0.080205142	1.095797785	BovineHD0100002330	7131984	0.4369515
1	0.00505022	0.00867226	0.582342	0.56033656	0.25155104	BovineHD0100002331	7135369	0.7198561
1	-0.00377372	0.00916385	-0.411804	0.680483237	0.167182569	BovineHD0100002332	7139847	0.7507824
1	0.00377372	0.00916385	0.411804	0.680483237	0.167182569	BovineHD0100002333	7144418	0.7507824
1	0.0029341	0.00812258	0.361228	0.71792914	0.143918419	BovineHD0100002338	7165460	0.7586952
1	0.00643526	0.0114477	0.562144	0.574018123	0.241074396	BovineHD0100002341	7173418	0.7235429
1	-0.0070056	0.00954162	-0.734214	0.462818611	0.334589186	BovineHD0100002342	7174630	0.6888652
1	-0.00643526	0.0114477	-0.562144	0.574018123	0.241074396	BovineHD0100002343	7176082	0.7235429
1	0.00585188	0.00937059	0.624494	0.532303448	0.273840721	BovineHD0100002344	7181747	0.7116409
1	-0.00585188	0.00937059	-0.624494	0.532303448	0.273840721	BovineHD0100002346	7185698	0.7116409
1	0.00585188	0.00937059	0.624494	0.532303448	0.273840721	BovineHD0100002347	7192034	0.7116409
1	0.00234938	0.00837436	0.280545	0.779059503	0.10842937	BovineHD0100002350	7199223	0.7708974
1	-0.000271758	0.00806449	-0.0336981	0.973117905	0.011834536	BovineHD0100002351	7201992	0.8062554
1	0.00643526	0.0114477	0.562144	0.574018123	0.241074396	BovineHD0100002352	7202823	0.7235429
1	-0.00614296	0.0115991	-0.529607	0.596384637	0.224473553	BovineHD0100002353	7206897	0.729649
1	0.00614296	0.0115991	0.529607	0.596384637	0.224473553	BovineHD0100002354	7207670	0.729649
1	-0.00637996	0.0096679	-0.659912	0.509310558	0.293017321	ARS-BFGL-NGS-38621	7212793	0.7040449
1	0.00645292	0.00760589	0.848412	0.396208902	0.402075771	BovineHD0100002356	7214442	0.6634125
1	-0.00156774	0.00886664	-0.176813	0.859655337	0.065675636	BovineHD0100002357	7221324	0.7864182
1	-0.00170434	0.00889276	-0.191654	0.848013306	0.071597333	BovineHD0100002358	7224362	0.7841438
1	-0.0021674	0.0087478	-0.247765	0.804316322	0.094573118	BovineHD0100002363	7238880	0.7758533
1	0.00250813	0.00952438	0.263338	0.792290164	0.101115736	BovineHD0100002364	7243323	0.7735987
1	-0.012775	0.0114574	-1.11499	0.264855156	0.576991569	BovineHD0100002366	7249281	0.6006431
1	0.0135592	0.00875298	1.54909	0.121360616	0.915922226	BovineHD0100002367	7251776	0.4886906
1	-0.00780674	0.00905484	-0.862163	0.388598173	0.410499245	ARS-BFGL-NGS-103833	7260284	0.6602627
1	0.00544922	0.00817157	0.66685	0.504868209	0.296821976	BovineHD0100002369	7263563	0.7025879
1	0.012114	0.0178688	0.677939	0.497810634	0.302935831	BovineHD0100002370	7269004	0.7001934
1	0.00515306	0.00782085	0.658887	0.509968588	0.292456573	BovineHD0100002372	7276874	0.7042947
1	0.00185117	0.00770182	0.240355	0.810055143	0.091485416	BovineHD0100002376	7294396	0.7770112
1	0.000410947	0.0134083	0.0306487	0.975549714	0.010750594	Hapmap44081-BTA-48210	7297592	0.8065744
1	-0.00254002	0.012936	-0.196353	0.844333947	0.073485749	BovineHD0100002381	7314575	0.7834477
1	-0.00293402	0.00803798	-0.36502	0.715096606	0.145635283	BovineHD0100002382	7315723	0.7581273
1	-0.00254002	0.012936	-0.196353	0.844333947	0.073485749	BovineHD0100002383	7323654	0.7834477
1	0.00293402	0.00803798	0.36502	0.715096606	0.145635283	BovineHD0100002384	7324641	0.7581273
1	0.00293402	0.00803798	0.36502	0.715096606	0.145635283	BovineHD0100002386	7331646	0.7581273
1	0.000362928	0.00862735	0.0420671	0.966445221	0.014822757	BovineHD0100002389	7345043	0.8051625
1	-0.00452672	0.00831266	-0.544558	0.586057751	0.232059586	BovineHD0100002390	7346945	0.7268187
1	0.000853321	0.0127474	0.0669406	0.946629014	0.023820189	BovineHD0100002391	7348081	0.8018657
1	-0.00452672	0.00831266	-0.544558	0.586057751	0.232059586	BovineHD0100002392	7349113	0.7268187
1	-0.0067396	0.0107798	-0.625205	0.53183676	0.274221648	BovineHD0100002396	7368909	0.7114832
1	-0.00193979	0.0143022	-0.135629	0.892114624	0.049579341	BTA-48234-no-rs	7370460	0.7922915
1	-0.00076201	0.00793363	-0.0960481	0.923482403	0.034571376	BovineHD0100002397	7375897	0.797836
1	-0.00509339	0.0128469	-0.396468	0.691759952	0.160044584	BovineHD0100002398	7379884	0.7532705
1	-0.00500937	0.00903455	-0.554469	0.579258123	0.237127867	BovineHD0100002400	7391427	0.7250536
1	0.00274362	0.00972134	0.282226	0.777770321	0.109148633	BovineHD0100002402	7400935	0.7705617
1	0.000997234	0.00819891	0.12163	0.903192094	0.044219873	BTA-29644-no-rs	7405025	0.7942544
1	-0.000997234	0.00819891	-0.12163	0.903192094	0.044219873	BovineHD0100002403	7411571	0.7942544
1	-0.00366331	0.00791021	-0.463112	0.643284258	0.191597076	BovineHD0100002404	7413791	0.7418875
1	0.000997234	0.00819891	0.12163	0.903192094	0.044219873	BovineHD0100002405	7414723	0.7942544
1	0.00366331	0.00791021	0.463112	0.643284258	0.191597076	BovineHD0100002407	7420224	0.7418875
1	-0.000778683	0.00820361	-0.0949196	0.92437872	0.034150061	BovineHD0100002408	7424796	0.7980599
1	0.000997234	0.00819891	0.12163	0.903192094	0.044219873	BovineHD0100002409	7434040	0.7942544
1	-0.0086674	0.00876538	-0.988822	0.322750639	0.491132889	BovineHD0100002411	7457212	0.6325693
1	-0.0155735	0.00997152	-1.5618	0.118335642	0.92688443	BovineHD0100002412	7464123	0.4850611
1	0.00107572	0.00823244	0.130668	0.896037992	0.047673576	BovineHD0100002414	7476962	0.7931097
1	-0.0106017	0.00797386	-1.32955	0.183667089	0.735968656	BovineHD0100002415	7480795	0.5467083
1	0.0251239	0.0124621	2.01602	0.043798331	1.358542434	BovineHD0100002416	7481555	0.3697304
1	0.0274787	0.0140517	1.95554	0.050519833	1.296538097	BovineHD0100002417	7482808	0.3834163
1	0.00922462	0.00796797	1.15771	0.246982865	0.607333176	Hapmap48967-BTA-97940	7483936	0.5901295
1	-0.0274787	0.0140517	-1.95554	0.050519833	1.296538097	BovineHD0100002419	7488696	0.3834163
1	-0.014299	0.0267276	-0.534992	0.592655588	0.227197616	BovineHD0100002421	7500049	0.7283695
1	-0.000529136	0.0113593	-0.0465819	0.962846474	0.016442956	BovineHD0100002422	7504219	0.8045188
1	0.00915965	0.00862169	1.0624	0.288054563	0.54052524	BovineHD0100002423	7508196	0.6142408
1	-0.000584705	0.0113256	-0.0516268	0.958826082	0.018260161	BovineHD0100002426	7512684	0.8039632
1	0.00493824	0.0102851	0.480136	0.631130867	0.199880579	BovineHD0100002428	7526566	0.7384985
1	0.00354052	0.0101556	0.348629	0.727367976	0.138245824	BTB-01493780	7530524	0.7608612
1	0.00354052	0.0101556	0.348629	0.727367976	0.138245824	BovineHD0100002429	7531587	0.7608612
1	0.0178058	0.00913964	1.9482	0.051391505	1.289108667	BovineHD0100002432	7543478	0.3850099
1	0.00130745	0.0153995	0.0849021	0.932339251	0.030426032	BovineHD0100002433	7546173	0.7995635
1	0.00191569	0.00788742	0.242879	0.808099218	0.092535314	BovineHD0100002437	7569517	0.776649
1	0.00191569	0.00788742	0.242879	0.808099218	0.092535314	BovineHD0100002439	7586787	0.776649
1	-0.0105884	0.0086549	-1.2234	0.221179136	0.655255843	BovineHD0100002440	7590781	0.5742439
1	-0.00123804	0.011458	-0.10805	0.913956066	0.03907468	BovineHD0100002445	7616140	0.7960741
1	-0.00845583	0.0119043	-0.710319	0.477506618	0.321020605	Hapmap48369-BTA-50306	7627111	0.6937683
1	0.00218039	0.00793959	0.274622	0.783606757	0.105901828	BovineHD0100002449	7634254	0.7717691
1	-0.000861681	0.0106303	-0.0810587	0.935395297	0.029004818	BovineHD0100002450	7638426	0.800207
1	-0.00132706	0.00819334	-0.161968	0.871331108	0.059816781	BovineHD0100002452	7649474	0.7886945
1	-0.00352116	0.0283201	-0.124334	0.90105087	0.04525069	BovineHD4100000058	7653307	0.793924
1	-0.00352782	0.00847664	-0.416182	0.67727698	0.169233686	BovineHD0100002453	7657175	0.750198
1	-0.00754063	0.0117434	-0.642119	0.520796167	0.283332221	BovineHD0100002454	7661967	0.7080486
1	0.00659801	0.011108	0.593987	0.552521033	0.257651185	BovineHD0100002455	7665323	0.7173766
1	0.00352116	0.0283201	0.124334	0.90105087	0.04525069	BovineHD0100002456	7672784	0.793924
1	0.00352782	0.00847664	0.416182	0.67727698	0.169233686	BovineHD0100002458	7682043	0.750198
1	0.000320662	0.00817391	0.03923	0.968707029	0.013807549	BovineHD0100002460	7692936	0.8055219
1	0.000320662	0.00817391	0.03923	0.968707029	0.013807549	BovineHD0100002461	7694350	0.8055219
[truncated: 595,145 more rows]
