# Supplementary material for: A genome-wide association study for genetic susceptibility to Mycobacterium bovis infection in dairy cattle identifies a susceptibility QTL on chromosome 23
Source: Genet Sel Evol. 2016 Mar 9;48:19. doi: 10.1186/s12711-016-0197-x (PMC4784436; doi:10.1186/s12711-016-0197-x)
Supplement: Supplementary file 2 — 10.1186/s12711-016-0197-x All_SNP_effects_Bayesian.csv. Description: A list of all the SNP effects estimated from the Bayesian approach applied to GWAS data. Columns are chromosome, SNP id, genetic position, SNP effect, effect variance, model frequency, window frequency, genetic frequency, genetic variance, effect delta, standard deviation of effect delta, t-like, shrink effect, Bayes factor. [file 12711_2016_197_MOESM2_ESM.csv]

chr	snp	genopos	Effect	EffectVar	ModelFreq	WindowFreq	GeneFreq	GenVar	EffectDelta1	SDDelta1	t.like	shrink	bf
1	BovineHD0100000026	78655	-1.03E-06	1.35E-08	3.00E-04	0.0081	0.493	5.25E-13	-0.00317655	0.00317655	1	0.751	0.299789937
1	BovineHD0100000027	83412	3.46E-06	9.72E-08	0.0013	0.0097	0.954	1.04E-12	0.00267917	0.0122784	0.218	0.357	1.300390508
1	BovineHD0100046367	89725	-1.66E-06	6.14E-08	6.00E-04	0.0103	0.045	2.37E-13	-0.00256634	0.00487007	0.527	0.409	0.599759856
1	BovineHD0100000035	120183	-1.44E-05	2.97E-07	0.0026	0.011	0.488	1.04E-10	-0.00559286	0.00644894	0.867	0.893	2.604170844
1	Hapmap43437-BTA-101873	135098	8.82E-06	1.20E-07	0.0013	0.0113	0.518	3.89E-11	0.00683747	0.00847911	0.806	0.87	1.300390508
1	BovineHD0100000038	137548	-1.54E-05	2.11E-07	0.0019	0.0119	0.973	1.24E-11	-0.00796631	0.00953281	0.836	0.303	1.901713255
1	BovineHD0100000040	147231	-2.02E-06	1.03E-07	0.0016	0.0119	0.505	2.03E-12	-0.00125057	0.00307133	0.407	0.821	1.600961538
1	BovineHD0100000042	149772	-1.29E-06	3.16E-08	6.00E-04	0.0116	0.506	8.27E-13	-0.00199307	0.00254807	0.782	0.778	0.599759856
1	BovineHD0100000043	151060	4.63E-06	4.13E-08	6.00E-04	0.0123	0.494	1.07E-11	0.00718114	0.00752064	0.955	0.82	0.599759856
1	BovineHD0100000044	152374	-3.64E-06	1.20E-08	3.00E-04	0.0106	0.506	6.62E-12	-0.0112813	0.0112813	1	0.726	0.299789937
1	BovineHD0100000046	155938	-3.06E-07	2.88E-08	6.00E-04	0.01	0.493	4.69E-14	-0.000474789	0.00831738	0.057	0.763	0.599759856
1	BovineHD0100000048	158820	2.26E-06	3.30E-08	3.00E-04	0.0084	0.495	2.54E-12	0.00699194	0.00699193	1	0.88	0.299789937
1	BovineHD0100000049	160007	1.24E-05	1.90E-07	0.001	0.0074	0.441	7.57E-11	0.012807	0.0132432	0.967	0.929	1
1	BovineHD0100000051	163995	5.75E-06	8.07E-08	0.0013	0.0074	0.505	1.66E-11	0.00445926	0.00539497	0.827	0.822	1.300390508
1	BovineHD0100000052	164683	4.22E-06	1.08E-07	0.001	0.0071	0.506	8.92E-12	0.00436458	0.00678873	0.643	0.892	1
1	BovineHD0100000053	168374	-3.35E-06	2.49E-08	6.00E-04	0.0071	0.029	6.20E-13	-0.00518419	0.00691877	0.749	0.151	0.599759856
1	BovineHD0100000054	168997	9.42E-07	9.14E-08	3.00E-04	0.0065	0.949	8.51E-14	0.00291928	0.00291928	1	0.686	0.299789937
1	BovineHD0100000055	171487	-2.61E-06	5.03E-08	6.00E-04	0.0084	0.251	2.57E-12	-0.00404736	0.00489026	0.828	0.772	0.599759856
1	BovineHD0100000057	183040	-8.62E-06	3.34E-08	6.00E-04	0.0077	0.246	2.75E-11	-0.0133627	0.0134154	0.996	0.688	0.599759856
1	BovineHD0100000061	204712	-2.02E-06	1.99E-08	3.00E-04	0.0074	0.196	1.28E-12	-0.00624902	0.00624902	1	0.68	0.299789937
1	BovineHD0100000062	206470	-2.20E-07	1.10E-08	3.00E-04	0.0077	0.196	1.53E-14	-0.000681848	0.000681849	1	0.545	0.299789937
1	BovineHD0100000063	207098	0	0	0	0.0074	0.804	0	NA	NA	NA	NA	0
1	BovineHD0100000064	208728	2.74E-06	1.93E-07	0.0023	0.0071	0.363	3.47E-12	0.00121388	0.00689753	0.176	0.846	2.302996893
1	BovineHD0100000065	209335	-3.76E-06	6.01E-08	3.00E-04	0.0074	0.804	4.46E-12	-0.011655	0.011655	1	0.863	0.299789937
1	BovineHD0100000066	215381	5.06E-07	3.86E-08	0.001	0.0077	0.568	1.25E-13	0.000522553	0.00366025	0.143	0.75	1
1	BovineHD0100000067	218271	-3.25E-06	1.26E-07	0.0013	0.0081	0.804	3.33E-12	-0.00252068	0.00321558	0.784	0.767	1.300390508
1	BovineHD0100000068	221011	-1.28E-06	2.78E-08	3.00E-04	0.0084	0.804	5.17E-13	-0.00397527	0.00397527	1	0.744	0.299789937
1	BovineHD0100000075	260275	0	0	0	0.0094	0.269	0	NA	NA	NA	NA	0
1	ARS-BFGL-NGS-16466	267940	7.18E-06	1.05E-07	0.001	0.0084	0.897	9.57E-12	0.00742222	0.00776408	0.956	0.662	1
1	BovineHD0100000076	269075	7.87E-06	4.10E-08	0.001	0.009	0.74	2.38E-11	0.00813385	0.00840248	0.968	0.652	1
1	BovineHD0100000077	274926	2.00E-06	1.10E-07	6.00E-04	0.0094	0.161	1.08E-12	0.00310071	0.00373974	0.829	0.83	0.599759856
1	BovineHD0100000078	278086	2.22E-06	1.20E-07	6.00E-04	0.009	0.767	1.76E-12	0.00343885	0.00666898	0.516	0.877	0.599759856
1	BovineHD0100000079	278952	-2.29E-06	9.60E-08	0.001	0.009	0.196	1.65E-12	-0.00236965	0.00508724	0.466	0.791	1
1	BovineHD0100000081	288693	2.99E-06	8.48E-08	0.0013	0.0103	0.839	2.42E-12	0.00231988	0.00332168	0.698	0.658	1.300390508
1	BovineHD0100000082	290690	-3.01E-06	1.07E-07	0.001	0.0106	0.261	3.50E-12	-0.00311329	0.00663408	0.469	0.828	1
1	BovineHD0100000083	293732	4.42E-07	8.65E-08	0.0013	0.0103	0.14	4.71E-14	0.000342598	0.00348339	0.098	0.63	1.300390508
1	BovineHD0100000084	301573	1.30E-06	5.41E-08	0.001	0.01	0.266	6.61E-13	0.00134522	0.00378003	0.356	0.714	1
1	BovineHD0100000086	309487	-1.99E-07	2.06E-08	3.00E-04	0.011	0.519	1.97E-14	-0.000615264	0.000615264	1	0.82	0.299789937
1	BovineHD0100000090	327959	1.78E-06	1.50E-07	0.0013	0.0113	0.693	1.34E-12	0.00137632	0.00264864	0.52	0.863	1.300390508
1	BovineHD0100000091	328982	-2.80E-06	6.94E-08	0.0013	0.0106	0.876	1.70E-12	-0.00217047	0.00330942	0.656	0.547	1.300390508
1	BovineHD0100000092	331465	-8.31E-06	9.43E-08	6.00E-04	0.01	0.307	2.94E-11	-0.0128785	0.0129608	0.994	0.888	0.599759856
1	BovineHD0100000094	341770	2.51E-06	2.42E-08	3.00E-04	0.01	0.106	1.19E-12	0.00776888	0.00776888	1	0.569	0.299789937
1	BovineHD0100000095	342923	8.17E-06	1.36E-07	0.0016	0.0094	0.891	1.30E-11	0.00506427	0.0130631	0.388	0.607	1.600961538
1	BovineHD0100000096	348331	8.18E-06	7.46E-08	0.0013	0.01	0.108	1.28E-11	0.00633798	0.00676275	0.937	0.508	1.300390508
1	BovineHD0100000098	350101	-5.87E-07	1.39E-07	6.00E-04	0.0087	0.893	6.59E-14	-0.00090997	0.00844955	0.108	0.788	0.599759856
1	BovineHD0100000099	351516	-1.97E-06	5.50E-08	3.00E-04	0.0081	0.893	7.39E-13	-0.00609379	0.0060938	1	0.747	0.299789937
1	ARS-BFGL-NGS-105096	353745	3.79E-07	6.00E-08	0.0013	0.0081	0.958	1.15E-14	0.000293853	0.00578869	0.051	0.251	1.300390508
1	BovineHD0100000101	354622	2.02E-07	8.34E-09	3.00E-04	0.0087	0.106	7.73E-15	0.00062502	0.000625019	1	0.322	0.299789937
1	BovineHD0100000102	355805	8.18E-06	1.20E-07	0.001	0.0077	0.892	1.28E-11	0.0084511	0.00956929	0.883	0.682	1
1	BovineHD0100000103	357124	0	0	0	0.0068	0.894	0	NA	NA	NA	NA	0
1	BovineHD0100000104	358059	-5.91E-06	5.68E-08	6.00E-04	0.0061	0.042	2.79E-12	-0.00916493	0.00935912	0.979	0.381	0.599759856
1	BovineHD0100000105	358919	-1.35E-06	2.15E-08	6.00E-04	0.0068	0.892	3.49E-13	-0.00209016	0.00603486	0.346	0.377	0.599759856
1	BovineHD0100000106	362318	1.93E-06	6.95E-08	0.001	0.0081	0.894	7.09E-13	0.0019947	0.00396001	0.504	0.557	1
1	BovineHD0100000107	365197	5.42E-06	5.11E-08	6.00E-04	0.009	0.935	3.57E-12	0.00840726	0.00940057	0.894	0.479	0.599759856
1	BovineHD0100000108	369858	1.98E-06	1.56E-08	3.00E-04	0.0084	0.958	3.13E-13	0.00613976	0.00613974	1	0.258	0.299789937
1	BovineHD0100000110	376967	0	0	0	0.009	0.749	0	NA	NA	NA	NA	0
1	BovineHD0100000111	378172	7.74E-06	5.69E-08	0.001	0.0097	0.784	2.03E-11	0.00799474	0.00859021	0.931	0.667	1
1	BovineHD0100000114	380872	3.04E-05	3.61E-07	0.0026	0.01	0.784	3.13E-10	0.0117872	0.0152308	0.774	0.824	2.604170844
1	BovineHD0100000115	382069	-6.28E-06	1.08E-07	0.0013	0.01	0.07	5.11E-12	-0.00486964	0.00819951	0.594	0.496	1.300390508
1	BovineHD0100000116	383757	-1.22E-06	2.52E-08	3.00E-04	0.0097	0.718	5.99E-13	-0.00376838	0.00376839	1	0.794	0.299789937
1	BovineHD0100000117	384752	-3.83E-06	3.62E-08	6.00E-04	0.0097	0.718	5.94E-12	-0.00593234	0.00779021	0.762	0.736	0.599759856
1	BovineHD0100000118	386418	4.76E-06	1.55E-07	0.0013	0.0106	0.977	1.03E-12	0.00368984	0.0101921	0.362	0.338	1.300390508
1	BovineHD0100000120	388396	1.93E-06	9.08E-08	0.001	0.0106	0.977	1.68E-13	0.0019913	0.00874917	0.228	0.287	1
1	BovineHD0100000121	389757	-5.98E-06	2.99E-07	0.001	0.0087	0.211	1.19E-11	-0.00618347	0.0127841	0.484	0.915	1
1	BovineHD0100000122	390434	-6.68E-06	2.71E-08	3.00E-04	0.0081	0.211	1.48E-11	-0.0206961	0.0206961	1	0.749	0.299789937
1	BovineHD0100000123	391416	1.15E-06	2.04E-08	3.00E-04	0.0084	0.211	4.38E-13	0.00355488	0.00355489	1	0.693	0.299789937
1	Hapmap34944-BES1_Contig627_1906	393248	8.31E-06	1.37E-07	0.001	0.009	0.812	2.11E-11	0.00858905	0.00980406	0.876	0.801	1
1	BovineHD0100000125	394980	1.86E-06	3.57E-08	0.001	0.01	0.023	1.57E-13	0.00192623	0.00333718	0.577	0.142	1
1	BovineHD0100000126	395691	-3.54E-06	3.65E-08	6.00E-04	0.01	0.188	3.82E-12	-0.0054866	0.00838378	0.654	0.622	0.599759856
1	BovineHD0100000127	396622	-3.77E-06	4.90E-08	6.00E-04	0.0097	0.977	6.42E-13	-0.00583591	0.00606749	0.962	0.247	0.599759856
1	BovineHD0100000128	399506	6.60E-06	1.03E-07	6.00E-04	0.011	0.944	4.64E-12	0.0102311	0.012844	0.797	0.593	0.599759856
1	BovineHD0100000129	401945	1.17E-05	1.27E-07	0.0013	0.0116	0.803	4.30E-11	0.00902657	0.00945807	0.954	0.766	1.300390508
1	BovineHD0100000130	402410	-4.45E-05	4.70E-07	0.0026	0.0116	0.197	6.28E-10	-0.0172535	0.0188413	0.916	0.857	2.604170844
1	BovineHD0100000131	402904	1.35E-05	8.36E-08	0.001	0.0119	0.801	5.80E-11	0.0139485	0.0148958	0.936	0.744	1
1	BovineHD0100000132	403697	-1.43E-06	1.62E-08	3.00E-04	0.0119	0.198	6.45E-13	-0.00441936	0.00441934	1	0.631	0.299789937
1	BovineHD0100000133	405825	8.20E-06	1.80E-07	0.0016	0.0126	0.771	2.38E-11	0.00508599	0.00622853	0.817	0.812	1.600961538
1	BovineHD0100000134	406731	-6.46E-06	8.18E-08	0.001	0.0123	0.204	1.35E-11	-0.00667051	0.00671758	0.993	0.746	1
1	BovineHD0100000135	407990	-1.38E-05	1.17E-07	0.001	0.0119	0.124	4.15E-11	-0.0142751	0.0147149	0.97	0.7	1
1	BovineHD0100000136	413044	9.11E-07	8.74E-08	0.0013	0.0116	0.53	4.14E-13	0.00070614	0.00413448	0.171	0.828	1.300390508
1	BovineHD0100000137	416080	-4.89E-06	3.36E-08	6.00E-04	0.011	0.146	5.94E-12	-0.00757123	0.0075738	1	0.577	0.599759856
1	BovineHD0100000140	432235	-5.53E-06	8.36E-08	0.0013	0.011	0.678	1.34E-11	-0.00428812	0.00460673	0.931	0.772	1.300390508
1	BovineHD0100000141	433574	2.34E-06	1.35E-08	3.00E-04	0.0097	0.379	2.58E-12	0.00725278	0.00725278	1	0.708	0.299789937
1	BovineHD0100000142	438087	-3.58E-07	6.82E-08	0.001	0.0094	0.945	1.34E-14	-0.000369398	0.00110368	0.335	0.391	1
1	BovineHD0100000143	441609	-1.51E-06	1.47E-07	0.0023	0.0094	0.167	6.33E-13	-0.000668077	0.00491145	0.136	0.64	2.302996893
1	BovineHD0100000146	446565	-3.66E-06	4.66E-08	3.00E-04	0.0084	0.67	5.91E-12	-0.011334	0.011334	1	0.892	0.299789937
1	BovineHD0100000147	447504	3.14E-06	1.75E-08	3.00E-04	0.0081	0.49	4.92E-12	0.00972303	0.00972302	1	0.796	0.299789937
1	BovineHD0100000148	448497	1.30E-06	3.70E-08	3.00E-04	0.0077	0.49	8.49E-13	0.00404046	0.00404045	1	0.892	0.299789937
1	BovineHD0100000149	449191	-1.19E-06	1.36E-07	6.00E-04	0.0077	0.49	7.07E-13	-0.00184306	0.0112877	0.163	0.938	0.599759856
1	BovineHD0100000151	452345	2.88E-07	4.51E-08	0.001	0.0068	0.215	2.80E-14	0.000297727	0.00499496	0.06	0.634	1
1	BovineHD0100000152	453173	5.99E-07	2.69E-08	3.00E-04	0.0048	0.785	1.21E-13	0.00185596	0.00185596	1	0.754	0.299789937
1	BovineHD0100000153	454687	2.44E-06	2.97E-08	3.00E-04	0.0058	0.785	2.01E-12	0.00755521	0.00755521	1	0.771	0.299789937
1	BovineHD0100000154	455242	-2.27E-06	6.63E-08	0.001	0.0061	0.216	1.74E-12	-0.00234199	0.00567102	0.413	0.717	1
1	BovineHD0100000155	458718	-4.24E-07	1.02E-08	3.00E-04	0.0068	0.51	9.00E-14	-0.00131545	0.00131545	1	0.695	0.299789937
1	BovineHD0100000156	459907	0	0	0	0.0065	0.719	0	NA	NA	NA	NA	0
1	BovineHD0100000157	460793	1.80E-06	4.92E-08	3.00E-04	0.0065	0.786	1.09E-12	0.00556883	0.00556884	1	0.846	0.299789937
1	BovineHD0100000158	462230	5.65E-06	7.60E-08	0.0013	0.0074	0.215	1.08E-11	0.00438005	0.00504717	0.868	0.685	1.300390508
1	BovineHD0100000159	463174	3.22E-06	4.27E-08	6.00E-04	0.0094	0.786	3.48E-12	0.00498255	0.00651392	0.765	0.708	0.599759856
1	BovineHD0100000160	463859	-5.05E-08	6.36E-08	0.001	0.009	0.786	8.59E-16	-5.22E-05	0.00270986	0.019	0.706	1
1	BovineHD0100000161	465262	3.50E-06	1.67E-08	3.00E-04	0.0103	0.786	4.13E-12	0.0108637	0.0108637	1	0.655	0.299789937
1	BovineHD0100000162	466049	6.98E-06	5.02E-08	0.001	0.0116	0.489	2.43E-11	0.00720985	0.00739566	0.975	0.79	1
1	BovineHD0100000163	466612	-6.18E-06	1.93E-07	0.0013	0.0129	0.51	1.91E-11	-0.00478926	0.00548018	0.874	0.915	1.300390508
1	BovineHD0100000165	468515	6.38E-07	4.10E-07	0.0023	0.0126	0.787	1.37E-13	0.000282521	0.00946761	0.03	0.868	2.302996893
1	ARS-BFGL-NGS-98142	471078	3.20E-07	4.01E-08	6.00E-04	0.0132	0.719	4.14E-14	0.000495777	0.00548737	0.09	0.751	0.599759856
1	BovineHD0100000166	473223	3.32E-07	1.59E-07	0.0016	0.0132	0.785	3.71E-14	0.000205713	0.0042091	0.049	0.782	1.600961538
1	BovineHD0100000167	474456	-8.35E-06	1.12E-07	0.0013	0.0152	0.281	2.82E-11	-0.00646786	0.00724971	0.892	0.808	1.300390508
1	BovineHD0100000169	480885	7.98E-06	1.21E-07	0.0016	0.0148	0.405	3.07E-11	0.00494904	0.00725897	0.682	0.833	1.600961538
1	BovineHD0100000170	487056	-4.21E-07	7.55E-08	0.001	0.0145	0.407	8.56E-14	-0.000435136	0.00466008	0.093	0.84	1
1	BovineHD4100000002	506410	1.19E-05	2.22E-07	0.0013	0.0129	0.216	4.80E-11	0.00923262	0.00991062	0.932	0.863	1.300390508
1	BovineHD0100000173	509915	-1.38E-07	6.92E-08	0.001	0.0129	0.37	8.90E-15	-0.000142811	0.00177865	0.08	0.811	1
1	Hapmap53946-rs29015852	516404	-1.96E-05	1.46E-07	0.0023	0.0119	0.745	1.46E-10	-0.00867225	0.0113211	0.766	0.73	2.302996893
1	BovineHD4100000003	517814	-2.33E-06	3.65E-08	6.00E-04	0.0116	0.633	2.53E-12	-0.00361719	0.00464092	0.779	0.776	0.599759856
1	BovineHD0100000174	519565	4.55E-06	3.05E-07	0.001	0.0116	0.946	2.10E-12	0.00470604	0.0146155	0.322	0.733	1
1	BovineHD0100000175	521134	-2.46E-06	3.13E-08	6.00E-04	0.0113	0.784	2.05E-12	-0.00381457	0.00438763	0.869	0.645	0.599759856
1	BovineHD4100000004	522543	-1.83E-06	5.21E-08	6.00E-04	0.0113	0.216	1.13E-12	-0.00283464	0.00730205	0.388	0.749	0.599759856
1	BovineHD0100000176	527707	-7.36E-07	3.70E-08	6.00E-04	0.011	0.216	1.83E-13	-0.00114105	0.0011835	0.964	0.681	0.599759856
1	BovineHD0100000177	528997	-1.06E-05	1.20E-07	0.0013	0.0097	0.784	3.81E-11	-0.00822064	0.0101351	0.811	0.774	1.300390508
1	BovineHD0100000179	533098	-2.59E-06	1.26E-07	0.0016	0.0094	0.784	2.28E-12	-0.00160743	0.00570154	0.282	0.744	1.600961538
1	ARS-BFGL-NGS-114208	533815	1.86E-06	8.48E-08	6.00E-04	0.0094	0.779	1.19E-12	0.00287634	0.0031477	0.914	0.833	0.599759856
1	BovineHD0100000180	538561	-4.10E-06	1.15E-07	0.0013	0.0097	0.081	2.52E-12	-0.00317921	0.0095934	0.331	0.575	1.300390508
1	BovineHD0100000183	555049	-2.94E-06	1.31E-07	6.00E-04	0.0097	0.71	3.55E-12	-0.0045558	0.007122	0.64	0.914	0.599759856
1	BovineHD0100000186	562516	-1.17E-06	6.99E-08	6.00E-04	0.0103	0.322	5.96E-13	-0.00181112	0.00198739	0.911	0.855	0.599759856
1	BovineHD0100000188	563818	1.37E-06	7.35E-09	3.00E-04	0.0094	0.287	7.62E-13	0.00423191	0.00423191	1	0.553	0.299789937
1	BovineHD0100000189	564911	6.77E-07	4.93E-08	0.001	0.0087	0.735	1.79E-13	0.000699388	0.00466591	0.15	0.713	1
1	BovineHD0100000190	565524	-4.64E-07	6.35E-08	0.001	0.0087	0.713	8.82E-14	-0.000479816	0.00493952	0.097	0.777	1
1	BovineHD0100000191	568438	2.49E-06	1.18E-07	6.00E-04	0.0081	0.358	2.85E-12	0.0038611	0.0038986	0.99	0.92	0.599759856
1	BovineHD0100000192	572165	-6.12E-07	1.16E-07	0.0013	0.0094	0.662	1.68E-13	-0.000474111	0.00463794	0.102	0.843	1.300390508
1	BovineHD0100000194	575063	1.51E-06	1.00E-08	3.00E-04	0.009	0.251	8.53E-13	0.0046675	0.0046675	1	0.599	0.299789937
1	BovineHD0100000195	584124	5.04E-06	5.18E-08	0.001	0.0106	0.961	1.91E-12	0.00520577	0.00658398	0.791	0.236	1
1	BovineHD0100000196	587357	-1.03E-06	2.65E-08	6.00E-04	0.0106	0.615	5.00E-13	-0.0015937	0.00317642	0.502	0.728	0.599759856
1	BovineHD0100000198	594948	-7.51E-07	6.15E-08	6.00E-04	0.0097	0.913	8.94E-14	-0.00116417	0.00831825	0.14	0.579	0.599759856
1	BovineHD0100000200	602066	5.14E-06	1.23E-07	0.0019	0.0103	0.573	1.29E-11	0.00265497	0.00581497	0.457	0.814	1.901713255
1	BovineHD0100000201	604978	7.04E-07	2.43E-08	6.00E-04	0.01	0.834	1.38E-13	0.00109145	0.00134478	0.812	0.585	0.599759856
1	BovineHD0100000202	608200	1.24E-05	3.80E-07	0.0019	0.0106	0.314	6.61E-11	0.00640011	0.00744281	0.86	0.921	1.901713255
1	BovineHD0100000203	610031	1.35E-06	6.51E-08	0.001	0.0103	0.892	3.51E-13	0.00139405	0.0075537	0.185	0.526	1
1	BovineHD0100000204	612315	0	0	0	0.0139	0.606	0	NA	NA	NA	NA	0
1	BovineHD0100000205	619122	-9.36E-06	1.51E-07	0.0013	0.0145	0.607	4.18E-11	-0.00725649	0.00856869	0.847	0.892	1.300390508
1	BovineHD0100000206	622272	-4.05E-06	8.82E-08	0.001	0.0148	0.607	7.81E-12	-0.00418127	0.00466955	0.895	0.866	1
1	BovineHD0100000207	623942	-5.73E-06	1.10E-07	0.001	0.0145	0.607	1.57E-11	-0.00592136	0.00777746	0.761	0.889	1
1	BovineHD0100000208	625903	-4.47E-06	6.19E-08	3.00E-04	0.0139	0.879	4.26E-12	-0.013862	0.013862	1	0.786	0.299789937
1	BovineHD0100000209	632660	9.02E-05	1.01E-06	0.0042	0.0129	0.459	4.04E-09	0.0214987	0.0237177	0.906	0.947	4.213496686
1	BovineHD0100000210	633305	-1.18E-05	1.02E-07	0.0013	0.0145	0.606	6.65E-11	-0.0091452	0.0100632	0.909	0.848	1.300390508
1	BovineHD0100000211	637565	-2.13E-05	2.41E-07	0.0023	0.0139	0.607	2.17E-10	-0.00943734	0.0100066	0.943	0.883	2.302996893
1	BovineHD0100000212	639128	-5.22E-07	5.13E-09	3.00E-04	0.0139	0.393	1.30E-13	-0.00161756	0.00161755	1	0.532	0.299789937
1	BovineHD0100000213	639934	-8.68E-06	7.60E-08	0.0013	0.0142	0.607	3.59E-11	-0.00672484	0.00680527	0.988	0.807	1.300390508
1	BovineHD0100000214	640958	0	0	0	0.0139	0.607	0	NA	NA	NA	NA	0
1	BovineHD0100000216	643243	-1.17E-05	1.86E-07	0.0016	0.0135	0.607	6.49E-11	-0.00723323	0.00858083	0.843	0.891	1.600961538
1	BovineHD0100000217	643860	8.44E-06	7.96E-08	0.001	0.0132	0.394	3.40E-11	0.00872006	0.00943363	0.924	0.853	1
1	BovineHD0100000218	644462	-1.02E-06	5.18E-08	0.001	0.0113	0.394	4.98E-13	-0.00105562	0.00502971	0.21	0.791	1
1	BovineHD0100000219	647574	1.22E-05	1.18E-07	0.0013	0.0119	0.857	3.67E-11	0.00948838	0.0117271	0.809	0.714	1.300390508
1	BovineHD0100000220	650458	0	0	0	0.0116	0.451	0	NA	NA	NA	NA	0
1	BovineHD0100000221	654881	5.12E-05	6.49E-07	0.0035	0.0126	0.816	7.87E-10	0.0144322	0.0165469	0.872	0.869	3.508780733
1	BovineHD0100000222	657459	-1.24E-05	7.20E-08	0.001	0.011	0.949	1.48E-11	-0.012836	0.0131483	0.976	0.37	1
1	BovineHD0100000223	661603	-1.94E-06	7.87E-08	3.00E-04	0.0106	0.081	5.61E-13	-0.00602249	0.0060225	1	0.746	0.299789937
1	BovineHD0100000224	664791	-4.59E-06	1.07E-07	0.001	0.0097	0.747	7.97E-12	-0.00474433	0.00744323	0.637	0.826	1
1	BovineHD0100000225	668782	1.58E-06	1.17E-07	0.001	0.01	0.919	3.69E-13	0.00162812	0.0118296	0.138	0.596	1
1	BovineHD0100000226	671393	-4.14E-06	7.25E-08	0.001	0.011	0.844	4.52E-12	-0.00428179	0.00608375	0.704	0.648	1
1	BovineHD0100000228	678849	0	0	0	0.009	0.463	0	NA	NA	NA	NA	0
1	BovineHD0100000229	679689	-6.54E-07	5.23E-08	6.00E-04	0.009	0.54	2.12E-13	-0.00101302	0.00110232	0.919	0.857	0.599759856
1	BovineHD0100000230	682664	0	0	0	0.0103	0.081	0	NA	NA	NA	NA	0
1	BovineHD0100000231	685926	2.34E-05	2.25E-07	0.0016	0.0103	0.793	1.80E-10	0.0144988	0.015689	0.924	0.845	1.600961538
1	BovineHD0100000232	687137	5.23E-06	3.98E-08	0.001	0.0103	0.793	8.97E-12	0.00540095	0.00644111	0.839	0.622	1
1	BovineHD0100000233	691488	-1.77E-06	7.28E-08	0.0016	0.0094	0.756	1.15E-12	-0.00109581	0.0023041	0.476	0.628	1.600961538
1	BovineHD0100000234	695310	-5.13E-06	5.14E-08	0.001	0.0097	0.663	1.18E-11	-0.00530096	0.00615663	0.861	0.769	1
1	BovineHD0100000235	701152	1.40E-05	2.36E-07	0.0016	0.0103	0.842	5.19E-11	0.00865377	0.0117458	0.737	0.785	1.600961538
1	BovineHD0100000236	705578	6.71E-06	4.05E-08	0.001	0.0116	0.064	5.42E-12	0.00693785	0.0094056	0.738	0.307	1
1	BovineHD0100000237	709892	-3.99E-06	8.82E-08	0.001	0.01	0.064	1.91E-12	-0.00412002	0.0112412	0.367	0.483	1
1	BovineHD0100000238	713991	0	0	0	0.011	0.919	0	NA	NA	NA	NA	0
1	BovineHD0100000239	719442	5.24E-07	2.50E-08	6.00E-04	0.0103	0.919	4.07E-14	0.000811357	0.00374012	0.217	0.33	0.599759856
1	BovineHD0100000242	737648	2.11E-06	1.34E-07	0.0013	0.0103	0.334	1.97E-12	0.00163197	0.00256266	0.637	0.861	1.300390508
1	BovineHD0100000243	743200	-2.25E-06	7.06E-08	0.0013	0.0094	0.082	7.62E-13	-0.00174273	0.00363988	0.479	0.409	1.300390508
1	BovineHD0100000244	747573	0	0	0	0.011	0.835	0	NA	NA	NA	NA	0
1	BovineHD0100000245	751334	-1.01E-05	1.25E-07	0.0016	0.011	0.157	2.69E-11	-0.00624694	0.0104337	0.599	0.659	1.600961538
1	BovineHD0100000246	758806	-2.75E-06	8.35E-08	0.001	0.011	0.065	9.24E-13	-0.00284084	0.00684407	0.415	0.474	1
1	BovineHD0100000247	766062	3.61E-06	1.32E-07	0.001	0.0116	0.065	1.60E-12	0.00373268	0.00656934	0.568	0.584	1
1	BovineHD0100000248	772382	-8.36E-07	1.01E-07	6.00E-04	0.0113	0.935	8.55E-14	-0.00129631	0.00298635	0.434	0.617	0.599759856
1	BovineHD0100046873	777403	2.40E-06	2.52E-07	0.0026	0.011	0.935	7.03E-13	0.000929071	0.00998659	0.093	0.504	2.604170844
1	BovineHD0100000249	781082	3.32E-07	1.66E-07	0.001	0.0119	0.065	1.34E-14	0.000342666	0.00586405	0.058	0.637	1
1	BovineHD0100046874	789900	0	0	0	0.0113	0.065	0	NA	NA	NA	NA	0
1	BovineHD0100000251	798067	1.92E-06	1.26E-07	0.0013	0.0106	0.065	4.50E-13	0.00148746	0.00662308	0.225	0.503	1.300390508
1	BovineHD0100000252	801987	1.91E-06	5.49E-08	0.001	0.0106	0.337	1.62E-12	0.00197045	0.00272145	0.724	0.766	1
1	BovineHD0100000253	809728	9.57E-07	9.37E-08	0.001	0.0113	0.731	3.60E-13	0.00098834	0.00150764	0.656	0.818	1
1	BovineHD0100000254	811543	9.65E-07	7.00E-08	0.001	0.0097	0.741	3.57E-13	0.000996725	0.00534565	0.186	0.757	1
1	BovineHD0100000255	814947	-6.68E-07	8.54E-08	0.001	0.009	0.244	1.65E-13	-0.000689826	0.00248442	0.278	0.782	1
1	BovineHD0100000256	818479	2.98E-06	6.36E-08	3.00E-04	0.0097	0.515	4.45E-12	0.0092485	0.0092485	1	0.935	0.299789937
1	BovineHD0100000257	819621	2.98E-06	3.97E-08	0.001	0.0084	0.586	4.32E-12	0.00308282	0.00484624	0.636	0.74	1
1	BovineHD4100000005	822710	-8.21E-06	9.77E-08	0.0013	0.0074	0.416	3.27E-11	-0.00636053	0.00802562	0.793	0.84	1.300390508
1	BovineHD0100000258	824399	1.48E-06	3.92E-08	0.001	0.0081	0.584	1.07E-12	0.00153047	0.00444174	0.345	0.738	1
1	BovineHD0100000259	829423	-1.51E-06	9.87E-09	3.00E-04	0.0071	0.483	1.14E-12	-0.00468437	0.00468436	1	0.688	0.299789937
1	BovineHD0100000260	831389	4.13E-06	4.79E-08	6.00E-04	0.0071	0.403	8.21E-12	0.00640085	0.0066265	0.966	0.818	0.599759856
1	BovineHD0100000261	835371	0	0	0	0.0074	0.531	0	NA	NA	NA	NA	0
1	BovineHD0100000262	837433	0	0	0	0.0077	0.59	0	NA	NA	NA	NA	0
1	BovineHD0100000263	838078	5.51E-06	6.73E-08	0.0016	0.0065	0.527	1.51E-11	0.00341427	0.00510019	0.669	0.731	1.600961538
1	BovineHD0100000264	840534	0	0	0	0.0058	0.656	0	NA	NA	NA	NA	0
1	ARS-BFGL-BAC-32770	845494	6.26E-09	9.74E-08	0.001	0.0058	0.715	1.60E-17	6.46E-06	0.0059879	0.001	0.837	1
1	BovineHD0100000266	846618	-7.60E-07	2.20E-07	6.00E-04	0.0058	0.649	2.63E-13	-0.00117816	0.0013116	0.898	0.955	0.599759856
1	BovineHD0100000267	847550	-1.67E-06	1.10E-07	0.0013	0.0058	0.649	1.27E-12	-0.00129416	0.00215529	0.6	0.843	1.300390508
1	BovineHD0100000268	848172	0	0	0	0.0068	0.351	0	NA	NA	NA	NA	0
1	BovineHD0100000270	850046	8.22E-07	7.87E-09	3.00E-04	0.0058	0.54	3.36E-13	0.00254781	0.00254781	1	0.613	0.299789937
1	BovineHD0100000271	850807	2.45E-06	8.14E-09	3.00E-04	0.0077	0.524	3.00E-12	0.00759969	0.00759968	1	0.624	0.299789937
1	BovineHD0100000274	860068	1.52E-06	2.46E-08	6.00E-04	0.0077	0.351	1.05E-12	0.00235248	0.00393669	0.598	0.681	0.599759856
1	BovineHD0100000275	860800	0	0	0	0.0074	0.417	0	NA	NA	NA	NA	0
1	BovineHD0100000276	862062	-1.93E-06	5.20E-08	0.001	0.0065	0.351	1.69E-12	-0.00199284	0.00429256	0.464	0.749	1
1	BovineHD0100000277	863313	-2.02E-06	3.01E-08	6.00E-04	0.0068	0.313	1.76E-12	-0.0031326	0.00438335	0.715	0.711	0.599759856
1	BovineHD0100000278	864078	-2.11E-05	1.91E-07	0.0019	0.0068	0.379	2.09E-10	-0.0108854	0.0116719	0.933	0.858	1.901713255
1	BovineHD0100000279	864859	5.29E-06	8.83E-08	0.001	0.0071	0.621	1.32E-11	0.00546778	0.00555041	0.985	0.848	1
1	BovineHD0100000280	866012	-4.80E-06	4.54E-08	3.00E-04	0.0071	0.313	9.91E-12	-0.0148769	0.0148769	1	0.88	0.299789937
1	BovineHD0100000281	866728	9.45E-07	5.56E-08	3.00E-04	0.0081	0.687	3.84E-13	0.00292888	0.00292888	1	0.9	0.299789937
1	BovineHD0100000282	867299	8.09E-07	1.10E-08	3.00E-04	0.0081	0.687	2.81E-13	0.0025065	0.0025065	1	0.642	0.299789937
1	BovineHD0100000285	878631	-3.29E-06	1.24E-08	3.00E-04	0.0077	0.713	4.43E-12	-0.0101981	0.0101981	1	0.635	0.299789937
1	BovineHD0100000287	882721	-7.11E-06	1.18E-07	6.00E-04	0.0065	0.649	2.30E-11	-0.0110193	0.0121478	0.907	0.91	0.599759856
1	ARS-BFGL-NGS-65067	883895	4.96E-06	5.13E-08	6.00E-04	0.0071	0.353	1.12E-11	0.00768069	0.00779059	0.986	0.815	0.599759856
1	BovineHD0100000288	885947	-4.51E-06	1.18E-07	0.001	0.0074	0.629	9.49E-12	-0.00465845	0.00831437	0.56	0.888	1
1	BovineHD0100000290	890221	-7.88E-07	2.76E-08	0.001	0.0074	0.715	2.53E-13	-0.000814232	0.00268533	0.303	0.598	1
1	BovineHD0100000291	895420	1.95E-07	2.15E-08	3.00E-04	0.0077	0.337	1.70E-14	0.000604359	0.000604358	1	0.803	0.299789937
1	BovineHD0100000293	900799	2.48E-06	1.95E-07	6.00E-04	0.0077	0.499	3.08E-12	0.00384563	0.00429443	0.895	0.956	0.599759856
1	BovineHD0100000294	902161	5.05E-06	2.33E-07	0.0016	0.0084	0.603	1.22E-11	0.00312888	0.00696914	0.449	0.904	1.600961538
1	BovineHD0100000295	902874	-5.14E-07	3.12E-08	6.00E-04	0.0084	0.581	1.29E-13	-0.000796842	0.00348646	0.229	0.772	0.599759856
1	BovineHD0100000296	903971	-1.59E-06	3.28E-08	3.00E-04	0.0084	0.581	1.22E-12	-0.00491198	0.00491197	1	0.877	0.299789937
1	BovineHD0100000297	906528	-3.95E-07	1.12E-07	6.00E-04	0.0094	0.348	7.07E-14	-0.000611778	0.00190728	0.321	0.913	0.599759856
1	BovineHD0100000299	914775	1.05E-07	1.29E-08	3.00E-04	0.0097	0.067	1.38E-15	0.000326591	0.000326591	1	0.302	0.299789937
1	BovineHD0100000300	919538	5.15E-06	7.08E-08	0.0013	0.0097	0.067	3.30E-12	0.00399389	0.0111475	0.358	0.369	1.300390508
1	BovineHD0100000301	924668	1.08E-07	2.10E-08	6.00E-04	0.009	0.187	3.54E-15	0.000167099	0.000195295	0.856	0.526	0.599759856
1	BovineHD0100000302	925490	-6.70E-08	8.39E-08	0.001	0.0097	0.68	1.95E-15	-6.92E-05	0.00452916	0.015	0.831	1
1	BovineHD0100000303	926079	1.43E-06	1.79E-07	0.0019	0.011	0.628	9.57E-13	0.000739202	0.00581009	0.127	0.861	1.901713255
1	ARS-BFGL-BAC-32722	929617	2.62E-06	2.45E-08	6.00E-04	0.0126	0.106	1.31E-12	0.00406471	0.00650605	0.625	0.4	0.599759856
1	BovineHD0100000304	931233	2.29E-06	4.82E-08	6.00E-04	0.0135	0.68	2.28E-12	0.00354539	0.00450424	0.787	0.809	0.599759856
1	BovineHD0100000305	936575	-1.38E-06	8.65E-08	0.001	0.0129	0.372	8.85E-13	-0.00142164	0.00628353	0.226	0.857	1
1	BovineHD0100000306	937396	9.32E-06	1.24E-07	0.0013	0.0132	0.677	3.80E-11	0.00722105	0.00931014	0.776	0.848	1.300390508
1	BovineHD0100000307	938275	1.03E-05	1.27E-07	0.0016	0.0126	0.633	4.90E-11	0.00636573	0.0099499	0.64	0.839	1.600961538
1	BovineHD0100000310	948551	1.59E-05	1.90E-07	0.0023	0.0119	0.668	1.12E-10	0.00703345	0.00806739	0.872	0.834	2.302996893
1	BovineHD0100000311	949510	7.36E-06	6.60E-08	0.0013	0.0119	0.668	2.41E-11	0.0057064	0.00618478	0.923	0.754	1.300390508
1	ARS-BFGL-BAC-34682	950841	-1.02E-05	1.28E-07	6.00E-04	0.0116	0.889	2.03E-11	-0.0157499	0.0159375	0.988	0.774	0.599759856
1	BovineHD0100000312	954485	7.61E-07	1.39E-07	0.001	0.0106	0.681	2.51E-13	0.000785819	0.0094554	0.083	0.89	1
1	BovineHD0100000313	955711	2.80E-06	5.33E-08	6.00E-04	0.0106	0.106	1.49E-12	0.00434518	0.0137151	0.317	0.583	0.599759856
1	BovineHD0100000314	956688	5.75E-06	5.91E-08	0.0013	0.0094	0.106	6.28E-12	0.00445329	0.00717129	0.621	0.443	1.300390508
1	BovineHD0100000315	958255	-1.98E-07	3.49E-08	6.00E-04	0.0074	0.536	1.96E-14	-0.000307413	0.00756909	0.041	0.788	0.599759856
1	BovineHD0100000316	958794	5.63E-07	6.01E-09	3.00E-04	0.0077	0.09	5.17E-14	0.00174386	0.00174386	1	0.225	0.299789937
1	BovineHD0100000317	959566	0	0	0	0.0077	0.91	0	NA	NA	NA	NA	0
1	BovineHD0100000318	961539	-3.35E-06	8.07E-08	0.0013	0.0071	0.97	6.48E-13	-0.00259786	0.0100757	0.258	0.261	1.300390508
1	BovineHD0100000319	964835	6.34E-07	3.33E-08	3.00E-04	0.0077	0.535	2.00E-13	0.00196539	0.00196539	1	0.878	0.299789937
1	BovineHD0100000320	966524	8.20E-07	2.17E-08	3.00E-04	0.0074	0.535	3.35E-13	0.00254255	0.00254255	1	0.824	0.299789937
1	BovineHD0100000321	966991	3.80E-06	1.06E-07	0.0013	0.0071	0.529	7.18E-12	0.00294176	0.00704275	0.418	0.849	1.300390508
1	BovineHD0100000322	967511	-2.38E-06	3.14E-08	6.00E-04	0.0071	0.534	2.81E-12	-0.00368412	0.00368621	0.999	0.772	0.599759856
1	BovineHD0100000323	968303	1.27E-06	1.07E-08	3.00E-04	0.0074	0.584	7.86E-13	0.00394365	0.00394365	1	0.687	0.299789937
1	BovineHD0100000324	971539	4.69E-06	1.33E-07	0.0013	0.0071	0.125	4.84E-12	0.00363809	0.0104046	0.35	0.685	1.300390508
1	BovineHD0100000325	972916	-5.03E-06	6.14E-08	0.001	0.0068	0.97	1.46E-12	-0.00519475	0.00689709	0.753	0.263	1
1	ARS-BFGL-NGS-3964	974586	2.14E-07	1.41E-08	3.00E-04	0.0065	0.901	8.17E-15	0.000664198	0.000664198	1	0.404	0.299789937
1	BovineHD0100000326	975149	-1.68E-06	4.89E-08	3.00E-04	0.0052	0.467	1.40E-12	-0.00519829	0.00519829	1	0.916	0.299789937
1	BovineHD0100000327	977863	6.70E-07	1.38E-08	3.00E-04	0.0045	0.567	2.21E-13	0.00207774	0.00207774	1	0.753	0.299789937
1	BovineHD0100000328	981015	2.32E-06	7.16E-08	0.001	0.0045	0.064	6.44E-13	0.00239171	0.00375431	0.637	0.425	1
1	BovineHD0100000329	985262	0	0	0	0.0045	0.068	0	NA	NA	NA	NA	0
1	BovineHD0100000330	990995	0	0	0	0.0045	0.521	0	NA	NA	NA	NA	0
1	BovineHD0100000331	994437	0	0	0	0.0045	0.605	0	NA	NA	NA	NA	0
1	BovineHD0100000332	1000093	0	0	0	0.0045	0.924	0	NA	NA	NA	NA	0
1	BovineHD0100000333	1003228	-2.21E-07	2.67E-08	3.00E-04	0.0052	0.924	6.84E-15	-0.000686327	0.000686326	1	0.511	0.299789937
1	BovineHD0100000334	1006234	2.44E-06	7.48E-08	0.0013	0.0058	0.923	8.51E-13	0.00189333	0.00437717	0.433	0.432	1.300390508
1	ARS-BFGL-NGS-98203	1009504	1.45E-06	1.55E-07	0.001	0.0081	0.278	8.47E-13	0.00150037	0.00261144	0.575	0.879	1
1	BovineHD0100000335	1012648	3.96E-06	2.49E-08	3.00E-04	0.0097	0.077	2.24E-12	0.0122797	0.0122797	1	0.501	0.299789937
1	BovineHD0100000336	1015696	1.72E-06	9.06E-09	3.00E-04	0.0103	0.742	1.13E-12	0.00532008	0.00532008	1	0.55	0.299789937
1	BovineHD0100000337	1020669	8.18E-07	5.84E-08	0.001	0.011	0.923	9.55E-14	0.000845494	0.00705331	0.12	0.442	1
1	BovineHD0100000338	1024385	-9.36E-07	2.24E-07	0.0016	0.0106	0.077	1.25E-13	-0.00058021	0.00520899	0.111	0.64	1.600961538
1	BovineHD0100000339	1025817	-9.35E-06	3.24E-07	0.0023	0.0097	0.923	1.25E-11	-0.00414135	0.0142156	0.291	0.647	2.302996893
1	BovineHD0100000340	1028955	-5.08E-06	1.50E-07	0.0016	0.01	0.923	3.68E-12	-0.00314872	0.0083773	0.376	0.545	1.600961538
1	BovineHD0100000342	1033924	-1.55E-06	1.97E-08	6.00E-04	0.011	0.307	1.02E-12	-0.00239547	0.00301214	0.795	0.606	0.599759856
1	BovineHD0100000343	1036553	4.60E-06	3.53E-08	6.00E-04	0.0123	0.073	2.84E-12	0.0071216	0.00956247	0.745	0.394	0.599759856
1	BovineHD0100000344	1040958	0	0	0	0.0116	0.697	0	NA	NA	NA	NA	0
1	BovineHD0100000345	1044034	-9.67E-07	1.04E-08	3.00E-04	0.0106	0.927	1.26E-13	-0.00299775	0.00299775	1	0.283	0.299789937
1	BovineHD0100000346	1049347	-5.96E-06	7.58E-08	0.0013	0.0097	0.948	3.52E-12	-0.0046148	0.00717066	0.644	0.359	1.300390508
1	BovineHD0100000347	1053993	-7.73E-06	1.25E-07	0.0013	0.0094	0.073	8.03E-12	-0.00598835	0.00855529	0.7	0.53	1.300390508
1	BovineHD0100000349	1060902	-4.53E-08	1.49E-07	0.0016	0.0097	0.927	2.76E-16	-2.81E-05	0.0053082	0.005	0.518	1.600961538
1	BovineHD0100000350	1064428	2.02E-07	8.88E-09	3.00E-04	0.0103	0.747	1.54E-14	0.000626927	0.000626927	1	0.535	0.299789937
1	BovineHD0100000351	1068823	-2.76E-06	8.10E-08	6.00E-04	0.0103	0.927	1.03E-12	-0.00427834	0.00428859	0.998	0.592	0.599759856
1	BovineHD0100000352	1071700	7.23E-06	7.51E-08	0.0013	0.0113	0.927	7.02E-12	0.00559936	0.00907249	0.617	0.408	1.300390508
1	BovineHD0100000353	1074560	1.41E-06	1.20E-07	0.0013	0.0106	0.312	8.52E-13	0.00109205	0.00299157	0.365	0.826	1.300390508
1	BovineHD0100000354	1082403	-1.75E-06	6.96E-08	0.001	0.01	0.32	1.33E-12	-0.00180807	0.00454245	0.398	0.79	1
1	BovineHD0100000356	1089173	5.79E-07	7.82E-08	0.0013	0.0094	0.248	1.25E-13	0.000448942	0.00321818	0.14	0.707	1.300390508
1	BovineHD0100000357	1090186	0	0	0	0.0094	0.236	0	NA	NA	NA	NA	0
1	BovineHD0100000358	1094456	-6.41E-06	1.40E-07	0.0013	0.0097	0.812	1.26E-11	-0.00497015	0.00714688	0.695	0.766	1.300390508
1	BovineHD0100000359	1097288	1.99E-06	5.28E-08	6.00E-04	0.0094	0.667	1.75E-12	0.00307829	0.00372871	0.826	0.818	0.599759856
1	BovineHD0100000360	1100850	1.52E-06	4.70E-08	6.00E-04	0.0087	0.127	5.12E-13	0.00235333	0.00796703	0.295	0.622	0.599759856
1	BovineHD0100000362	1110395	3.50E-06	1.61E-07	0.001	0.0081	0.698	5.15E-12	0.00361234	0.00411664	0.877	0.891	1
1	ARS-BFGL-BAC-2376	1114422	1.65E-06	2.44E-08	3.00E-04	0.0081	0.754	1.01E-12	0.00511176	0.00511176	1	0.753	0.299789937
1	BovineHD0100000363	1115817	8.77E-07	1.19E-07	0.001	0.009	0.307	3.27E-13	0.000906537	0.00190345	0.476	0.859	1
1	BovineHD0100000364	1119077	-4.22E-06	1.29E-07	0.001	0.0084	0.307	7.57E-12	-0.00435939	0.0063594	0.686	0.868	1
1	BovineHD0100000365	1120172	-1.15E-06	3.95E-08	6.00E-04	0.0094	0.693	5.60E-13	-0.0017786	0.00195583	0.909	0.753	0.599759856
1	BovineHD0100000366	1122012	-1.10E-06	1.14E-08	3.00E-04	0.0113	0.307	5.16E-13	-0.00341455	0.00341455	1	0.639	0.299789937
1	BovineHD0100000367	1124943	6.01E-06	1.02E-07	0.0013	0.0106	0.94	4.08E-12	0.0046567	0.00841999	0.553	0.425	1.300390508
1	BovineHD0100000368	1128080	-3.24E-06	6.51E-08	0.001	0.0123	0.907	1.78E-12	-0.00334863	0.00339834	0.985	0.503	1
1	BovineHD0100000369	1129430	-1.95E-06	5.61E-08	6.00E-04	0.0113	0.105	7.13E-13	-0.00302319	0.00791522	0.382	0.602	0.599759856
1	BovineHD0100000370	1132067	-9.16E-06	3.69E-07	0.0016	0.0103	0.895	1.57E-11	-0.0056767	0.0116659	0.487	0.796	1.600961538
1	BovineHD0100000373	1143137	1.46E-05	2.67E-07	0.0026	0.01	0.835	5.88E-11	0.00566474	0.00858077	0.66	0.753	2.604170844
1	BovineHD0100000374	1149813	-2.76E-06	2.32E-08	3.00E-04	0.0103	0.06	8.60E-13	-0.00855854	0.00855854	1	0.403	0.299789937
1	BovineHD0100000375	1157663	2.85E-07	2.16E-07	0.0019	0.0094	0.06	9.15E-15	0.000147075	0.0094293	0.016	0.508	1.901713255
1	BovineHD0100000376	1162773	0	0	0	0.0094	0.94	0	NA	NA	NA	NA	0
1	BovineHD0100000377	1165929	0	0	0	0.009	0.06	0	NA	NA	NA	NA	0
1	BovineHD0100000378	1169963	3.62E-06	3.97E-08	3.00E-04	0.009	0.06	1.48E-12	0.0112111	0.0112111	1	0.532	0.299789937
1	BovineHD0100046875	1174652	-6.63E-07	5.42E-08	6.00E-04	0.0068	0.94	4.96E-14	-0.00102728	0.00639759	0.161	0.439	0.599759856
1	BovineHD0100000380	1182152	2.94E-06	7.49E-08	3.00E-04	0.0074	0.06	9.77E-13	0.00912164	0.00912165	1	0.679	0.299789937
1	BovineHD0100000381	1184963	4.36E-06	1.38E-07	0.001	0.0058	0.06	2.14E-12	0.00450046	0.00716127	0.628	0.568	1
1	ARS-BFGL-BAC-31722	1189382	3.69E-06	1.14E-08	3.00E-04	0.0071	0.044	1.14E-12	0.0114308	0.0114308	1	0.223	0.299789937
1	BovineHD0100000382	1196883	-2.98E-07	3.75E-07	0.0016	0.0081	0.473	4.43E-14	-0.000184883	0.00461417	0.04	0.942	1.600961538
1	BTA-49284-no-rs	1209308	3.27E-06	4.87E-08	3.00E-04	0.0077	0.157	2.83E-12	0.0101396	0.0101396	1	0.783	0.299789937
1	BovineHD0100000386	1219590	-6.20E-06	6.97E-08	0.001	0.0081	0.06	4.33E-12	-0.00640334	0.0110145	0.581	0.403	1
1	BovineHD0100000387	1231455	1.49E-06	9.34E-09	3.00E-04	0.0087	0.058	2.44E-13	0.00462368	0.00462368	1	0.224	0.299789937
1	ARS-BFGL-BAC-6557	1234172	5.16E-06	1.18E-07	0.0013	0.0084	0.941	2.98E-12	0.00399949	0.00903073	0.443	0.459	1.300390508
1	BovineHD0100000388	1235181	-4.39E-06	2.38E-07	0.001	0.0081	0.536	9.58E-12	-0.0045354	0.00560505	0.809	0.946	1
1	BovineHD0100000389	1239925	0	0	0	0.0081	0.464	0	NA	NA	NA	NA	0
1	BovineHD0100000390	1245684	1.09E-05	1.37E-07	0.001	0.0084	0.464	5.93E-11	0.0112858	0.0115697	0.975	0.91	1
1	BovineHD0100000391	1248050	-4.77E-07	8.90E-08	0.001	0.0077	0.464	1.13E-13	-0.000492726	0.00350811	0.14	0.868	1
1	BovineHD0100000392	1251706	7.79E-06	4.11E-08	6.00E-04	0.0074	0.346	2.75E-11	0.012075	0.0121537	0.994	0.785	0.599759856
1	BovineHD0100000393	1255146	0	0	0	0.0068	0.347	0	NA	NA	NA	NA	0
1	BovineHD0100000394	1259003	-5.67E-07	1.09E-07	0.0016	0.0068	0.653	1.46E-13	-0.000351683	0.00189823	0.185	0.81	1.600961538
1	BovineHD0100000395	1263154	8.44E-08	3.83E-08	0.001	0.0068	0.464	3.55E-15	8.73E-05	0.00264191	0.033	0.739	1
1	ARS-BFGL-BAC-7196	1264369	2.54E-06	5.55E-08	3.00E-04	0.0068	0.938	7.48E-13	0.00787028	0.00787027	1	0.617	0.299789937
1	BovineHD0100000396	1268841	0	0	0	0.0074	0.632	0	NA	NA	NA	NA	0
1	BovineHD0100000397	1274363	-1.74E-06	2.14E-08	6.00E-04	0.0077	0.691	1.29E-12	-0.00269669	0.00336321	0.802	0.645	0.599759856
1	BovineHD0100000398	1277411	-3.94E-07	1.89E-08	6.00E-04	0.0077	0.941	1.74E-14	-0.000610918	0.00235099	0.26	0.224	0.599759856
1	BovineHD0100000399	1279883	0	0	0	0.0061	0.941	0	NA	NA	NA	NA	0
1	BovineHD0100000400	1282813	-5.81E-07	6.95E-08	0.001	0.0061	0.368	1.57E-13	-0.00060044	0.0040846	0.147	0.814	1
1	BovineHD0100000401	1283735	-6.23E-06	1.07E-07	0.0016	0.0058	0.691	1.66E-11	-0.00386378	0.00718034	0.538	0.783	1.600961538
1	BovineHD0100000402	1289881	9.01E-07	9.48E-08	0.001	0.0058	0.368	3.78E-13	0.000931063	0.00304406	0.306	0.856	1
1	BovineHD0100000403	1293788	0	0	0	0.0061	0.368	0	NA	NA	NA	NA	0
1	BovineHD0100000404	1295164	0	0	0	0.0074	0.368	0	NA	NA	NA	NA	0
1	BovineHD0100000405	1303396	-4.34E-06	4.42E-08	0.001	0.0087	0.574	9.20E-12	-0.00448268	0.00551589	0.813	0.75	1
1	BovineHD0100000406	1304562	0	0	0	0.0084	0.426	0	NA	NA	NA	NA	0
1	BovineHD0100046876	1308487	0	0	0	0.0081	0.309	0	NA	NA	NA	NA	0
1	BovineHD0100000408	1313441	-5.22E-06	1.52E-07	0.001	0.0081	0.081	4.04E-12	-0.00538942	0.00782936	0.688	0.682	1
1	BovineHD0100000409	1315780	-1.59E-05	2.17E-07	0.0019	0.0084	0.633	1.17E-10	-0.00818944	0.00873386	0.938	0.872	1.901713255
1	BovineHD0100000410	1317750	-1.82E-06	2.45E-07	0.0013	0.009	0.656	1.50E-12	-0.00141094	0.00471026	0.3	0.92	1.300390508
1	BovineHD0100000411	1320921	6.36E-06	8.82E-08	6.00E-04	0.0087	0.367	1.88E-11	0.00985457	0.00985706	1	0.892	0.599759856
1	BovineHD0100000412	1325295	-4.14E-07	7.85E-08	0.0013	0.0094	0.426	8.39E-14	-0.0003209	0.00372989	0.086	0.8	1.300390508
1	BovineHD0100000413	1329514	-2.37E-06	5.38E-08	0.001	0.0106	0.584	2.73E-12	-0.00245016	0.00481468	0.509	0.789	1
1	BovineHD0100000415	1337122	-6.08E-08	1.58E-08	3.00E-04	0.0106	0.416	1.80E-15	-0.000188463	0.000188463	1	0.767	0.299789937
1	BovineHD0100000417	1343061	3.71E-06	3.58E-08	6.00E-04	0.0094	0.379	6.49E-12	0.00575382	0.00904916	0.636	0.78	0.599759856
1	BovineHD0100000418	1346502	1.04E-07	3.59E-08	6.00E-04	0.0087	0.404	5.23E-15	0.000161588	0.00645406	0.025	0.787	0.599759856
1	BovineHD0100000419	1350616	5.75E-07	4.26E-08	6.00E-04	0.0087	0.404	1.59E-13	0.00089102	0.000947614	0.94	0.814	0.599759856
1	BovineHD0100000420	1354333	6.26E-06	1.09E-07	0.0013	0.0077	0.119	8.20E-12	0.00484856	0.0056416	0.859	0.641	1.300390508
1	BovineHD0100000421	1357920	3.91E-06	8.15E-08	0.001	0.0074	0.416	7.44E-12	0.0040436	0.00562182	0.719	0.85	1
1	BovineHD0100000422	1358751	2.26E-06	2.59E-08	6.00E-04	0.0081	0.13	1.16E-12	0.00350483	0.00967378	0.362	0.494	0.599759856
1	BovineHD0100000423	1359381	3.30E-06	2.94E-08	6.00E-04	0.0077	0.108	2.11E-12	0.0051199	0.00571182	0.896	0.47	0.599759856
1	Hapmap53766-ss46526150	1359951	-5.33E-06	3.21E-08	6.00E-04	0.0081	0.584	1.38E-11	-0.008253	0.00828866	0.996	0.77	0.599759856
1	BovineHD0100000424	1360857	2.58E-06	1.31E-08	3.00E-04	0.0074	0.109	1.29E-12	0.00798385	0.00798384	1	0.446	0.299789937
1	BovineHD0100000425	1362354	-4.11E-06	4.57E-08	6.00E-04	0.0065	0.109	3.27E-12	-0.00636246	0.00717034	0.887	0.579	0.599759856
1	BovineHD0100000426	1363932	-5.67E-06	4.44E-08	0.001	0.0061	0.891	6.22E-12	-0.00585386	0.00666976	0.878	0.475	1
1	BovineHD0100000427	1365372	4.25E-07	5.55E-09	3.00E-04	0.0058	0.109	3.50E-14	0.00131638	0.00131638	1	0.266	0.299789937
1	BovineHD0100000428	1366350	-2.20E-06	8.07E-08	0.001	0.0061	0.134	1.12E-12	-0.00227103	0.0070841	0.321	0.71	1
1	BovineHD0100000429	1374155	0	0	0	0.0058	0.495	0	NA	NA	NA	NA	0
1	BovineHD4100000006	1376932	7.57E-07	1.12E-08	3.00E-04	0.0065	0.505	2.86E-13	0.00234519	0.00234519	1	0.72	0.299789937
1	BovineHD0100000430	1379728	-3.29E-06	8.25E-08	6.00E-04	0.0061	0.29	4.46E-12	-0.00510072	0.00873712	0.584	0.869	0.599759856
1	ARS-BFGL-NGS-115971	1385605	1.00E-06	1.11E-08	3.00E-04	0.0061	0.513	5.03E-13	0.00311132	0.00311132	1	0.724	0.299789937
1	BovineHD0100000432	1386893	-7.26E-07	9.97E-08	0.001	0.0065	0.504	2.63E-13	-0.000750119	0.0013567	0.553	0.885	1
1	BovineHD0100046371	1389459	2.46E-06	4.77E-08	3.00E-04	0.0061	0.2	1.94E-12	0.00763066	0.00763067	1	0.842	0.299789937
1	BovineHD4100000007	1391887	2.29E-06	7.90E-08	0.001	0.0071	0.185	1.59E-12	0.00236887	0.00368907	0.642	0.717	1
1	BovineHD0100000433	1392537	1.48E-07	3.33E-08	3.00E-04	0.0074	0.217	7.41E-15	0.000457622	0.000457622	1	0.801	0.299789937
1	BovineHD0100000434	1397493	7.70E-06	8.52E-08	0.001	0.0074	0.181	1.76E-11	0.00795957	0.00852305	0.934	0.728	1
1	BovineHD0100000435	1402731	6.69E-07	3.67E-08	6.00E-04	0.0074	0.501	2.23E-13	0.00103614	0.00484517	0.214	0.802	0.599759856
1	BovineHD0100000436	1406152	1.64E-07	4.34E-08	6.00E-04	0.0074	0.915	4.17E-15	0.000253905	0.00474983	0.053	0.495	0.599759856
1	BovineHD0100000437	1411277	-4.33E-06	6.73E-08	0.001	0.0087	0.499	9.39E-12	-0.00447891	0.00533993	0.839	0.833	1
1	BovineHD0100000438	1414004	1.98E-06	5.63E-08	6.00E-04	0.01	0.095	6.70E-13	0.00306641	0.00532954	0.575	0.592	0.599759856
1	BovineHD0100000440	1422523	-1.40E-06	2.20E-08	6.00E-04	0.0103	0.073	2.66E-13	-0.002173	0.0056407	0.385	0.303	0.599759856
1	BovineHD0100000441	1428253	-1.43E-06	6.22E-09	3.00E-04	0.01	0.477	1.02E-12	-0.00443391	0.00443391	1	0.586	0.299789937
1	BovineHD0100000442	1433438	6.80E-06	7.37E-08	0.001	0.0103	0.492	2.31E-11	0.00702272	0.00710758	0.988	0.848	1
1	ARS-BFGL-NGS-62826	1436503	-8.97E-06	1.53E-07	0.0016	0.01	0.927	1.08E-11	-0.00556146	0.00771932	0.72	0.535	1.600961538
1	BovineHD0100000443	1440949	1.34E-05	3.53E-07	0.0023	0.0123	0.508	8.95E-11	0.00592693	0.0081821	0.724	0.92	2.302996893
1	BovineHD4100000009	1442463	-4.35E-06	4.31E-08	6.00E-04	0.0123	0.583	9.22E-12	-0.00674858	0.00674892	1	0.828	0.599759856
1	BovineHD0100000445	1450025	-7.56E-07	6.64E-08	6.00E-04	0.0132	0.211	1.90E-13	-0.00117139	0.00433202	0.27	0.798	0.599759856
1	BovineHD0100046877	1453815	2.48E-06	7.13E-08	0.001	0.0145	0.031	3.67E-13	0.00255856	0.00306164	0.836	0.299	1
1	BovineHD0100000446	1457867	2.65E-07	2.55E-08	3.00E-04	0.0139	0.377	3.30E-14	0.000822021	0.000822021	1	0.832	0.299789937
1	BovineHD0100000449	1470297	-3.83E-05	3.72E-07	0.0032	0.0129	0.495	7.32E-10	-0.011864	0.0147863	0.802	0.894	3.2070626
1	BovineHD0100000450	1473797	-2.40E-06	3.16E-08	6.00E-04	0.0119	0.618	2.72E-12	-0.0037168	0.00407435	0.912	0.759	0.599759856
1	BovineHD0100000451	1476944	1.45E-05	1.51E-07	0.0016	0.0116	0.39	9.95E-11	0.00896599	0.00994296	0.902	0.86	1.600961538
1	BovineHD0100000453	1485786	-6.64E-06	1.64E-07	0.0019	0.0113	0.624	2.07E-11	-0.00343171	0.00636472	0.539	0.844	1.901713255
1	BovineHD0100000455	1492106	2.63E-06	4.26E-08	3.00E-04	0.0119	0.547	3.44E-12	0.00816397	0.00816396	1	0.909	0.299789937
1	BovineHD0100000456	1495439	-8.02E-07	9.61E-08	6.00E-04	0.0123	0.391	3.06E-13	-0.00124226	0.00482684	0.257	0.909	0.599759856
1	BovineHD0100000457	1497573	-6.14E-06	7.07E-08	0.0013	0.0103	0.342	1.69E-11	-0.00475449	0.0102724	0.463	0.77	1.300390508
1	BovineHD0100000458	1499126	-1.17E-06	2.71E-08	3.00E-04	0.0097	0.417	6.70E-13	-0.00363945	0.00363945	1	0.855	0.299789937
1	BovineHD0100000459	1506862	5.63E-07	6.10E-09	3.00E-04	0.0087	0.616	1.50E-13	0.00174607	0.00174607	1	0.555	0.299789937
1	BovineHD0100000460	1511010	-2.12E-05	2.69E-07	0.0016	0.0081	0.581	2.18E-10	-0.0131331	0.0140771	0.933	0.919	1.600961538
1	BTA-39394-no-rs	1513277	1.68E-06	2.00E-08	6.00E-04	0.0081	0.181	8.36E-13	0.00260349	0.00343672	0.758	0.504	0.599759856
1	BovineHD0100000462	1518514	-6.13E-06	7.98E-08	0.001	0.0077	0.18	1.11E-11	-0.00633334	0.00838571	0.755	0.719	1
1	BovineHD0100000463	1519754	0	0	0	0.0068	0.82	0	NA	NA	NA	NA	0
1	BovineHD0100000464	1520623	9.38E-07	4.78E-08	6.00E-04	0.0074	0.18	2.59E-13	0.00145306	0.00501441	0.29	0.697	0.599759856
1	BovineHD0100000465	1522167	-4.21E-09	1.67E-07	0.0013	0.0074	0.169	4.98E-18	-3.26E-06	0.00184559	0.002	0.782	1.300390508
1	BovineHD0100000466	1523208	9.49E-08	7.86E-08	3.00E-04	0.0077	0.18	2.65E-15	0.000294073	0.000294072	1	0.882	0.299789937
1	BovineHD0100000467	1524000	-3.73E-06	1.09E-07	3.00E-04	0.0084	0.168	3.88E-12	-0.0115475	0.0115475	1	0.903	0.299789937
1	BovineHD0100000468	1524605	1.34E-06	7.37E-09	3.00E-04	0.0081	0.832	5.02E-13	0.00415372	0.00415373	1	0.403	0.299789937
1	BovineHD0100000469	1525404	1.15E-06	6.32E-08	0.001	0.0094	0.831	3.68E-13	0.00118387	0.00762619	0.155	0.646	1
1	BovineHD0100000470	1526123	-1.25E-06	2.61E-08	3.00E-04	0.0094	0.169	4.39E-13	-0.00387829	0.00387828	1	0.693	0.299789937
1	BovineHD0100000471	1526720	-3.61E-06	1.84E-07	0.0019	0.0084	0.831	3.65E-12	-0.001863	0.00330521	0.564	0.725	1.901713255
1	BovineHD0100000472	1528098	6.56E-06	1.76E-07	0.0013	0.0087	0.942	4.68E-12	0.00508281	0.00595599	0.853	0.551	1.300390508
1	BovineHD0100000473	1529411	1.05E-06	1.71E-07	6.00E-04	0.0087	0.18	3.27E-13	0.00163183	0.00669557	0.244	0.89	0.599759856
1	BovineHD0100000474	1533049	5.53E-06	7.81E-08	0.0013	0.0097	0.831	8.57E-12	0.00428161	0.00664789	0.644	0.63	1.300390508
1	BovineHD0100000475	1534553	3.01E-07	5.69E-08	6.00E-04	0.0097	0.495	4.52E-14	0.000465899	0.00428751	0.109	0.861	0.599759856
1	BovineHD0100000476	1535527	-1.12E-07	1.35E-08	3.00E-04	0.0103	0.516	6.29E-15	-0.00034777	0.00034777	1	0.746	0.299789937
1	BovineHD0100000478	1539361	1.77E-06	5.12E-08	6.00E-04	0.009	0.516	1.57E-12	0.00274676	0.00277154	0.991	0.847	0.599759856
1	BovineHD0100000479	1540262	4.15E-07	1.53E-08	3.00E-04	0.0077	0.505	8.62E-14	0.0012875	0.0012875	1	0.769	0.299789937
1	BovineHD0100000480	1541025	-6.58E-06	1.45E-07	0.0013	0.0081	0.875	9.50E-12	-0.00509881	0.0083239	0.613	0.731	1.300390508
1	BovineHD0100000481	1544163	1.25E-06	6.31E-08	0.001	0.0084	0.706	6.47E-13	0.0012892	0.00151851	0.849	0.796	1
1	BovineHD0100000482	1549305	-8.30E-06	1.77E-07	0.001	0.0084	0.18	2.03E-11	-0.00857355	0.0112052	0.765	0.848	1
1	BovineHD0100000484	1551575	-4.79E-06	2.67E-08	6.00E-04	0.009	0.07	2.97E-12	-0.00742512	0.00845449	0.878	0.321	0.599759856
1	BovineHD0100000485	1553171	0	0	0	0.0097	0.282	0	NA	NA	NA	NA	0
1	BovineHD0100000486	1554043	2.12E-06	6.40E-08	0.001	0.0103	0.529	2.23E-12	0.00218722	0.00517426	0.423	0.82	1
1	BovineHD0100000487	1554683	-2.51E-06	7.42E-08	0.0016	0.01	0.153	1.64E-12	-0.00155636	0.00347209	0.448	0.546	1.600961538
1	BovineHD0100000488	1557330	1.68E-06	3.02E-08	6.00E-04	0.009	0.454	1.40E-12	0.00260095	0.00298116	0.872	0.765	0.599759856
1	BovineHD0100000489	1561012	4.73E-06	1.17E-07	0.001	0.009	0.908	3.75E-12	0.0048894	0.0105064	0.465	0.628	1
1	BovineHD0100000490	1562257	7.47E-06	1.33E-07	0.0013	0.0097	0.907	9.40E-12	0.00579145	0.0074757	0.775	0.592	1.300390508
1	BovineHD0100000491	1563318	-1.75E-06	7.01E-08	0.001	0.0103	0.059	3.42E-13	-0.00180673	0.00353666	0.511	0.374	1
1	BovineHD0100000492	1564118	6.02E-06	4.39E-08	0.001	0.0106	0.941	4.06E-12	0.00622447	0.008235	0.756	0.277	1
1	BovineHD0100000493	1565090	0	0	0	0.0097	0.941	0	NA	NA	NA	NA	0
1	BovineHD0100000495	1568515	2.35E-06	3.86E-08	0.001	0.0097	0.941	6.18E-13	0.00242885	0.00388957	0.624	0.253	1
1	BovineHD0100000496	1569298	-3.30E-09	1.23E-07	0.0013	0.0106	0.907	1.84E-18	-2.56E-06	0.0106322	0	0.573	1.300390508
1	BovineHD0100000497	1570091	-1.35E-06	7.01E-08	6.00E-04	0.0094	0.638	8.47E-13	-0.00209926	0.00215744	0.973	0.856	0.599759856
1	BovineHD0100000498	1570903	9.16E-06	9.99E-08	0.0013	0.01	0.362	3.88E-11	0.0071011	0.00909228	0.781	0.81	1.300390508
1	BovineHD0100000500	1572492	5.52E-06	1.10E-07	6.00E-04	0.01	0.362	1.41E-11	0.00855777	0.00914984	0.935	0.903	0.599759856
1	BovineHD0100000501	1573264	-1.59E-06	4.18E-08	6.00E-04	0.0103	0.938	2.94E-13	-0.00246798	0.00758528	0.325	0.365	0.599759856
1	BovineHD0100000503	1576426	4.17E-06	2.07E-07	0.0019	0.0106	0.362	8.04E-12	0.00215548	0.00572736	0.376	0.855	1.901713255
1	BovineHD0100000504	1576880	0	0	0	0.0097	0.362	0	NA	NA	NA	NA	0
1	BovineHD0100000506	1578430	-6.22E-06	6.65E-08	0.0016	0.0094	0.833	1.08E-11	-0.00385884	0.00696461	0.554	0.511	1.600961538
1	BovineHD0100000507	1580650	-2.21E-07	5.98E-08	0.001	0.009	0.362	2.25E-14	-0.000228043	0.0025666	0.089	0.773	1
1	BovineHD0100000508	1581283	-9.38E-07	2.10E-08	3.00E-04	0.0094	0.362	4.07E-13	-0.00290821	0.00290821	1	0.782	0.299789937
1	BovineHD0100000509	1581740	-4.21E-06	9.52E-08	0.0013	0.0087	0.093	2.98E-12	-0.00326209	0.00449723	0.725	0.511	1.300390508
1	BovineHD0100000510	1582287	-4.03E-06	3.61E-08	3.00E-04	0.0074	0.941	1.81E-12	-0.0124874	0.0124874	1	0.477	0.299789937
1	ARS-BFGL-NGS-105306	1582828	-7.57E-07	1.12E-08	3.00E-04	0.0087	0.35	2.61E-13	-0.00234806	0.00234806	1	0.65	0.299789937
1	BovineHD0100000511	1585655	1.02E-05	1.48E-07	0.001	0.0077	0.15	2.66E-11	0.0105443	0.011688	0.902	0.796	1
1	BovineHD0100000512	1588366	-2.10E-06	4.64E-08	0.001	0.0081	0.096	7.65E-13	-0.00216567	0.00238434	0.908	0.418	1
1	BovineHD0100046372	1597837	0	0	0	0.0081	0.131	0	NA	NA	NA	NA	0
1	ARS-BFGL-NGS-87636	1603944	2.62E-06	7.46E-08	6.00E-04	0.0077	0.73	2.71E-12	0.00406069	0.00454533	0.893	0.851	0.599759856
1	BovineHD4100000011	1604699	-5.85E-06	1.85E-07	0.0013	0.0084	0.902	6.01E-12	-0.00453009	0.0115509	0.392	0.677	1.300390508
1	BovineHD4100000012	1608821	4.64E-06	5.36E-08	6.00E-04	0.0084	0.137	5.10E-12	0.00719332	0.00751526	0.957	0.668	0.599759856
1	BovineHD0100000516	1612202	2.36E-06	5.77E-08	0.0013	0.0074	0.033	3.60E-13	0.0018323	0.00545307	0.336	0.208	1.300390508
1	BovineHD4100000013	1616612	1.02E-06	2.37E-08	3.00E-04	0.0081	0.1	1.88E-13	0.00316355	0.00316355	1	0.529	0.299789937
1	BovineHD0100000519	1630187	1.24E-06	3.75E-08	0.001	0.0097	0.762	5.58E-13	0.00128135	0.00470389	0.272	0.605	1
1	BovineHD0100000520	1634362	-4.66E-06	2.60E-07	0.001	0.0097	0.032	1.32E-12	-0.00481371	0.0131782	0.365	0.523	1
1	BovineHD0100000521	1635507	1.50E-06	2.17E-08	3.00E-04	0.0094	0.968	1.37E-13	0.00464825	0.00464824	1	0.222	0.299789937
1	BovineHD0100000522	1636265	0	0	0	0.0106	0.194	0	NA	NA	NA	NA	0
1	BovineHD0100000523	1640525	-3.22E-06	7.54E-08	0.0016	0.0106	0.844	2.73E-12	-0.0019984	0.00301574	0.663	0.557	1.600961538
1	BovineHD0100000524	1646922	5.83E-06	9.03E-08	0.0016	0.011	0.139	8.11E-12	0.0036147	0.00481203	0.751	0.541	1.600961538
1	BovineHD0100000525	1649359	-6.51E-06	4.95E-08	6.00E-04	0.0116	0.032	2.58E-12	-0.0100844	0.0110442	0.913	0.244	0.599759856
1	BovineHD0100000526	1650994	4.97E-06	3.23E-08	0.001	0.011	0.136	5.78E-12	0.00513	0.00690533	0.743	0.414	1
1	BovineHD0100000527	1652185	-1.17E-05	9.52E-08	0.0019	0.0113	0.864	3.21E-11	-0.00604764	0.00934696	0.647	0.505	1.901713255
1	BovineHD0100000528	1652863	-4.46E-06	1.19E-07	0.0016	0.0116	0.864	4.67E-12	-0.00276653	0.0034421	0.804	0.602	1.600961538
1	BovineHD0100000529	1654438	7.07E-07	2.09E-07	6.00E-04	0.011	0.139	1.19E-13	0.00109518	0.00696606	0.157	0.868	0.599759856
1	BovineHD0100000530	1655391	2.97E-06	1.58E-07	0.0016	0.0097	0.139	2.11E-12	0.00184167	0.00551972	0.334	0.67	1.600961538
1	BovineHD0100000531	1656392	0	0	0	0.01	0.828	0	NA	NA	NA	NA	0
1	BovineHD0100000533	1664406	5.11E-07	8.54E-08	6.00E-04	0.009	0.968	1.59E-14	0.000792101	0.00409699	0.193	0.354	0.599759856
1	BovineHD0100000534	1665136	2.60E-06	4.58E-08	3.00E-04	0.0077	0.134	1.57E-12	0.00805565	0.00805565	1	0.74	0.299789937
1	BovineHD0100000535	1666781	4.72E-06	5.15E-08	0.001	0.0065	0.128	4.97E-12	0.00488096	0.00568229	0.859	0.507	1
1	BovineHD0100000536	1670513	-2.07E-06	2.33E-08	3.00E-04	0.0058	0.081	6.39E-13	-0.00640503	0.00640502	1	0.474	0.299789937
1	BovineHD0100000537	1672232	-1.07E-06	3.75E-08	0.001	0.0058	0.968	7.16E-14	-0.00110883	0.00410453	0.27	0.145	1
1	BovineHD0100000538	1673501	0	0	0	0.0065	0.239	0	NA	NA	NA	NA	0
1	BovineHD0100000540	1684495	2.49E-06	2.80E-08	6.00E-04	0.0061	0.24	2.27E-12	0.0038645	0.00540839	0.715	0.638	0.599759856
1	BovineHD0100000541	1689904	-3.56E-06	4.14E-08	3.00E-04	0.0071	0.04	9.70E-13	-0.0110396	0.0110396	1	0.4	0.299789937
1	BovineHD0100000543	1699126	0	0	0	0.0071	0.939	0	NA	NA	NA	NA	0
1	BovineHD0100000544	1702350	-1.22E-06	5.14E-08	0.0016	0.0071	0.056	1.57E-13	-0.000753464	0.00328425	0.229	0.278	1.600961538
1	BovineHD0100000545	1705917	-8.86E-06	1.59E-07	6.00E-04	0.0074	0.933	9.84E-12	-0.013731	0.0175551	0.782	0.722	0.599759856
1	BovineHD0100000546	1709454	-2.33E-06	1.08E-08	3.00E-04	0.0094	0.067	6.79E-13	-0.00721795	0.00721795	1	0.274	0.299789937
1	BovineHD0100000548	1717589	-6.05E-07	1.01E-07	0.0016	0.0103	0.054	3.75E-14	-0.00037521	0.00605662	0.062	0.416	1.600961538
1	BovineHD0100000549	1721777	-2.89E-06	8.59E-08	0.001	0.0113	0.948	8.26E-13	-0.0029825	0.00892396	0.334	0.489	1
1	BovineHD0100000552	1732215	0	0	0	0.0123	0.952	0	NA	NA	NA	NA	0
1	ARS-BFGL-BAC-4401	1735779	-2.62E-06	1.41E-07	0.0013	0.0116	0.108	1.31E-12	-0.00202787	0.0123071	0.165	0.68	1.300390508
1	BovineHD0100000554	1742738	-4.32E-06	2.22E-07	0.0019	0.0129	0.953	1.67E-12	-0.00223261	0.00686305	0.325	0.521	1.901713255
1	BovineHD0100000556	1750037	-2.73E-06	1.03E-07	0.0016	0.0135	0.047	6.69E-13	-0.00169455	0.00371051	0.457	0.382	1.600961538
1	BovineHD0100000558	1757074	-9.91E-06	1.12E-07	0.0013	0.0126	0.941	1.09E-11	-0.0076792	0.00895589	0.857	0.517	1.300390508
1	ARS-BFGL-BAC-13059	1760113	-7.34E-06	1.10E-07	0.001	0.0116	0.101	9.79E-12	-0.0075829	0.0077243	0.982	0.679	1
1	BovineHD0100000559	1762086	6.34E-06	6.79E-08	0.001	0.0123	0.104	7.49E-12	0.00654786	0.00741691	0.883	0.576	1
1	BovineHD0100000561	1772465	3.37E-06	3.04E-07	0.0019	0.0123	0.074	1.55E-12	0.00174195	0.0071644	0.243	0.644	1.901713255
1	ARS-BFGL-BAC-14930	1782724	4.23E-06	1.03E-07	0.001	0.0106	0.926	2.44E-12	0.00436838	0.00767929	0.569	0.551	1
1	BovineHD0100000564	1784589	4.83E-06	5.21E-08	6.00E-04	0.0103	0.06	2.64E-12	0.00749299	0.0105969	0.707	0.423	0.599759856
1	BovineHD0100000567	1798406	0	0	0	0.0097	0.076	0	NA	NA	NA	NA	0
1	BovineHD0100000569	1808829	-2.63E-07	6.94E-08	6.00E-04	0.01	0.06	7.79E-15	-0.000407258	0.00423364	0.096	0.479	0.599759856
1	BovineHD0100000573	1825988	-2.62E-06	5.28E-08	0.0013	0.0094	0.643	3.15E-12	-0.00203196	0.0037445	0.543	0.732	1.300390508
1	ARS-BFGL-NGS-11433	1851399	-9.04E-07	1.01E-08	3.00E-04	0.0084	0.363	3.78E-13	-0.0028007	0.0028007	1	0.677	0.299789937
1	BovineHD0100000580	1859264	-4.56E-06	7.72E-08	0.0013	0.0081	0.637	9.61E-12	-0.00353338	0.00462846	0.763	0.799	1.300390508
1	BovineHD0100000582	1865510	5.90E-06	4.68E-08	6.00E-04	0.0087	0.369	1.62E-11	0.00914075	0.0097737	0.935	0.831	0.599759856
1	BovineHD0100000583	1868271	-5.95E-07	6.66E-08	0.0013	0.0097	0.634	1.64E-13	-0.000460817	0.00288273	0.16	0.776	1.300390508
1	BovineHD0100000584	1871321	2.53E-08	2.20E-08	3.00E-04	0.0113	0.348	2.91E-16	7.85E-05	7.85E-05	1	0.816	0.299789937
1	BovineHD0100000585	1873922	1.05E-06	5.14E-08	0.001	0.011	0.348	5.03E-13	0.0010876	0.00493149	0.221	0.776	1
1	BovineHD0100000587	1882332	1.78E-06	2.73E-08	6.00E-04	0.011	0.025	1.55E-13	0.00276489	0.00800546	0.345	0.193	0.599759856
1	BovineHD0100000588	1883632	2.24E-06	1.16E-07	0.0013	0.01	0.975	2.44E-13	0.00173461	0.00676182	0.257	0.329	1.300390508
1	BovineHD0100000589	1885789	2.02E-07	6.55E-08	0.001	0.0103	0.376	1.92E-14	0.000209061	0.00299728	0.07	0.824	1
1	BovineHD0100000590	1886547	1.79E-05	2.16E-07	0.0023	0.0094	0.376	1.51E-10	0.00793963	0.00943315	0.842	0.868	2.302996893
1	BovineHD0100000591	1887295	7.89E-06	1.01E-07	0.001	0.0097	0.376	2.92E-11	0.00815322	0.00817876	0.997	0.878	1
1	BovineHD0100000592	1889540	5.93E-07	4.20E-08	3.00E-04	0.0087	0.376	1.65E-13	0.00183936	0.00183936	1	0.9	0.299789937
1	ARS-BFGL-NGS-25183	1896112	1.53E-06	3.86E-08	3.00E-04	0.0084	0.376	1.09E-12	0.00472834	0.00472836	1	0.892	0.299789937
1	BovineHD4100000014	1906755	2.95E-07	6.59E-08	0.001	0.0071	0.376	4.07E-14	0.00030439	0.00440307	0.069	0.825	1
1	BovineHD0100000597	1913642	2.01E-07	1.64E-08	3.00E-04	0.0077	0.317	1.75E-14	0.000622713	0.000622713	1	0.748	0.299789937
1	BovineHD0100000598	1917478	1.83E-06	2.71E-07	6.00E-04	0.0071	0.369	1.55E-12	0.00283084	0.00975316	0.29	0.966	0.599759856
1	ARS-BFGL-NGS-76349	1921756	0	0	0	0.0065	0.683	0	NA	NA	NA	NA	0
1	BovineHD0100000599	1925652	1.14E-07	6.43E-09	3.00E-04	0.0068	0.683	5.59E-15	0.000352238	0.000352237	1	0.542	0.299789937
1	BovineHD0100000600	1932924	0	0	0	0.0077	0.369	0	NA	NA	NA	NA	0
1	BovineHD0100000601	1939015	-4.94E-06	7.25E-08	0.0016	0.0071	0.368	1.13E-11	-0.00306102	0.00552302	0.554	0.753	1.600961538
1	BovineHD0100000603	1950638	1.36E-05	1.82E-07	0.0016	0.0074	0.29	7.60E-11	0.00842473	0.00961158	0.877	0.857	1.600961538
1	BovineHD0100000605	1964495	-2.74E-07	5.75E-08	3.00E-04	0.0084	0.708	3.10E-14	-0.000848332	0.000848332	1	0.905	0.299789937
1	BovineHD0100000608	1975754	3.15E-06	3.79E-08	6.00E-04	0.0087	0.319	4.31E-12	0.0048817	0.00488183	1	0.775	0.599759856
1	BovineHD0100000609	1979142	-1.56E-06	6.64E-08	0.0013	0.009	0.695	1.03E-12	-0.0012097	0.00408865	0.296	0.745	1.300390508
1	BovineHD0100000610	1979693	3.08E-06	8.09E-09	3.00E-04	0.0094	0.695	4.03E-12	0.00955669	0.00955669	1	0.591	0.299789937
1	ARS-BFGL-BAC-7317	1983902	6.12E-06	4.06E-08	6.00E-04	0.0094	0.369	1.74E-11	0.00948422	0.00952794	0.995	0.81	0.599759856
1	BovineHD0100000612	1991039	2.92E-06	1.82E-07	0.0016	0.0084	0.375	4.00E-12	0.00181092	0.00461356	0.393	0.888	1.600961538
1	BovineHD0100000613	1995000	-1.89E-06	1.20E-08	3.00E-04	0.0084	0.706	1.48E-12	-0.00586125	0.00586125	1	0.669	0.299789937
1	BovineHD0100000614	1999880	-2.03E-06	1.91E-08	6.00E-04	0.0081	0.706	1.70E-12	-0.003138	0.00876135	0.358	0.617	0.599759856
1	BovineHD0100000617	2013422	-2.59E-08	1.21E-08	3.00E-04	0.0071	0.294	2.78E-16	-8.02E-05	8.02E-05	1	0.67	0.299789937
1	BovineHD0100000618	2018403	7.20E-06	1.01E-07	0.0016	0.0077	0.369	2.41E-11	0.00446454	0.00465302	0.959	0.812	1.600961538
1	BovineHD0100000619	2023687	1.67E-06	2.58E-08	6.00E-04	0.0077	0.477	1.39E-12	0.00258991	0.00259032	1	0.752	0.599759856
1	BovineHD0100000620	2026471	-5.61E-06	8.88E-08	6.00E-04	0.0071	0.697	1.33E-11	-0.00869174	0.00935703	0.929	0.881	0.599759856
1	BovineHD0100000621	2029351	-2.23E-06	1.39E-07	3.00E-04	0.0074	0.83	1.40E-12	-0.00691333	0.00691333	1	0.916	0.299789937
1	BovineHD0100000622	2030611	3.10E-06	3.90E-08	3.00E-04	0.0068	0.334	4.28E-12	0.00962047	0.00962047	1	0.877	0.299789937
1	BovineHD0100000623	2031157	1.64E-06	4.62E-08	0.001	0.0068	0.889	5.33E-13	0.00169637	0.00682113	0.249	0.458	1
1	BovineHD0100000624	2031939	4.17E-06	3.65E-08	6.00E-04	0.0058	0.889	3.44E-12	0.00646955	0.00658331	0.983	0.499	0.599759856
1	BovineHD0100000625	2032837	4.03E-06	8.30E-08	6.00E-04	0.0071	0.334	7.24E-12	0.00625236	0.00733157	0.853	0.884	0.599759856
1	BovineHD0100000626	2034705	3.46E-06	4.71E-08	6.00E-04	0.0074	0.29	4.92E-12	0.00535871	0.0053588	1	0.795	0.599759856
1	BovineHD0100000628	2037672	0	0	0	0.0077	0.445	0	NA	NA	NA	NA	0
1	BovineHD0100000629	2040563	2.79E-06	1.66E-08	3.00E-04	0.0081	0.445	3.86E-12	0.00866229	0.00866228	1	0.784	0.299789937
1	BovineHD0100000630	2042196	9.51E-07	3.58E-08	6.00E-04	0.0071	0.555	4.47E-13	0.00147457	0.0026308	0.561	0.797	0.599759856
1	BovineHD0100000632	2047849	2.95E-06	1.53E-07	0.0019	0.0071	0.52	4.35E-12	0.0015246	0.00871722	0.175	0.854	1.901713255
1	ARS-BFGL-NGS-29653	2049400	7.38E-06	6.69E-08	0.001	0.0071	0.493	2.72E-11	0.00762291	0.0078613	0.97	0.835	1
1	BovineHD4100000015	2049937	-3.74E-06	9.76E-08	6.00E-04	0.0071	0.111	2.75E-12	-0.00579575	0.00628283	0.922	0.721	0.599759856
1	BovineHD0100000636	2071084	2.09E-06	3.56E-08	6.00E-04	0.0084	0.667	1.95E-12	0.00324501	0.00493338	0.658	0.766	0.599759856
1	BovineHD0100000638	2079444	0	0	0	0.009	0.951	0	NA	NA	NA	NA	0
1	BovineHD0100000640	2092707	-2.73E-06	4.02E-08	6.00E-04	0.009	0.603	3.58E-12	-0.00423682	0.00473719	0.894	0.812	0.599759856
1	BovineHD0100000646	2117893	-1.15E-05	1.02E-07	6.00E-04	0.009	0.606	6.32E-11	-0.0178331	0.0183364	0.973	0.915	0.599759856
1	BovineHD0100000647	2121006	6.32E-07	6.88E-08	0.001	0.0094	0.092	6.63E-14	0.000652574	0.0105827	0.062	0.481	1
1	BTA-120704-no-rs	2128924	6.03E-06	1.98E-07	0.0013	0.0097	0.262	1.41E-11	0.00467563	0.00755062	0.619	0.869	1.300390508
1	BovineHD0100000648	2134224	1.79E-08	3.64E-08	6.00E-04	0.0097	0.081	4.76E-17	2.77E-05	0.00112379	0.025	0.386	0.599759856
1	BovineHD0100000650	2139831	-1.51E-06	3.31E-08	6.00E-04	0.0116	0.394	1.09E-12	-0.00234259	0.0055312	0.424	0.779	0.599759856
1	BovineHD0100000654	2156374	-1.57E-07	2.50E-07	0.0019	0.0113	0.049	2.29E-15	-8.13E-05	0.00582639	0.014	0.473	1.901713255
1	BovineHD0100000655	2163439	2.55E-06	5.96E-08	0.0013	0.0119	0.049	6.01E-13	0.0019729	0.00614587	0.321	0.25	1.300390508
1	BovineHD0100000656	2166684	7.21E-06	5.12E-08	0.001	0.0116	0.898	9.54E-12	0.00744988	0.00894861	0.833	0.443	1
1	BovineHD0100000658	2172869	-1.25E-06	8.42E-08	6.00E-04	0.0116	0.401	7.51E-13	-0.00193746	0.00194364	0.997	0.9	0.599759856
1	BovineHD0100000659	2179671	2.90E-05	2.54E-07	0.0019	0.0116	0.392	4.01E-10	0.0149901	0.0173552	0.864	0.901	1.901713255
1	BovineHD0100000664	2207122	2.32E-06	1.16E-08	3.00E-04	0.0126	0.042	4.33E-13	0.00717668	0.00717668	1	0.171	0.299789937
1	ARS-BFGL-NGS-85297	2211567	-9.20E-06	1.39E-07	0.0013	0.011	0.68	3.68E-11	-0.00712966	0.00719355	0.991	0.855	1.300390508
1	BovineHD0100000667	2216851	8.28E-07	2.53E-08	6.00E-04	0.0106	0.041	5.39E-14	0.00128297	0.00359618	0.357	0.181	0.599759856
1	BovineHD0100000668	2222338	3.81E-07	6.84E-08	0.0013	0.0106	0.672	6.39E-14	0.000295013	0.00584955	0.05	0.756	1.300390508
1	BovineHD0100000671	2232243	-2.76E-06	4.38E-08	6.00E-04	0.0103	0.869	1.74E-12	-0.00428041	0.00734731	0.583	0.594	0.599759856
1	BovineHD0100000673	2243774	1.85E-05	2.58E-07	0.0016	0.0094	0.917	5.21E-11	0.0114528	0.0144247	0.794	0.69	1.600961538
1	BovineHD0100000674	2246697	-1.12E-06	4.57E-08	3.00E-04	0.0094	0.731	4.92E-13	-0.00346741	0.00346741	1	0.872	0.299789937
1	BovineHD0100000675	2247880	-6.50E-08	7.39E-08	0.001	0.0094	0.529	2.10E-15	-6.72E-05	0.00349415	0.019	0.843	1
1	BovineHD0100000676	2250886	-1.50E-06	2.96E-07	0.001	0.0094	0.709	9.26E-13	-0.00154734	0.00361641	0.428	0.941	1
1	BovineHD0100000677	2253671	7.72E-07	1.31E-08	3.00E-04	0.0094	0.529	2.97E-13	0.00239276	0.00239275	1	0.741	0.299789937
1	BovineHD0100000678	2254425	-1.61E-06	6.91E-08	0.001	0.009	0.529	1.28E-12	-0.00165933	0.0048574	0.342	0.834	1
1	BovineHD0100000679	2255823	8.52E-08	2.94E-08	3.00E-04	0.0081	0.529	3.62E-15	0.000264146	0.000264147	1	0.865	0.299789937
1	BovineHD0100000680	2260519	2.06E-07	1.55E-07	0.0013	0.0084	0.291	1.75E-14	0.000159404	0.00770144	0.021	0.863	1.300390508
1	BovineHD0100000681	2262097	2.80E-06	2.56E-07	6.00E-04	0.0087	0.404	3.78E-12	0.00434114	0.00450143	0.964	0.963	0.599759856
1	BovineHD0100000683	2263321	-5.59E-06	9.24E-08	0.0013	0.0084	0.349	1.42E-11	-0.00432823	0.00533247	0.812	0.807	1.300390508
1	BovineHD0100000684	2267893	6.23E-08	1.65E-08	3.00E-04	0.009	0.037	2.80E-16	0.000193167	0.000193167	1	0.197	0.299789937
1	BovineHD0100000685	2270864	-2.76E-06	2.07E-07	6.00E-04	0.0084	0.037	5.50E-13	-0.00427944	0.00619995	0.69	0.595	0.599759856
1	BovineHD0100000686	2274455	5.32E-06	1.48E-07	6.00E-04	0.0087	0.068	3.58E-12	0.00824518	0.00853721	0.966	0.688	0.599759856
1	BovineHD0100000687	2277218	3.70E-07	8.01E-08	0.0013	0.0081	0.775	4.77E-14	0.000286615	0.00138866	0.206	0.734	1.300390508
1	BovineHD0100000688	2277983	-1.78E-06	7.52E-08	6.00E-04	0.0077	0.184	9.47E-13	-0.00275056	0.00408702	0.673	0.791	0.599759856
1	BovineHD0100000689	2280231	-2.91E-06	1.61E-07	0.001	0.0081	0.86	2.04E-12	-0.00300731	0.0152539	0.197	0.801	1
1	BovineHD0100000691	2284437	2.26E-06	2.34E-08	3.00E-04	0.0081	0.516	2.55E-12	0.00699922	0.00699922	1	0.836	0.299789937
1	BovineHD0100000692	2286272	1.78E-06	2.39E-08	6.00E-04	0.009	0.857	7.72E-13	0.00275404	0.00276016	0.998	0.492	0.599759856
1	BovineHD0100000693	2286780	5.20E-07	3.53E-08	6.00E-04	0.0087	0.857	6.62E-14	0.000806178	0.00229737	0.351	0.585	0.599759856
1	BovineHD0100000694	2287296	2.33E-06	1.22E-08	3.00E-04	0.0074	0.143	1.33E-12	0.00723273	0.00723272	1	0.496	0.299789937
1	ARS-BFGL-NGS-16727	2291153	-1.29E-05	2.82E-07	0.0016	0.0071	0.674	7.33E-11	-0.00800475	0.00842285	0.95	0.908	1.600961538
1	BovineHD0100000695	2291985	3.17E-07	1.42E-08	3.00E-04	0.0068	0.483	5.03E-14	0.000983984	0.000983983	1	0.76	0.299789937
1	BovineHD0100000696	2292579	-1.62E-05	1.40E-07	0.0016	0.0068	0.684	1.14E-10	-0.0100587	0.0108426	0.928	0.828	1.600961538
1	BovineHD0100000697	2293781	6.03E-07	2.79E-08	3.00E-04	0.0068	0.806	1.14E-13	0.00186935	0.00186935	1	0.753	0.299789937
1	BovineHD0100000698	2294724	0	0	0	0.0074	0.684	0	NA	NA	NA	NA	0
1	BovineHD0100000699	2296066	2.81E-07	3.52E-08	3.00E-04	0.0094	0.86	1.91E-14	0.000871834	0.000871832	1	0.727	0.299789937
1	BovineHD0100000700	2297009	4.30E-06	1.78E-07	6.00E-04	0.009	0.326	8.11E-12	0.00665965	0.00775711	0.859	0.94	0.599759856
1	BovineHD0100000701	2297922	1.51E-06	1.29E-08	3.00E-04	0.0087	0.816	6.81E-13	0.00467164	0.00467164	1	0.57	0.299789937
1	BovineHD0100000702	2299506	1.05E-06	5.51E-08	6.00E-04	0.0087	0.326	4.82E-13	0.00162374	0.00272116	0.597	0.829	0.599759856
1	BovineHD0100000703	2300187	-1.70E-06	8.66E-08	0.0013	0.0097	0.86	6.97E-13	-0.00131768	0.00266	0.495	0.624	1.300390508
1	BovineHD0100000704	2300660	1.22E-05	1.26E-07	0.0023	0.0097	0.182	4.44E-11	0.00541012	0.00692927	0.781	0.647	2.302996893
1	BovineHD4100000017	2302008	6.93E-07	1.66E-07	0.0016	0.01	0.862	1.14E-13	0.000429501	0.00801349	0.054	0.693	1.600961538
1	BovineHD0100000705	2304002	0	0	0	0.01	0.193	0	NA	NA	NA	NA	0
1	BovineHD4100000018	2305629	4.03E-06	9.03E-08	0.0013	0.0103	0.139	3.88E-12	0.00312615	0.00636255	0.491	0.608	1.300390508
1	BovineHD0100000706	2306601	6.09E-06	1.76E-07	0.0013	0.0103	0.293	1.53E-11	0.00471751	0.00666847	0.707	0.875	1.300390508
1	BovineHD0100000707	2307635	0	0	0	0.01	0.139	0	NA	NA	NA	NA	0
1	BovineHD0100000708	2309271	5.09E-06	6.97E-08	6.00E-04	0.0081	0.245	9.59E-12	0.00789138	0.00843875	0.935	0.819	0.599759856
1	ARS-BFGL-NGS-115671	2313042	1.88E-06	1.09E-07	6.00E-04	0.0071	0.517	1.77E-12	0.00291976	0.00320317	0.912	0.921	0.599759856
1	BovineHD0100000709	2316542	-2.63E-06	4.35E-08	6.00E-04	0.0071	0.632	3.22E-12	-0.00408008	0.00660072	0.618	0.801	0.599759856
1	BovineHD0100000710	2320203	-4.16E-07	4.85E-08	6.00E-04	0.0077	0.841	4.62E-14	-0.000644368	0.00231571	0.278	0.668	0.599759856
1	BovineHD0100000711	2322715	1.81E-06	4.43E-08	0.001	0.0074	0.159	8.71E-13	0.00186564	0.00241621	0.772	0.554	1
1	BovineHD0100000712	2326957	-1.22E-07	3.79E-08	3.00E-04	0.009	0.184	4.46E-15	-0.000378131	0.000378131	1	0.794	0.299789937
1	BovineHD0100000713	2327416	1.43E-06	5.98E-08	6.00E-04	0.0097	0.177	5.95E-13	0.00221799	0.00435464	0.509	0.743	0.599759856
1	BovineHD0100000714	2328001	0	0	0	0.0094	0.706	0	NA	NA	NA	NA	0
1	BovineHD0100000716	2331080	1.94E-07	1.32E-07	0.0019	0.0094	0.177	1.09E-14	0.000100247	0.00722799	0.014	0.682	1.901713255
1	BovineHD0100000717	2336571	-2.24E-06	4.58E-08	0.001	0.0094	0.143	1.23E-12	-0.00231318	0.00274538	0.843	0.549	1
1	BovineHD0100000718	2337215	2.24E-06	1.56E-07	0.0016	0.0094	0.644	2.30E-12	0.00138989	0.00493084	0.282	0.859	1.600961538
1	BovineHD0100000719	2338197	-5.00E-06	1.42E-07	0.0013	0.0094	0.356	1.15E-11	-0.00387654	0.00731105	0.53	0.873	1.300390508
1	BovineHD0100000720	2339488	2.33E-06	4.86E-08	3.00E-04	0.0097	0.284	2.20E-12	0.00721522	0.00721522	1	0.878	0.299789937
1	BovineHD0100000721	2340614	-4.90E-07	2.72E-08	6.00E-04	0.0097	0.284	9.74E-14	-0.000758939	0.00284022	0.267	0.673	0.599759856
1	BovineHD0100000722	2341224	4.05E-06	3.55E-08	6.00E-04	0.0094	0.284	6.66E-12	0.00627375	0.00643067	0.976	0.727	0.599759856
1	BovineHD0100000723	2341944	-2.25E-06	1.17E-07	0.001	0.0103	0.857	1.24E-12	-0.00232386	0.00255691	0.909	0.752	1
1	BovineHD0100000726	2345779	5.13E-07	1.64E-08	3.00E-04	0.0097	0.189	8.06E-14	0.00158903	0.00158903	1	0.645	0.299789937
1	BovineHD0100000727	2346939	2.05E-06	1.38E-07	0.001	0.0084	0.811	1.29E-12	0.00212206	0.00725151	0.293	0.833	1
1	BovineHD0100000729	2349327	0	0	0	0.0081	0.143	0	NA	NA	NA	NA	0
1	BovineHD0100000730	2352532	5.38E-06	8.23E-08	0.0016	0.0084	0.143	7.07E-12	0.00333366	0.00433476	0.769	0.567	1.600961538
1	BovineHD0100000731	2353628	5.34E-06	3.19E-07	0.0019	0.0081	0.143	6.98E-12	0.00275872	0.0103206	0.267	0.804	1.901713255
1	BovineHD0100000733	2356151	-7.66E-06	5.39E-08	0.0013	0.0077	0.842	1.56E-11	-0.00593721	0.00879835	0.675	0.525	1.300390508
1	BovineHD0100000734	2357864	0	0	0	0.009	0.844	0	NA	NA	NA	NA	0
1	BovineHD0100000735	2358313	0	0	0	0.0087	0.125	0	NA	NA	NA	NA	0
1	BovineHD0100000736	2360924	2.35E-06	4.91E-08	0.001	0.0094	0.875	1.20E-12	0.00242433	0.00943886	0.257	0.518	1
1	BovineHD0100000738	2372503	-3.14E-07	1.64E-08	3.00E-04	0.009	0.9	1.77E-14	-0.000972319	0.000972319	1	0.476	0.299789937
1	BovineHD0100000739	2378661	3.23E-06	3.40E-08	6.00E-04	0.0071	0.135	2.44E-12	0.00501247	0.00616517	0.813	0.562	0.599759856
1	BovineHD0100000740	2381466	9.14E-06	2.55E-07	0.0016	0.0065	0.153	2.16E-11	0.00566421	0.00792416	0.715	0.824	1.600961538
1	BovineHD0100000741	2384202	-1.65E-06	4.59E-08	6.00E-04	0.0087	0.277	1.08E-12	-0.00254982	0.00838164	0.304	0.779	0.599759856
1	BovineHD0100000742	2388346	-6.05E-07	5.03E-08	6.00E-04	0.009	0.277	1.47E-13	-0.000937649	0.0016021	0.585	0.794	0.599759856
1	BovineHD0100000743	2389398	3.70E-07	4.94E-08	0.001	0.0087	0.723	5.48E-14	0.000382031	0.00272747	0.14	0.717	1
1	BovineHD0100000744	2389877	0	0	0	0.009	0.277	0	NA	NA	NA	NA	0
1	BovineHD4100000019	2390877	-7.47E-07	4.23E-08	6.00E-04	0.0094	0.723	2.24E-13	-0.00115835	0.00289275	0.4	0.764	0.599759856
1	BovineHD0100000746	2392400	1.06E-05	2.81E-07	0.0023	0.0077	0.723	4.51E-11	0.00469854	0.00702259	0.669	0.86	2.302996893
1	BovineHD0100000747	2393086	-9.79E-07	1.93E-08	3.00E-04	0.0087	0.277	3.84E-13	-0.00303527	0.00303527	1	0.748	0.299789937
1	ARS-BFGL-NGS-71085	2393763	6.82E-06	1.15E-07	6.00E-04	0.0087	0.723	1.86E-11	0.0105662	0.0119891	0.881	0.898	0.599759856
1	BovineHD0100000748	2394222	1.37E-06	2.67E-08	6.00E-04	0.009	0.723	7.54E-13	0.00212662	0.00237858	0.894	0.674	0.599759856
1	BovineHD0100000749	2394765	7.83E-06	8.83E-08	0.0013	0.01	0.723	2.45E-11	0.00606441	0.00756968	0.801	0.772	1.300390508
1	BovineHD0100000750	2395703	0	0	0	0.0097	0.277	0	NA	NA	NA	NA	0
1	BovineHD0100000751	2396406	4.60E-06	7.54E-08	0.0016	0.0084	0.723	8.46E-12	0.00284986	0.00569495	0.5	0.7	1.600961538
1	BovineHD0100000752	2397896	-4.80E-06	4.61E-08	6.00E-04	0.0094	0.277	9.23E-12	-0.00744041	0.0078081	0.953	0.779	0.599759856
1	BovineHD0100000753	2398561	-4.39E-06	4.90E-08	0.001	0.0103	0.723	7.71E-12	-0.00453323	0.00627934	0.722	0.716	1
1	BovineHD0100000754	2399147	-1.48E-06	7.14E-08	0.001	0.0106	0.277	8.80E-13	-0.00153158	0.00788301	0.194	0.785	1
1	BovineHD0100000755	2399914	-1.16E-06	1.52E-08	3.00E-04	0.01	0.277	5.38E-13	-0.0035931	0.0035931	1	0.701	0.299789937
1	BovineHD0100000756	2402110	1.65E-06	8.66E-08	0.001	0.0123	0.723	1.09E-12	0.0017033	0.00713689	0.239	0.815	1
1	BovineHD0100000757	2402672	9.21E-06	8.03E-08	0.0013	0.0116	0.722	3.40E-11	0.00713515	0.0090939	0.785	0.755	1.300390508
1	BovineHD0100000758	2403256	-1.75E-06	1.21E-07	0.0016	0.0113	0.277	1.23E-12	-0.00108614	0.00400757	0.271	0.787	1.600961538
1	BovineHD0100000759	2404305	-1.30E-06	1.07E-07	0.001	0.0113	0.277	6.73E-13	-0.00133909	0.00227408	0.589	0.845	1
1	BovineHD0100000760	2404931	1.89E-06	7.17E-08	6.00E-04	0.0116	0.723	1.43E-12	0.0029303	0.00293479	0.998	0.845	0.599759856
1	BovineHD0100000761	2406624	1.85E-05	4.40E-07	0.0023	0.0119	0.722	1.37E-10	0.00817173	0.0106391	0.768	0.905	2.302996893
1	BovineHD0100000762	2407406	1.26E-06	8.56E-08	0.001	0.0119	0.275	6.38E-13	0.00130653	0.00505929	0.258	0.81	1
1	BovineHD0100000763	2408157	-2.61E-07	4.57E-08	3.00E-04	0.0106	0.274	2.71E-14	-0.000809445	0.000809446	1	0.872	0.299789937
1	BovineHD0100000764	2408795	-3.09E-06	1.04E-07	0.001	0.0097	0.274	3.80E-12	-0.00319334	0.00380458	0.839	0.838	1
1	BovineHD0100000765	2410582	-7.33E-06	1.36E-07	0.0013	0.0094	0.274	2.14E-11	-0.00568243	0.00915424	0.621	0.835	1.300390508
1	BovineHD0100000766	2411477	-1.79E-06	3.42E-08	6.00E-04	0.0087	0.726	1.28E-12	-0.00277488	0.00493084	0.563	0.72	0.599759856
1	BovineHD0100000767	2412333	1.41E-06	6.64E-08	0.001	0.0065	0.726	7.90E-13	0.00145612	0.00456209	0.319	0.768	1
1	BovineHD0100000768	2413254	0	0	0	0.0065	0.274	0	NA	NA	NA	NA	0
1	BovineHD0100000769	2414190	3.89E-07	3.40E-08	6.00E-04	0.0065	0.726	6.03E-14	0.000603389	0.00149715	0.403	0.719	0.599759856
1	ARS-BFGL-NGS-21352	2415018	8.81E-07	2.23E-08	6.00E-04	0.0068	0.726	3.09E-13	0.00136611	0.00377268	0.362	0.629	0.599759856
1	BovineHD0100000770	2415884	0	0	0	0.0068	0.274	0	NA	NA	NA	NA	0
1	BovineHD0100000771	2416577	0	0	0	0.0097	0.726	0	NA	NA	NA	NA	0
1	BovineHD0100000772	2417272	5.56E-06	5.26E-08	0.001	0.0087	0.726	1.23E-11	0.00574053	0.00629366	0.912	0.725	1
1	BovineHD0100000773	2418065	3.38E-06	1.50E-08	3.00E-04	0.0094	0.726	4.53E-12	0.0104615	0.0104615	1	0.693	0.299789937
1	BovineHD0100000774	2418759	-8.65E-06	9.32E-08	0.0013	0.009	0.274	2.97E-11	-0.0066999	0.00814084	0.823	0.777	1.300390508
1	BovineHD0100000775	2419709	-6.47E-06	5.38E-08	0.0013	0.0087	0.274	1.67E-11	-0.0050156	0.00604559	0.83	0.67	1.300390508
1	BovineHD0100000776	2420596	2.69E-05	2.72E-07	0.0035	0.009	0.726	2.87E-10	0.00757268	0.0100108	0.756	0.787	3.508780733
1	BovineHD0100000777	2421374	0	0	0	0.011	0.274	0	NA	NA	NA	NA	0
1	BovineHD0100000778	2421981	-6.44E-06	6.03E-08	6.00E-04	0.0116	0.274	1.65E-11	-0.00998662	0.0104039	0.96	0.818	0.599759856
1	BovineHD0100000780	2426750	6.39E-07	6.01E-08	3.00E-04	0.0119	0.685	1.76E-13	0.00198166	0.00198166	1	0.91	0.299789937
1	BovineHD0100000781	2427298	9.53E-07	1.64E-08	3.00E-04	0.0119	0.589	4.40E-13	0.00295516	0.00295516	1	0.773	0.299789937
1	BovineHD0100000782	2429089	-1.03E-06	1.40E-08	3.00E-04	0.011	0.411	5.13E-13	-0.00318898	0.00318898	1	0.745	0.299789937
1	BovineHD0100000783	2429893	6.11E-06	9.63E-08	0.0019	0.0081	0.592	1.80E-11	0.00315497	0.00343942	0.917	0.77	1.901713255
1	BovineHD0100000784	2431453	6.50E-06	1.30E-07	0.0016	0.0087	0.433	2.07E-11	0.00402771	0.00634115	0.635	0.845	1.600961538
1	BovineHD0100000785	2432250	1.45E-06	2.26E-08	6.00E-04	0.009	0.429	1.02E-12	0.00223899	0.00282566	0.792	0.7	0.599759856
1	BovineHD0100000786	2432830	-2.94E-06	1.48E-07	0.0013	0.0094	0.834	2.39E-12	-0.00227854	0.0030918	0.737	0.757	1.300390508
1	BovineHD0100000787	2437675	-1.25E-06	1.47E-08	3.00E-04	0.0094	0.441	7.65E-13	-0.00386047	0.00386047	1	0.759	0.299789937
1	BovineHD0100000788	2439228	-9.12E-07	4.73E-08	6.00E-04	0.0097	0.166	2.31E-13	-0.00141279	0.00243635	0.58	0.668	0.599759856
1	BovineHD0100000789	2439833	-4.13E-06	5.31E-08	6.00E-04	0.0087	0.162	4.63E-12	-0.00639825	0.0101439	0.631	0.688	0.599759856
1	BovineHD0100000790	2440433	4.73E-06	3.89E-08	0.001	0.0074	0.443	1.10E-11	0.00488453	0.00706981	0.691	0.735	1
1	BovineHD0100000791	2441478	-8.32E-06	5.29E-08	6.00E-04	0.0074	0.164	1.90E-11	-0.0128889	0.0130606	0.987	0.688	0.599759856
1	BovineHD0100000792	2447195	1.01E-06	1.00E-08	3.00E-04	0.0068	0.555	4.99E-13	0.00311735	0.00311735	1	0.683	0.299789937
1	BovineHD0100000793	2448320	8.71E-07	1.21E-07	6.00E-04	0.0074	0.812	2.32E-13	0.00135055	0.00506844	0.266	0.853	0.599759856
1	BovineHD0100000794	2449682	2.24E-06	6.07E-08	0.001	0.0071	0.179	1.47E-12	0.00231425	0.00431426	0.536	0.656	1
1	BovineHD4100000021	2451905	-3.43E-06	3.17E-08	3.00E-04	0.0074	0.738	4.54E-12	-0.0106295	0.0106295	1	0.814	0.299789937
1	BovineHD0100000795	2453728	1.67E-06	1.87E-08	6.00E-04	0.0084	0.179	8.22E-13	0.00259218	0.00287297	0.902	0.477	0.599759856
1	BovineHD0100000796	2455441	8.01E-06	6.14E-08	6.00E-04	0.0087	0.179	1.88E-11	0.012412	0.0143282	0.866	0.742	0.599759856
1	BovineHD0100000797	2459048	-1.40E-06	4.79E-07	0.001	0.0087	0.438	9.65E-13	-0.00144663	0.00785716	0.184	0.972	1
1	ARS-BFGL-NGS-103391	2462297	-2.80E-06	1.70E-08	3.00E-04	0.009	0.821	2.31E-12	-0.00868563	0.00868562	1	0.618	0.299789937
1	BovineHD0100000798	2463996	1.06E-06	5.69E-08	0.001	0.0087	0.856	2.75E-13	0.00109062	0.00540614	0.202	0.577	1
1	BovineHD4100000022	2465511	-1.02E-05	1.63E-07	0.0019	0.0084	0.711	4.28E-11	-0.00527427	0.00712185	0.741	0.817	1.901713255
1	BovineHD0100000801	2467373	-4.50E-06	6.80E-08	0.001	0.0097	0.435	9.96E-12	-0.00465239	0.00659561	0.705	0.828	1
1	BovineHD0100000802	2467960	1.20E-06	1.81E-08	3.00E-04	0.0094	0.435	7.03E-13	0.00370825	0.00370825	1	0.793	0.299789937
1	BovineHD0100000803	2469316	2.47E-06	1.32E-07	0.001	0.0103	0.435	2.99E-12	0.00254767	0.00453232	0.562	0.903	1
1	BovineHD0100000804	2470286	9.12E-07	4.14E-08	6.00E-04	0.0103	0.435	4.09E-13	0.00141381	0.00214031	0.661	0.815	0.599759856
1	BovineHD0100000805	2471818	0	0	0	0.0116	0.561	0	NA	NA	NA	NA	0
1	BovineHD0100000806	2472753	-8.17E-06	1.22E-07	0.0019	0.0113	0.441	3.29E-11	-0.0042219	0.00618212	0.683	0.813	1.901713255
1	BovineHD0100000807	2475470	9.06E-07	3.96E-08	3.00E-04	0.0106	0.559	4.04E-13	0.00280753	0.00280753	1	0.895	0.299789937
1	BovineHD0100000808	2477614	6.52E-06	1.74E-07	0.0019	0.011	0.721	1.71E-11	0.00336752	0.0047543	0.708	0.812	1.901713255
1	BovineHD0100000809	2483778	1.46E-06	4.30E-08	3.00E-04	0.0119	0.675	9.38E-13	0.00453297	0.00453297	1	0.882	0.299789937
1	BovineHD0100000810	2484715	-2.47E-05	2.36E-07	0.0023	0.0123	0.275	2.44E-10	-0.0109501	0.0123104	0.889	0.833	2.302996893
1	BovineHD0100000811	2485427	-9.94E-06	1.09E-07	0.0016	0.0132	0.325	4.34E-11	-0.0061643	0.00644431	0.957	0.791	1.600961538
1	BovineHD0100000812	2486462	1.71E-06	6.63E-08	3.00E-04	0.0135	0.725	1.17E-12	0.00529929	0.00529929	1	0.907	0.299789937
1	BovineHD0100000813	2488038	6.27E-06	2.04E-07	6.00E-04	0.0135	0.675	1.72E-11	0.00971547	0.0097172	1	0.946	0.599759856
1	BovineHD0100000814	2489167	1.77E-05	1.90E-07	0.0019	0.0123	0.725	1.25E-10	0.00914325	0.0110053	0.831	0.824	1.901713255
1	BovineHD0100000815	2490091	-8.30E-06	5.12E-08	0.001	0.0132	0.288	2.83E-11	-0.00858009	0.0108406	0.791	0.726	1
1	BovineHD0100000816	2491052	-1.55E-06	4.94E-08	0.001	0.0116	0.753	8.96E-13	-0.00160262	0.00241392	0.664	0.703	1
1	BovineHD4100000023	2509966	4.06E-06	1.75E-07	0.0023	0.0106	0.329	7.26E-12	0.00179646	0.00569655	0.315	0.813	2.302996893
1	BovineHD0100000821	2514134	-3.46E-07	6.10E-08	3.00E-04	0.0113	0.889	2.37E-14	-0.00107377	0.00107377	1	0.762	0.299789937
1	BovineHD4100000024	2515412	1.37E-06	4.41E-08	6.00E-04	0.0123	0.889	3.71E-13	0.00212346	0.00628217	0.338	0.542	0.599759856
1	BovineHD0100000822	2518737	-4.68E-06	1.00E-07	0.0013	0.0113	0.673	9.65E-12	-0.00362928	0.00477458	0.76	0.808	1.300390508
1	BovineHD0100000823	2522304	-1.73E-07	5.02E-08	6.00E-04	0.0116	0.184	9.00E-15	-0.000268161	0.00213131	0.126	0.7	0.599759856
1	BovineHD0100000824	2522997	1.49E-06	5.04E-08	6.00E-04	0.0119	0.816	6.71E-13	0.00231503	0.00293155	0.79	0.701	0.599759856
1	ARS-BFGL-NGS-22858	2524748	-4.44E-06	7.28E-08	0.001	0.0097	0.82	5.82E-12	-0.00459177	0.00695293	0.66	0.674	1
1	BovineHD0100000825	2525618	-6.76E-06	1.23E-07	0.0016	0.01	0.816	1.37E-11	-0.0041926	0.00615337	0.681	0.695	1.600961538
1	BovineHD0100000826	2526846	2.48E-06	1.05E-07	0.001	0.0103	0.853	1.55E-12	0.00256253	0.00840496	0.305	0.739	1
1	BovineHD0100000827	2530113	-1.07E-06	4.92E-08	0.0013	0.01	0.848	2.94E-13	-0.000827779	0.00541183	0.153	0.521	1.300390508
1	BovineHD0100000831	2539320	-4.17E-06	7.11E-08	0.0013	0.01	0.82	5.12E-12	-0.00322938	0.00384887	0.839	0.605	1.300390508
1	BovineHD0100000832	2539996	0	0	0	0.011	0.853	0	NA	NA	NA	NA	0
1	BovineHD0100000833	2540535	1.83E-06	5.35E-08	6.00E-04	0.0113	0.848	8.67E-13	0.00284082	0.00321708	0.883	0.697	0.599759856
1	BovineHD0100000834	2541383	-4.23E-06	5.34E-08	0.001	0.01	0.152	4.60E-12	-0.0043678	0.00706227	0.618	0.608	1
1	BovineHD0100000835	2542485	-1.75E-06	7.16E-08	0.001	0.0097	0.879	6.47E-13	-0.00180442	0.0023146	0.78	0.62	1
1	BovineHD0100000836	2543235	4.23E-06	4.19E-08	6.00E-04	0.0097	0.122	3.85E-12	0.00655738	0.00671731	0.976	0.598	0.599759856
1	BovineHD0100000837	2544384	3.56E-06	1.41E-07	0.0016	0.0087	0.171	3.60E-12	0.0022075	0.00494644	0.446	0.727	1.600961538
1	BovineHD0100000838	2547080	-4.16E-06	6.01E-08	0.0013	0.0094	0.12	3.66E-12	-0.00322547	0.00505564	0.638	0.459	1.300390508
1	BovineHD0100000839	2556170	-3.72E-07	1.81E-08	3.00E-04	0.0094	0.367	6.43E-14	-0.00115323	0.00115323	1	0.784	0.299789937
1	BovineHD4100000025	2558859	5.60E-06	3.26E-08	6.00E-04	0.0106	0.809	9.71E-12	0.00868107	0.00883042	0.983	0.636	0.599759856
1	BovineHD0100000840	2559848	7.98E-06	1.02E-07	0.0013	0.0103	0.191	1.97E-11	0.0061867	0.00915255	0.676	0.729	1.300390508
1	BovineHD0100000841	2561715	-2.67E-06	2.45E-08	3.00E-04	0.0103	0.916	1.10E-12	-0.00828594	0.00828595	1	0.478	0.299789937
1	BovineHD0100000842	2563371	1.12E-06	6.23E-08	6.00E-04	0.0103	0.768	4.50E-13	0.00174146	0.00210618	0.827	0.801	0.599759856
1	BovineHD0100000844	2569849	-5.70E-07	5.64E-08	6.00E-04	0.0094	0.652	1.47E-13	-0.000882822	0.00436419	0.202	0.842	0.599759856
1	BovineHD0100000845	2571651	-9.16E-06	4.12E-07	0.0023	0.01	0.644	3.85E-11	-0.0040578	0.00773382	0.525	0.919	2.302996893
1	BovineHD0100000846	2573066	-1.22E-06	3.20E-08	6.00E-04	0.0106	0.644	6.84E-13	-0.00189381	0.0042106	0.45	0.756	0.599759856
1	BovineHD0100000847	2576419	-1.09E-06	5.84E-08	6.00E-04	0.0106	0.771	4.16E-13	-0.00168149	0.00290411	0.579	0.788	0.599759856
1	BovineHD0100000848	2577172	-1.01E-05	9.82E-08	0.0016	0.0113	0.771	3.57E-11	-0.00622885	0.00884083	0.705	0.716	1.600961538
1	BovineHD0100000849	2579252	-3.65E-06	1.86E-08	3.00E-04	0.011	0.348	6.05E-12	-0.0113185	0.0113185	1	0.78	0.299789937
1	BovineHD0100000850	2580285	-8.68E-06	7.54E-08	0.001	0.011	0.839	2.04E-11	-0.008972	0.00962746	0.932	0.674	1
1	BovineHD0100000851	2583517	-7.36E-07	1.86E-07	0.0013	0.0094	0.851	1.37E-13	-0.000570146	0.00609573	0.094	0.765	1.300390508
1	BovineHD0100000852	2584764	9.47E-06	1.93E-07	0.0013	0.009	0.149	2.28E-11	0.00733844	0.00911931	0.805	0.772	1.300390508
1	BovineHD0100000853	2585803	4.99E-06	1.06E-07	0.001	0.0087	0.851	6.33E-12	0.00515749	0.00656302	0.786	0.713	1
1	BovineHD0100000854	2590536	-8.49E-07	3.67E-08	3.00E-04	0.0081	0.093	1.21E-13	-0.00263318	0.00263317	1	0.658	0.299789937
1	BovineHD0100000855	2591415	-2.99E-06	4.63E-08	6.00E-04	0.0084	0.09	1.47E-12	-0.00462887	0.00744918	0.621	0.537	0.599759856
1	BovineHD0100000856	2592634	-2.62E-06	7.95E-08	6.00E-04	0.0084	0.848	1.77E-12	-0.00406345	0.00407272	0.998	0.743	0.599759856
1	BovineHD0100000857	2595204	9.34E-07	1.21E-08	3.00E-04	0.0077	0.149	2.21E-13	0.00289442	0.00289442	1	0.468	0.299789937
1	BovineHD0100000859	2611948	-2.20E-06	5.59E-08	3.00E-04	0.0068	0.181	1.44E-12	-0.00682921	0.00682922	1	0.863	0.299789937
1	BovineHD0100000860	2612716	1.72E-09	7.04E-08	0.001	0.0065	0.132	6.81E-19	1.78E-06	0.00737144	0	0.569	1
1	BovineHD0100000861	2619540	-2.93E-06	5.56E-08	6.00E-04	0.0068	0.577	4.19E-12	-0.00453999	0.00600734	0.756	0.857	0.599759856
1	BovineHD0100000863	2632340	-5.32E-06	8.09E-08	0.0013	0.0074	0.788	9.47E-12	-0.00412447	0.00596824	0.691	0.695	1.300390508
1	BovineHD0100000865	2638403	2.74E-06	6.87E-08	6.00E-04	0.0074	0.248	2.80E-12	0.00424428	0.00434447	0.977	0.825	0.599759856
1	BovineHD0100000866	2639591	-1.01E-06	1.09E-08	3.00E-04	0.0081	0.911	1.65E-13	-0.00312345	0.00312345	1	0.309	0.299789937
1	BovineHD0100000867	2641230	-3.24E-06	4.31E-08	6.00E-04	0.0084	0.853	2.63E-12	-0.00501763	0.00502939	0.998	0.645	0.599759856
1	BovineHD0100000868	2642859	1.37E-06	1.25E-08	3.00E-04	0.0077	0.254	7.13E-13	0.00425154	0.00425155	1	0.648	0.299789937
1	ARS-BFGL-NGS-89044	2645246	-4.36E-06	1.98E-07	0.0013	0.0081	0.89	3.72E-12	-0.00337707	0.00542337	0.623	0.744	1.300390508
1	BovineHD0100000869	2646245	3.14E-06	1.20E-07	6.00E-04	0.0077	0.31	4.20E-12	0.00486001	0.00609408	0.797	0.914	0.599759856
1	BovineHD0100000870	2650400	4.17E-07	1.24E-07	0.001	0.0087	0.853	4.36E-14	0.000430373	0.00385637	0.112	0.774	1
1	BovineHD0100000871	2657083	5.97E-07	1.70E-08	6.00E-04	0.0097	0.91	5.83E-14	0.000926048	0.00502411	0.184	0.262	0.599759856
1	BovineHD0100000872	2658686	1.82E-06	3.60E-08	3.00E-04	0.0113	0.272	1.31E-12	0.00562696	0.00562695	1	0.843	0.299789937
1	BovineHD0100000873	2661202	-1.77E-06	7.26E-08	0.001	0.0129	0.237	1.14E-12	-0.00183143	0.00470063	0.39	0.75	1
1	BovineHD0100000875	2666373	-8.61E-06	4.57E-08	0.001	0.0129	0.446	3.66E-11	-0.00889181	0.00983066	0.904	0.773	1
1	BovineHD0100000876	2666975	-3.23E-06	3.27E-07	0.0016	0.0129	0.409	5.03E-12	-0.00199998	0.00377644	0.53	0.93	1.600961538
1	BovineHD0100000877	2668385	-1.64E-06	1.87E-07	0.0013	0.0132	0.445	1.33E-12	-0.00127256	0.00779157	0.163	0.908	1.300390508
1	BovineHD0100000878	2669386	-2.61E-05	3.14E-07	0.0023	0.0142	0.409	3.28E-10	-0.0115375	0.0136151	0.847	0.901	2.302996893
1	BovineHD0100000880	2673206	-2.65E-05	2.00E-07	0.0023	0.0145	0.525	3.50E-10	-0.0117329	0.0138931	0.845	0.867	2.302996893
1	ARS-BFGL-NGS-79093	2676888	7.24E-07	6.67E-08	0.001	0.0142	0.91	8.61E-14	0.000747678	0.00268386	0.279	0.455	1
1	BovineHD0100000881	2680235	3.01E-06	2.87E-08	6.00E-04	0.0145	0.221	3.11E-12	0.00466076	0.00635071	0.734	0.617	0.599759856
1	BovineHD0100000882	2681126	2.10E-05	2.26E-07	0.0013	0.0135	0.233	1.57E-10	0.0162451	0.0171809	0.946	0.87	1.300390508
1	BovineHD0100000883	2683800	-9.02E-07	8.92E-08	0.0016	0.0132	0.785	2.74E-13	-0.000559079	0.00277971	0.201	0.659	1.600961538
1	BovineHD0100000885	2689546	-1.71E-06	5.37E-08	6.00E-04	0.0119	0.694	1.24E-12	-0.00264999	0.00340473	0.778	0.827	0.599759856
1	BovineHD0100000886	2693606	-9.45E-07	1.52E-07	6.00E-04	0.0097	0.427	4.37E-13	-0.00146489	0.00156502	0.936	0.948	0.599759856
1	BovineHD0100000887	2694947	-1.90E-06	4.88E-08	0.0013	0.009	0.362	1.67E-12	-0.00147217	0.00454356	0.324	0.724	1.300390508
1	BovineHD0100000888	2698439	-1.88E-06	3.10E-08	6.00E-04	0.01	0.698	1.49E-12	-0.0029186	0.00733179	0.398	0.721	0.599759856
1	BovineHD0100000889	2701438	-4.25E-06	6.85E-08	0.001	0.0097	0.847	4.68E-12	-0.00439473	0.00977056	0.45	0.632	1
1	BovineHD0100000890	2705225	2.32E-06	8.70E-08	0.001	0.0084	0.832	1.51E-12	0.00240188	0.00466158	0.515	0.719	1
1	BovineHD0100000891	2705959	0	0	0	0.009	0.175	0	NA	NA	NA	NA	0
1	BovineHD0100000892	2710053	-1.14E-06	1.49E-08	3.00E-04	0.009	0.883	2.69E-13	-0.0035429	0.0035429	1	0.481	0.299789937
1	BovineHD0100000893	2711214	2.43E-06	1.71E-07	0.0016	0.0081	0.825	1.71E-12	0.00150663	0.00850967	0.177	0.751	1.600961538
1	BovineHD0100000894	2711818	-2.31E-06	5.61E-08	0.001	0.0081	0.825	1.54E-12	-0.00238308	0.0111501	0.214	0.625	1
1	BovineHD0100000895	2712746	1.17E-06	1.01E-08	3.00E-04	0.0077	0.375	6.40E-13	0.003622	0.003622	1	0.648	0.299789937
1	BovineHD0100000896	2713498	3.79E-06	1.54E-07	0.0013	0.0081	0.175	4.16E-12	0.00293917	0.0059126	0.497	0.772	1.300390508
1	ARS-BFGL-NGS-58892	2714141	-2.31E-07	3.85E-08	6.00E-04	0.0087	0.243	1.96E-14	-0.00035803	0.00685681	0.052	0.69	0.599759856
1	BovineHD0100000898	2718644	-1.39E-06	8.96E-09	3.00E-04	0.0087	0.775	6.73E-13	-0.00430328	0.00430328	1	0.508	0.299789937
1	BovineHD0100000899	2724584	2.57E-06	4.13E-08	6.00E-04	0.0077	0.772	2.32E-12	0.00397813	0.00400317	0.994	0.702	0.599759856
1	BovineHD0100000900	2726351	-3.82E-06	4.12E-08	6.00E-04	0.0071	0.545	7.25E-12	-0.00592637	0.00745503	0.795	0.816	0.599759856
1	BovineHD0100000901	2728001	-1.68E-05	1.55E-07	0.0013	0.0071	0.02	1.12E-11	-0.0130191	0.0141694	0.919	0.292	1.300390508
1	BovineHD0100000902	2732892	-1.09E-06	4.45E-08	6.00E-04	0.0065	0.455	5.93E-13	-0.00169497	0.00671279	0.252	0.827	0.599759856
1	BovineHD0100000903	2733606	3.84E-07	1.46E-08	3.00E-04	0.0065	0.773	5.19E-14	0.00119159	0.00119159	1	0.627	0.299789937
1	BovineHD0100000904	2738825	-1.71E-06	5.56E-08	6.00E-04	0.0065	0.227	1.03E-12	-0.00265025	0.00515753	0.514	0.759	0.599759856
1	BovineHD0100000905	2741967	8.82E-07	1.09E-08	3.00E-04	0.0061	0.328	3.43E-13	0.00273335	0.00273336	1	0.629	0.299789937
1	BovineHD0100000907	2746911	-3.03E-06	2.26E-08	3.00E-04	0.0055	0.455	4.55E-12	-0.0093919	0.00939189	1	0.83	0.299789937
1	BovineHD0100000908	2749057	2.81E-06	5.14E-08	6.00E-04	0.0052	0.111	1.56E-12	0.00435465	0.00473593	0.919	0.631	0.599759856
1	ARS-BFGL-NGS-98287	2749920	2.29E-06	2.21E-08	6.00E-04	0.0058	0.691	2.23E-12	0.00354146	0.00578032	0.613	0.614	0.599759856
1	BovineHD0100000909	2750951	3.29E-06	8.26E-09	3.00E-04	0.0061	0.889	2.14E-12	0.0101897	0.0101897	1	0.366	0.299789937
1	BovineHD0100000910	2752063	1.88E-06	1.76E-08	3.00E-04	0.0055	0.442	1.73E-12	0.00581372	0.00581372	1	0.79	0.299789937
1	BovineHD0100000912	2753955	0	0	0	0.0055	0.867	0	NA	NA	NA	NA	0
1	BovineHD0100000913	2754559	1.04E-05	1.48E-07	0.001	0.0058	0.867	2.48E-11	0.0107239	0.0136044	0.788	0.812	1
1	BovineHD0100000914	2755519	4.69E-06	1.17E-07	0.0013	0.0055	0.867	5.06E-12	0.00363369	0.00841871	0.432	0.72	1.300390508
1	BovineHD0100000915	2756304	6.32E-08	1.69E-08	6.00E-04	0.0055	0.691	1.70E-15	9.79E-05	0.00289315	0.034	0.551	0.599759856
1	BovineHD0100000916	2757243	0	0	0	0.0061	0.309	0	NA	NA	NA	NA	0
1	BovineHD0100000917	2758093	1.29E-06	9.13E-09	3.00E-04	0.0061	0.867	3.80E-13	0.0039827	0.0039827	1	0.456	0.299789937
1	BovineHD0100000918	2759008	3.58E-06	2.22E-07	6.00E-04	0.0065	0.691	5.46E-12	0.00554396	0.0082976	0.668	0.94	0.599759856
1	BovineHD0100000919	2759956	-2.25E-07	1.43E-08	3.00E-04	0.0055	0.867	1.17E-14	-0.000698877	0.000698878	1	0.563	0.299789937
1	BovineHD0100000920	2760690	1.56E-06	3.53E-08	6.00E-04	0.0048	0.867	5.61E-13	0.00241992	0.00242001	1	0.612	0.599759856
1	BovineHD0100000922	2762354	-1.99E-06	7.64E-08	0.001	0.0055	0.773	1.38E-12	-0.00205231	0.00338519	0.606	0.785	1
1	BovineHD0100000923	2763184	9.93E-07	7.26E-09	3.00E-04	0.0065	0.561	4.86E-13	0.00307941	0.00307941	1	0.61	0.299789937
1	BovineHD0100000924	2766689	1.39E-06	2.05E-08	3.00E-04	0.0068	0.671	8.53E-13	0.00430837	0.00430837	1	0.77	0.299789937
1	BovineHD0100000925	2767451	0	0	0	0.0071	0.345	0	NA	NA	NA	NA	0
1	BovineHD0100000926	2768623	1.15E-07	1.17E-07	6.00E-04	0.0071	0.655	5.92E-15	0.000177479	0.00169385	0.105	0.908	0.599759856
1	BovineHD0100000927	2769415	8.42E-06	6.77E-08	0.0013	0.0074	0.659	3.19E-11	0.00652853	0.00740669	0.881	0.76	1.300390508
1	BTB-00001612	2771830	1.14E-06	4.89E-08	0.001	0.0068	0.776	4.49E-13	0.00117568	0.0050118	0.235	0.666	1
1	BovineHD0100000928	2778724	-4.41E-08	3.40E-08	6.00E-04	0.0081	0.424	9.50E-16	-6.84E-05	0.00800842	0.009	0.77	0.599759856
1	BovineHD0100000929	2780240	1.95E-06	8.11E-08	0.001	0.0097	0.424	1.86E-12	0.0020176	0.00542089	0.372	0.842	1
1	BovineHD0100000930	2784249	2.11E-06	6.03E-09	3.00E-04	0.0113	0.333	1.98E-12	0.00654294	0.00654293	1	0.51	0.299789937
1	BovineHD0100000933	2791734	-1.19E-06	4.37E-08	0.001	0.0113	0.608	6.79E-13	-0.00123312	0.00363341	0.339	0.732	1
1	BovineHD0100000934	2793837	-3.59E-06	1.54E-08	3.00E-04	0.011	0.929	1.71E-12	-0.011137	0.011137	1	0.36	0.299789937
1	BovineHD0100000935	2794840	-1.33E-05	1.96E-07	0.0016	0.0113	0.283	7.21E-11	-0.00826314	0.00857478	0.964	0.856	1.600961538
1	BovineHD0100000936	2795530	1.88E-06	1.03E-07	0.0019	0.0123	0.929	4.66E-13	0.000968621	0.00420526	0.23	0.383	1.901713255
1	Hapmap53592-rs29009975	2799458	-4.22E-06	1.54E-07	0.0019	0.0119	0.084	2.76E-12	-0.00218236	0.00726559	0.3	0.523	1.901713255
1	BovineHD0100000937	2802896	2.15E-06	2.55E-08	6.00E-04	0.0119	0.718	1.87E-12	0.0033354	0.00383435	0.87	0.663	0.599759856
1	BovineHD0100000938	2809322	-4.37E-06	3.42E-08	0.001	0.0119	0.084	2.95E-12	-0.00451508	0.00626778	0.72	0.335	1
1	BovineHD0100000939	2813583	4.33E-06	1.38E-07	0.0013	0.0119	0.084	2.89E-12	0.00335284	0.00760822	0.441	0.594	1.300390508
1	BovineHD0100000940	2816062	-1.47E-05	1.11E-07	0.0016	0.0106	0.071	2.85E-11	-0.0090909	0.0104915	0.867	0.445	1.600961538
1	BovineHD0100000942	2817338	-3.18E-08	1.06E-08	3.00E-04	0.01	0.071	1.34E-16	-9.86E-05	9.86E-05	1	0.283	0.299789937
1	BovineHD0100000943	2818505	-3.96E-06	2.49E-08	3.00E-04	0.0094	0.072	2.09E-12	-0.0122666	0.0122666	1	0.477	0.299789937
1	BovineHD0100000944	2820169	-4.19E-06	1.98E-07	0.001	0.0113	0.071	2.32E-12	-0.00432497	0.00728358	0.594	0.698	1
1	BovineHD0100000945	2821491	-1.38E-06	1.93E-08	3.00E-04	0.0123	0.916	2.95E-13	-0.0042801	0.00428011	1	0.455	0.299789937
1	BovineHD4100000027	2824934	-3.34E-06	1.14E-08	3.00E-04	0.0123	0.279	4.48E-12	-0.0103425	0.0103425	1	0.636	0.299789937
1	BovineHD0100000946	2830528	4.40E-06	1.84E-07	0.0013	0.0113	0.919	2.90E-12	0.00340938	0.00545619	0.625	0.657	1.300390508
1	BovineHD0100000948	2836361	5.79E-06	8.65E-08	0.0013	0.0126	0.635	1.55E-11	0.00448598	0.00859325	0.522	0.803	1.300390508
1	ARS-BFGL-NGS-15775	2847001	-6.49E-06	1.64E-07	0.0026	0.0132	0.913	6.72E-12	-0.00251557	0.00813526	0.309	0.481	2.604170844
1	BovineHD0100000950	2852698	-2.37E-05	3.03E-07	0.0019	0.0129	0.913	8.92E-11	-0.012219	0.0157945	0.774	0.69	1.901713255
1	BovineHD0100000952	2858730	-4.20E-06	2.13E-07	0.0013	0.0129	0.913	2.81E-12	-0.00325516	0.00996597	0.327	0.702	1.300390508
1	BovineHD0100000953	2861346	-7.65E-06	6.43E-08	6.00E-04	0.0126	0.383	2.77E-11	-0.0118625	0.0133298	0.89	0.861	0.599759856
1	BovineHD0100000954	2862577	2.57E-06	1.10E-07	0.0016	0.0113	0.389	3.15E-12	0.00159611	0.0042271	0.378	0.814	1.600961538
1	BovineHD0100000955	2865703	-4.13E-07	5.79E-08	0.001	0.0106	0.837	4.66E-14	-0.00042673	0.0041672	0.102	0.661	1
1	BovineHD0100000956	2866446	4.68E-06	3.62E-08	6.00E-04	0.0084	0.163	5.99E-12	0.00725525	0.0102451	0.708	0.647	0.599759856
1	BovineHD0100000957	2868209	-4.64E-07	6.70E-09	3.00E-04	0.0068	0.223	7.47E-14	-0.00143913	0.00143913	1	0.427	0.299789937
1	BovineHD0100000959	2874385	0	0	0	0.0065	0.236	0	NA	NA	NA	NA	0
1	BovineHD0100000960	2878006	0	0	0	0.0068	0.316	0	NA	NA	NA	NA	0
1	BovineHD0100000962	2880167	-3.50E-06	3.39E-08	6.00E-04	0.0055	0.778	4.22E-12	-0.00541861	0.00654227	0.828	0.636	0.599759856
1	BovineHD0100000963	2882038	5.52E-06	3.20E-08	3.00E-04	0.0045	0.078	4.41E-12	0.0171203	0.0171203	1	0.593	0.299789937
1	BovineHD0100000964	2882794	-6.27E-07	8.43E-09	3.00E-04	0.0045	0.751	1.47E-13	-0.00194212	0.00194212	1	0.512	0.299789937
1	BovineHD0100000965	2885003	2.66E-06	6.89E-08	0.001	0.0048	0.231	2.51E-12	0.00275065	0.00483139	0.569	0.711	1
1	BovineHD0100000966	2885907	-1.88E-06	1.08E-07	0.001	0.0061	0.776	1.22E-12	-0.00193783	0.00385933	0.502	0.788	1
1	BovineHD0100000967	2890303	-1.72E-06	5.58E-09	3.00E-04	0.0094	0.677	1.29E-12	-0.00531755	0.00531755	1	0.486	0.299789937
1	BovineHD0100000968	2891879	0	0	0	0.0094	0.734	0	NA	NA	NA	NA	0
1	BovineHD0100000969	2893913	-3.33E-06	7.04E-08	6.00E-04	0.01	0.791	3.66E-12	-0.00515442	0.00867404	0.594	0.768	0.599759856
1	BovineHD0100000970	2896541	8.11E-06	2.32E-07	6.00E-04	0.01	0.182	1.96E-11	0.012567	0.0126737	0.992	0.905	0.599759856
1	BovineHD0100000971	2898664	5.40E-06	5.88E-08	0.0013	0.0094	0.567	1.43E-11	0.00418496	0.00762698	0.549	0.759	1.300390508
1	BovineHD0100000972	2901198	-8.36E-06	3.91E-07	0.0032	0.0087	0.055	7.22E-12	-0.00259099	0.0103083	0.251	0.511	3.2070626
1	BovineHD0100000973	2903495	2.74E-06	6.58E-08	6.00E-04	0.0106	0.793	2.47E-12	0.00424768	0.00450603	0.943	0.761	0.599759856
1	BovineHD0100000974	2904423	2.33E-06	6.34E-08	0.001	0.0123	0.242	2.00E-12	0.00241167	0.00566916	0.425	0.712	1
1	BovineHD0100000975	2907357	-7.83E-07	1.00E-08	3.00E-04	0.0123	0.946	6.20E-14	-0.00242633	0.00242633	1	0.212	0.299789937
1	BovineHD0100000976	2907932	3.38E-06	2.06E-08	3.00E-04	0.0129	0.662	5.11E-12	0.0104826	0.0104826	1	0.797	0.299789937
1	BovineHD0100000977	2913557	1.30E-06	2.80E-08	3.00E-04	0.0123	0.326	7.41E-13	0.00402516	0.00402516	1	0.828	0.299789937
1	BovineHD0100000978	2920101	1.16E-05	1.91E-07	0.0023	0.0094	0.049	1.25E-11	0.00512146	0.00828141	0.618	0.393	2.302996893
1	BovineHD0100000979	2921521	-2.08E-06	1.22E-07	0.0016	0.0097	0.054	4.36E-13	-0.0012865	0.00904897	0.142	0.384	1.600961538
1	BovineHD0100000980	2923049	3.65E-06	6.66E-08	6.00E-04	0.0097	0.946	1.35E-12	0.00565051	0.00569126	0.993	0.458	0.599759856
1	BovineHD0100000982	2937524	7.19E-07	7.34E-08	0.0013	0.01	0.125	1.13E-13	0.000557244	0.00674	0.083	0.565	1.300390508
1	BovineHD0100000983	2941398	5.80E-06	7.25E-08	6.00E-04	0.0106	0.867	7.75E-12	0.00899675	0.00899673	1	0.687	0.599759856
1	BTB-00001299	2942947	-2.93E-07	2.62E-08	3.00E-04	0.011	0.869	1.94E-14	-0.000906638	0.000906638	1	0.614	0.299789937
1	BovineHD0100000984	2946355	9.71E-07	5.88E-08	0.001	0.0094	0.869	2.14E-13	0.00100344	0.0074671	0.134	0.545	1
1	BovineHD0100000985	2951695	4.92E-07	7.60E-08	0.001	0.0081	0.369	1.13E-13	0.000508737	0.0066145	0.077	0.827	1
1	BovineHD0100000986	2953061	1.86E-06	4.60E-08	6.00E-04	0.0084	0.271	1.36E-12	0.00288157	0.00654752	0.44	0.765	0.599759856
1	BovineHD0100046373	2956417	-9.10E-06	2.31E-07	0.001	0.0077	0.124	1.80E-11	-0.00940792	0.0148566	0.633	0.841	1
1	BovineHD0100000988	2963036	2.03E-06	5.51E-08	6.00E-04	0.0084	0.37	1.92E-12	0.00314854	0.00404569	0.778	0.839	0.599759856
1	BovineHD0100000989	2966683	-5.82E-07	2.45E-08	6.00E-04	0.0087	0.787	1.14E-13	-0.000902148	0.00503086	0.179	0.621	0.599759856
1	BovineHD0100000990	2967610	-2.66E-06	1.19E-08	3.00E-04	0.0077	0.213	2.38E-12	-0.00825257	0.00825256	1	0.615	0.299789937
1	BovineHD0100000991	2973610	6.34E-06	5.24E-08	0.001	0.0071	0.671	1.77E-11	0.0065492	0.00741275	0.884	0.746	1
1	BovineHD0100000992	2976075	-2.36E-06	3.44E-08	6.00E-04	0.0068	0.345	2.52E-12	-0.00365919	0.00458616	0.798	0.756	0.599759856
1	ARS-BFGL-NGS-37412	2977063	1.02E-06	1.02E-07	0.0013	0.0068	0.671	4.57E-13	0.000788293	0.00807968	0.098	0.811	1.300390508
1	BovineHD0100000993	2977999	-5.76E-06	9.41E-08	6.00E-04	0.0071	0.345	1.50E-11	-0.00893333	0.00939606	0.951	0.894	0.599759856
1	BovineHD0100000994	2979168	0	0	0	0.0068	0.669	0	NA	NA	NA	NA	0
1	BovineHD0100000995	2980237	-1.89E-06	1.73E-08	3.00E-04	0.0065	0.331	1.58E-12	-0.00585409	0.00585409	1	0.746	0.299789937
1	BovineHD0100000996	2981221	1.31E-06	2.56E-08	3.00E-04	0.0061	0.78	5.84E-13	0.00404518	0.00404518	1	0.748	0.299789937
1	BovineHD0100000997	2982269	1.19E-06	1.24E-07	0.001	0.0061	0.337	6.32E-13	0.00122943	0.00327953	0.375	0.874	1
1	BovineHD0100000998	2983314	1.03E-06	5.37E-08	0.001	0.0055	0.337	4.74E-13	0.00106421	0.0048788	0.218	0.752	1
1	BovineHD0100000999	2985608	2.63E-07	2.68E-08	3.00E-04	0.0061	0.221	2.38E-14	0.000815408	0.000815408	1	0.784	0.299789937
1	BovineHD0100001000	2986273	0	0	0	0.0087	0.228	0	NA	NA	NA	NA	0
1	BovineHD0100001001	2987912	1.37E-06	1.53E-07	6.00E-04	0.009	0.779	6.44E-13	0.00212046	0.0055238	0.384	0.911	0.599759856
1	BovineHD0100001002	2989050	-1.24E-06	3.87E-08	6.00E-04	0.0094	0.779	5.30E-13	-0.00192328	0.00214056	0.898	0.724	0.599759856
1	BovineHD0100001003	2990996	-1.41E-06	1.44E-08	6.00E-04	0.0103	0.184	5.98E-13	-0.00218873	0.0029169	0.75	0.453	0.599759856
1	BovineHD4100000029	2994006	6.22E-06	1.14E-07	0.0013	0.0097	0.858	9.44E-12	0.00482268	0.00545002	0.885	0.651	1.300390508
1	BovineHD0100001004	2995356	6.04E-06	2.09E-07	0.0026	0.0103	0.513	1.82E-11	0.0023386	0.0061725	0.379	0.844	2.604170844
1	BovineHD0100001005	3001785	-2.69E-06	8.51E-08	6.00E-04	0.0106	0.249	2.70E-12	-0.00416754	0.00470989	0.885	0.845	0.599759856
1	BovineHD0100001006	3003156	9.89E-10	3.43E-08	6.00E-04	0.011	0.834	2.71E-19	1.53E-06	0.0039937	0	0.568	0.599759856
1	BovineHD0100001008	3005798	2.61E-06	1.51E-07	0.0019	0.011	0.196	2.14E-12	0.00134884	0.00519362	0.26	0.713	1.901713255
1	BovineHD0100001009	3006723	-3.88E-07	1.69E-08	3.00E-04	0.0106	0.424	7.34E-14	-0.00120119	0.00120119	1	0.785	0.299789937
1	BovineHD0100001010	3008258	-3.10E-06	4.58E-08	0.001	0.0116	0.834	2.66E-12	-0.00320373	0.0042481	0.754	0.54	1
1	BovineHD0100001011	3009931	4.43E-07	3.61E-08	3.00E-04	0.01	0.18	5.79E-14	0.00137281	0.00137281	1	0.754	0.299789937
1	BovineHD0100001012	3011562	1.08E-06	6.07E-08	0.001	0.0103	0.734	4.58E-13	0.0011181	0.00468051	0.239	0.745	1
1	BovineHD0100001013	3012924	-1.40E-07	3.54E-08	6.00E-04	0.01	0.835	5.41E-15	-0.000217012	0.000839517	0.258	0.573	0.599759856
1	BovineHD0100001014	3014634	4.04E-08	1.44E-08	3.00E-04	0.0097	0.822	4.78E-16	0.000125349	0.000125349	1	0.534	0.299789937
1	BovineHD0100001015	3015899	5.96E-06	1.62E-07	0.0023	0.01	0.611	1.69E-11	0.00263857	0.00445362	0.592	0.834	2.302996893
1	BovineHD0100001016	3019853	1.05E-06	9.60E-08	0.001	0.0103	0.072	1.47E-13	0.00108245	0.0110225	0.098	0.502	1
1	BovineHD0100001017	3023897	-1.04E-05	1.59E-07	0.001	0.011	0.295	4.51E-11	-0.0107506	0.0135231	0.795	0.886	1
1	BovineHD0100001022	3044481	-1.20E-06	3.11E-08	3.00E-04	0.0119	0.457	7.16E-13	-0.00372311	0.0037231	1	0.882	0.299789937
1	BovineHD0100001024	3051569	3.80E-06	1.27E-07	0.0016	0.0135	0.548	7.16E-12	0.00235671	0.0053865	0.438	0.854	1.600961538
1	BTB-02081949	3079342	-1.05E-06	1.83E-08	6.00E-04	0.0135	0.451	5.49E-13	-0.00163244	0.0104218	0.157	0.678	0.599759856
1	BovineHD0100001031	3082603	2.81E-06	1.09E-07	0.0016	0.0116	0.949	7.64E-13	0.0017393	0.00283093	0.614	0.32	1.600961538
1	BTB-00001074	3116101	9.19E-06	8.33E-08	0.001	0.011	0.543	4.19E-11	0.0094932	0.0115904	0.819	0.868	1
1	BovineHD0100001038	3117165	-7.08E-07	1.35E-07	0.0019	0.0106	0.741	1.93E-13	-0.000365955	0.00580078	0.063	0.767	1.901713255
1	BovineHD0100001040	3127273	-8.85E-06	1.13E-07	0.0023	0.0106	0.886	1.58E-11	-0.00391931	0.00420853	0.931	0.501	2.302996893
1	BovineHD0100001041	3129850	3.66E-07	5.32E-08	3.00E-04	0.0094	0.886	2.69E-14	0.00113317	0.00113317	1	0.763	0.299789937
1	BovineHD0100001043	3139145	7.77E-07	9.95E-09	3.00E-04	0.0094	0.201	1.94E-13	0.00240922	0.00240922	1	0.499	0.299789937
1	ARS-BFGL-NGS-43924	3148834	4.68E-06	4.45E-08	3.00E-04	0.0087	0.749	8.22E-12	0.0144987	0.0144987	1	0.845	0.299789937
1	BovineHD0100001045	3150839	2.70E-06	5.41E-08	6.00E-04	0.0084	0.383	3.46E-12	0.00419112	0.00928848	0.451	0.837	0.599759856
1	BovineHD0100001046	3152536	-2.97E-06	8.76E-09	3.00E-04	0.0077	0.066	1.08E-12	-0.00919146	0.00919145	1	0.246	0.299789937
1	BovineHD0100001048	3157612	0	0	0	0.0065	0.079	0	NA	NA	NA	NA	0
1	BovineHD0100001050	3168486	-3.54E-06	9.36E-08	6.00E-04	0.0077	0.924	1.75E-12	-0.00548329	0.00583109	0.94	0.626	0.599759856
1	BovineHD0100001053	3181334	-1.70E-06	1.07E-07	0.001	0.0077	0.691	1.24E-12	-0.00175983	0.00450809	0.39	0.862	1
1	BovineHD0100001054	3184742	-1.40E-06	1.98E-08	6.00E-04	0.009	0.253	7.43E-13	-0.00217453	0.00223577	0.973	0.563	0.599759856
1	BovineHD0100001055	3188611	-1.80E-05	2.88E-07	0.0013	0.009	0.357	1.49E-10	-0.0139761	0.0180089	0.776	0.933	1.300390508
1	BovineHD4100000031	3189187	-5.07E-06	8.65E-08	0.001	0.009	0.515	1.28E-11	-0.00523811	0.00605624	0.865	0.864	1
1	ARS-BFGL-NGS-30999	3197378	4.14E-06	1.40E-07	0.0016	0.01	0.487	8.57E-12	0.00256747	0.00513393	0.5	0.859	1.600961538
1	BovineHD0100001057	3198785	-4.86E-07	1.57E-08	3.00E-04	0.01	0.487	1.18E-13	-0.0015078	0.0015078	1	0.775	0.299789937
1	BovineHD0100001058	3203248	3.44E-06	8.59E-08	0.0016	0.0097	0.566	5.80E-12	0.00213019	0.00363004	0.587	0.793	1.600961538
1	BovineHD0100001059	3207249	1.58E-06	4.85E-08	6.00E-04	0.01	0.438	1.23E-12	0.0024531	0.00331028	0.741	0.847	0.599759856
1	BovineHD0100001060	3210529	-3.76E-07	1.26E-08	3.00E-04	0.0094	0.434	6.94E-14	-0.0011651	0.0011651	1	0.738	0.299789937
1	BovineHD0100001061	3212013	7.60E-06	7.59E-08	0.001	0.0087	0.565	2.84E-11	0.0078514	0.00993331	0.79	0.851	1
1	BovineHD0100001062	3215992	-2.57E-06	2.78E-08	6.00E-04	0.0087	0.434	3.25E-12	-0.00398728	0.00642695	0.62	0.756	0.599759856
1	BovineHD0100001064	3228968	1.03E-06	3.39E-08	6.00E-04	0.009	0.659	4.81E-13	0.00160251	0.00425846	0.376	0.752	0.599759856
1	BovineHD0100001066	3230920	2.17E-06	4.56E-08	0.001	0.0077	0.467	2.33E-12	0.00223783	0.00428921	0.522	0.773	1
1	BovineHD0100001067	3232948	3.38E-07	2.30E-08	6.00E-04	0.0084	0.529	5.71E-14	0.000524564	0.00315654	0.166	0.711	0.599759856
1	BovineHD0100001068	3238582	-1.43E-06	1.14E-08	3.00E-04	0.0094	0.468	1.02E-12	-0.00444563	0.00444562	1	0.711	0.299789937
1	BovineHD0100001070	3240079	5.89E-06	1.08E-07	0.0016	0.0097	0.532	1.73E-11	0.00365237	0.0048641	0.751	0.823	1.600961538
1	BovineHD0100001071	3240783	3.50E-06	5.32E-08	6.00E-04	0.0094	0.468	6.10E-12	0.00542587	0.00732632	0.741	0.851	0.599759856
1	BovineHD0100001072	3241648	3.90E-07	3.80E-08	3.00E-04	0.0094	0.468	7.57E-14	0.00120864	0.00120864	1	0.891	0.299789937
1	BovineHD0100001073	3244597	5.58E-06	7.61E-08	0.0013	0.0087	0.515	1.55E-11	0.00432324	0.00617465	0.7	0.8	1.300390508
1	BovineHD0100001074	3246679	-3.99E-06	1.06E-07	0.0013	0.0094	0.517	7.96E-12	-0.00309423	0.00672672	0.46	0.847	1.300390508
1	BovineHD0100001075	3247876	-1.59E-06	1.56E-07	0.0013	0.0094	0.513	1.26E-12	-0.00123052	0.0147025	0.084	0.892	1.300390508
1	Hapmap57114-rs29012843	3248926	2.10E-06	7.86E-09	3.00E-04	0.0084	0.513	2.20E-12	0.00649752	0.00649751	1	0.624	0.299789937
1	ARS-USMARC-Parent-DQ381153-rs29012842	3249057	9.63E-07	5.85E-08	6.00E-04	0.0081	0.513	4.64E-13	0.00149333	0.00472516	0.316	0.861	0.599759856
1	BovineHD0100001076	3250116	-4.60E-06	8.06E-08	3.00E-04	0.009	0.513	1.06E-11	-0.0142569	0.0142569	1	0.945	0.299789937
1	BovineHD0100001077	3251407	3.57E-06	1.09E-07	0.0013	0.0103	0.513	6.36E-12	0.00276485	0.00794104	0.348	0.852	1.300390508
1	BovineHD0100001078	3252895	1.68E-06	1.84E-08	3.00E-04	0.0097	0.513	1.41E-12	0.00520496	0.00520496	1	0.795	0.299789937
1	BovineHD0100001079	3254174	9.67E-06	7.34E-08	0.001	0.009	0.487	4.68E-11	0.00999611	0.0101706	0.983	0.838	1
1	BovineHD0100001080	3259031	-1.66E-06	5.22E-08	3.00E-04	0.0087	0.468	1.37E-12	-0.00514576	0.00514576	1	0.916	0.299789937
1	BovineHD0100001082	3260878	3.72E-07	1.57E-07	0.0013	0.009	0.513	6.91E-14	0.000288186	0.00347558	0.083	0.893	1.300390508
1	BovineHD0100001083	3263364	1.22E-05	2.27E-07	0.0023	0.0103	0.81	4.57E-11	0.00540236	0.00876851	0.616	0.773	2.302996893
1	BovineHD0100001084	3263980	-2.54E-06	9.98E-08	6.00E-04	0.0106	0.468	3.20E-12	-0.00392932	0.0106402	0.369	0.913	0.599759856
1	BovineHD0100001088	3280661	1.62E-06	1.94E-08	6.00E-04	0.0116	0.883	5.44E-13	0.00251481	0.00476083	0.528	0.395	0.599759856
1	BovineHD0100001089	3283135	0	0	0	0.0116	0.354	0	NA	NA	NA	NA	0
1	BovineHD0100001090	3289419	5.33E-06	4.43E-08	0.001	0.0113	0.53	1.41E-11	0.00550316	0.00630784	0.872	0.776	1
1	BovineHD0100001091	3291095	-1.56E-05	1.77E-07	0.0016	0.0103	0.47	1.22E-10	-0.00968759	0.0125848	0.77	0.892	1.600961538
1	ARS-BFGL-NGS-37505	3295844	1.19E-05	1.18E-07	0.0016	0.0087	0.914	2.23E-11	0.00737357	0.00899929	0.819	0.52	1.600961538
1	BovineHD0100001092	3296469	3.46E-06	9.09E-08	0.0013	0.009	0.683	5.18E-12	0.00267828	0.0055002	0.487	0.788	1.300390508
1	BovineHD0100001093	3298737	-4.30E-06	1.09E-07	0.001	0.0087	0.635	8.55E-12	-0.00443894	0.00482257	0.92	0.872	1
1	BovineHD0100001094	3305067	0	0	0	0.01	0.679	0	NA	NA	NA	NA	0
1	BovineHD0100001095	3306557	-8.58E-07	1.72E-08	3.00E-04	0.0106	0.683	3.19E-13	-0.00265989	0.00265989	1	0.739	0.299789937
1	BovineHD0100001096	3307838	-6.94E-07	1.22E-08	6.00E-04	0.0097	0.317	2.09E-13	-0.00107614	0.00163355	0.659	0.505	0.599759856
1	BovineHD0100001097	3311936	5.84E-06	4.34E-08	0.001	0.0084	0.051	3.30E-12	0.00603042	0.0114082	0.529	0.288	1
1	BovineHD0100046374	3315565	-2.11E-06	2.52E-08	3.00E-04	0.0087	0.952	4.04E-13	-0.00654699	0.00654699	1	0.394	0.299789937
1	BovineHD0100001098	3318508	-1.53E-06	9.16E-08	0.0013	0.0077	0.415	1.13E-12	-0.00118373	0.00319311	0.371	0.824	1.300390508
1	BovineHD0100001099	3323143	-7.10E-07	8.51E-08	0.0016	0.0087	0.096	8.72E-14	-0.00044013	0.00317086	0.139	0.473	1.600961538
1	BovineHD0100001100	3323983	-2.69E-06	5.00E-08	6.00E-04	0.0084	0.096	1.25E-12	-0.00416948	0.00422554	0.987	0.565	0.599759856
1	BovineHD0100001101	3329148	3.07E-06	1.21E-08	3.00E-04	0.0087	0.687	4.06E-12	0.00952252	0.00952251	1	0.677	0.299789937
1	BovineHD4100000032	3332811	3.93E-06	1.65E-07	0.0016	0.0081	0.268	6.06E-12	0.00243834	0.00681727	0.358	0.834	1.600961538
1	BovineHD0100001102	3333948	0	0	0	0.0087	0.683	0	NA	NA	NA	NA	0
1	BovineHD0100001103	3335469	-1.14E-06	5.28E-08	0.001	0.0084	0.914	2.04E-13	-0.00117535	0.00281589	0.417	0.449	1
1	BovineHD0100001104	3336224	0	0	0	0.0071	0.904	0	NA	NA	NA	NA	0
1	BovineHD0100001105	3337934	9.70E-06	1.07E-07	0.001	0.0074	0.904	1.63E-11	0.0100196	0.0133456	0.751	0.648	1
1	ARS-BFGL-NGS-107481	3343059	2.79E-06	7.71E-09	3.00E-04	0.0084	0.765	2.81E-12	0.00865657	0.00865658	1	0.497	0.299789937
1	BovineHD0100001106	3345210	3.73E-06	2.03E-07	0.001	0.0077	0.317	6.04E-12	0.00385798	0.00448986	0.859	0.917	1
1	BovineHD0100001107	3349710	-3.07E-06	1.01E-07	0.001	0.0077	0.067	1.18E-12	-0.00316696	0.00347034	0.913	0.548	1
1	BovineHD0100001108	3354644	-1.00E-06	1.60E-08	3.00E-04	0.0074	0.683	4.35E-13	-0.00310478	0.00310478	1	0.725	0.299789937
1	BovineHD0100001109	3361183	-4.92E-07	3.03E-08	0.001	0.0077	0.776	8.40E-14	-0.000507951	0.00296802	0.171	0.578	1
1	BovineHD0100001110	3362132	-5.21E-06	1.05E-07	0.0013	0.0068	0.57	1.33E-11	-0.00403407	0.0064334	0.627	0.861	1.300390508
1	BovineHD0100001112	3365286	2.77E-06	6.02E-08	0.001	0.0065	0.323	3.35E-12	0.00285917	0.00702917	0.407	0.769	1
1	BovineHD0100001113	3366188	0	0	0	0.0065	0.107	0	NA	NA	NA	NA	0
1	BovineHD0100001114	3368385	3.60E-06	6.91E-08	6.00E-04	0.0068	0.589	6.28E-12	0.00558156	0.009047	0.617	0.876	0.599759856
1	BovineHD0100001116	3376665	3.77E-07	1.04E-08	3.00E-04	0.0068	0.667	6.30E-14	0.00116706	0.00116706	1	0.649	0.299789937
1	ARS-BFGL-NGS-108686	3377291	0	0	0	0.0071	0.193	0	NA	NA	NA	NA	0
1	BovineHD0100001117	3378735	0	0	0	0.0068	0.807	0	NA	NA	NA	NA	0
1	BovineHD0100001119	3388525	-7.26E-06	8.28E-08	0.001	0.0058	0.667	2.34E-11	-0.00749643	0.00782465	0.958	0.829	1
1	BovineHD0100001120	3389500	-4.57E-06	8.85E-08	0.0013	0.0065	0.333	9.29E-12	-0.00354366	0.00589672	0.601	0.796	1.300390508
1	BovineHD0100001121	3390339	6.08E-07	8.89E-09	3.00E-04	0.0068	0.337	1.65E-13	0.0018846	0.00188459	1	0.613	0.299789937
1	BovineHD0100001122	3392552	-6.17E-08	8.51E-08	0.0013	0.0077	0.667	1.69E-15	-4.78E-05	0.00498095	0.01	0.789	1.300390508
1	BovineHD0100001123	3393626	1.78E-06	5.66E-08	0.001	0.0084	0.667	1.40E-12	0.00183567	0.0044637	0.411	0.769	1
1	BovineHD0100001124	3395745	0	0	0	0.009	0.52	0	NA	NA	NA	NA	0
1	BovineHD0100001125	3396432	-4.14E-06	6.59E-08	6.00E-04	0.0097	0.609	8.17E-12	-0.00641804	0.00705376	0.91	0.873	0.599759856
1	BovineHD0100001126	3400733	-2.65E-06	6.99E-08	0.001	0.0113	0.673	3.09E-12	-0.00273673	0.00292448	0.936	0.799	1
1	BovineHD0100001127	3401539	8.12E-06	1.27E-07	0.0013	0.0119	0.915	1.03E-11	0.00629442	0.00721309	0.873	0.586	1.300390508
1	BTA-31687-no-rs	3404571	-2.57E-06	4.68E-08	6.00E-04	0.0123	0.521	3.29E-12	-0.00397721	0.00725506	0.548	0.841	0.599759856
1	BovineHD0100001128	3405981	-4.28E-06	4.86E-08	6.00E-04	0.0123	0.505	9.17E-12	-0.00663832	0.00689669	0.963	0.842	0.599759856
1	BovineHD0100001130	3407486	5.57E-06	9.75E-08	0.0016	0.0129	0.52	1.55E-11	0.00345498	0.00449263	0.769	0.815	1.600961538
1	BovineHD0100001131	3408620	3.04E-05	3.49E-07	0.0029	0.0126	0.815	2.78E-10	0.0104644	0.0151507	0.691	0.809	2.905526025
1	BovineHD0100001132	3412428	-7.82E-06	1.14E-07	0.001	0.0129	0.185	1.84E-11	-0.00807678	0.00846225	0.954	0.806	1
1	BovineHD0100001133	3414181	-1.50E-05	2.28E-07	0.0016	0.0135	0.179	6.62E-11	-0.00930922	0.0120831	0.77	0.827	1.600961538
1	BovineHD0100001136	3428410	-1.68E-08	5.55E-08	0.001	0.0139	0.673	1.24E-16	-1.73E-05	0.00242161	0.007	0.76	1
1	BovineHD0100001137	3429308	-6.57E-06	6.43E-08	6.00E-04	0.0132	0.173	1.23E-11	-0.0101795	0.0164839	0.618	0.763	0.599759856
1	BovineHD0100001138	3429914	-2.75E-06	1.53E-07	3.00E-04	0.0123	0.915	1.18E-12	-0.0085363	0.0085363	1	0.87	0.299789937
1	ARS-BFGL-NGS-36096	3433611	-3.02E-06	6.44E-08	0.0013	0.0103	0.523	4.55E-12	-0.00234097	0.00581499	0.403	0.803	1.300390508
1	BovineHD0100001139	3435623	1.22E-06	9.47E-08	0.0019	0.0094	0.499	7.47E-13	0.000631352	0.00500532	0.126	0.789	1.901713255
1	BovineHD0100001140	3442227	-6.10E-07	5.54E-08	0.001	0.0087	0.19	1.14E-13	-0.000629869	0.00538841	0.117	0.65	1
1	BovineHD0100001141	3445223	0	0	0	0.0084	0.514	0	NA	NA	NA	NA	0
1	BovineHD0100001142	3446213	-2.61E-06	3.14E-08	6.00E-04	0.0084	0.337	3.04E-12	-0.0040439	0.00512255	0.789	0.739	0.599759856
1	BovineHD0100001143	3446917	2.15E-06	1.02E-07	0.001	0.0084	0.342	2.08E-12	0.00222363	0.00935031	0.238	0.865	1
1	BovineHD0100001144	3447567	0	0	0	0.0071	0.673	0	NA	NA	NA	NA	0
1	BovineHD0100001146	3449877	-2.86E-06	7.64E-08	0.001	0.0068	0.678	3.56E-12	-0.00295128	0.00537089	0.549	0.816	1
1	BovineHD0100001147	3452980	-4.42E-06	4.84E-08	6.00E-04	0.0065	0.673	8.62E-12	-0.00685771	0.00844317	0.812	0.805	0.599759856
1	BovineHD0100001148	3453784	3.99E-06	8.06E-08	6.00E-04	0.0071	0.64	7.33E-12	0.00618487	0.00619638	0.998	0.881	0.599759856
1	BovineHD0100001149	3455812	-1.70E-06	3.93E-08	3.00E-04	0.0068	0.905	5.00E-13	-0.00528222	0.00528222	1	0.63	0.299789937
1	BovineHD0100001150	3457725	0	0	0	0.0071	0.497	0	NA	NA	NA	NA	0
1	BTA-32603-no-rs	3459530	-2.76E-06	1.63E-07	0.0016	0.0071	0.89	1.49E-12	-0.00171327	0.00569951	0.301	0.624	1.600961538
1	BovineHD0100001151	3460333	-6.93E-07	2.66E-08	6.00E-04	0.0065	0.497	2.40E-13	-0.0010741	0.00412727	0.26	0.742	0.599759856
1	BovineHD0100001152	3461255	1.66E-07	5.74E-08	6.00E-04	0.0071	0.474	1.37E-14	0.000257032	0.00413199	0.062	0.851	0.599759856
1	BovineHD0100001153	3466791	-2.57E-06	1.89E-08	3.00E-04	0.0068	0.026	3.29E-13	-0.00796148	0.00796152	1	0.172	0.299789937
1	BovineHD0100001154	3472956	5.89E-06	1.39E-07	0.0013	0.0074	0.874	7.64E-12	0.00456441	0.00552631	0.826	0.703	1.300390508
1	BovineHD0100001156	3491070	0	0	0	0.0077	0.232	0	NA	NA	NA	NA	0
1	BovineHD4100000034	3493213	-3.23E-06	3.19E-08	3.00E-04	0.0077	0.915	1.62E-12	-0.010002	0.0100021	1	0.602	0.299789937
1	BovineHD0100001157	3493913	-1.67E-06	8.15E-08	0.0013	0.0081	0.439	1.37E-12	-0.00129361	0.00421585	0.307	0.811	1.300390508
1	ARS-BFGL-NGS-109014	3495838	-8.11E-06	2.30E-08	3.00E-04	0.0084	0.057	7.07E-12	-0.0251254	0.0251253	1	0.351	0.299789937
1	BovineHD0100001158	3501251	4.33E-07	1.20E-07	0.001	0.0084	0.728	7.43E-14	0.000447497	0.00865195	0.052	0.856	1
1	BovineHD0100001159	3501880	2.18E-06	3.85E-08	3.00E-04	0.0074	0.697	2.00E-12	0.00674793	0.00674793	1	0.875	0.299789937
1	BovineHD0100001160	3504696	-7.07E-07	1.01E-07	0.0016	0.0094	0.939	5.75E-14	-0.000438492	0.00167828	0.261	0.42	1.600961538
1	BovineHD0100001161	3507580	-3.04E-07	3.86E-08	0.001	0.0103	0.117	1.90E-14	-0.000313714	0.00541806	0.058	0.432	1
1	BovineHD0100001162	3510971	3.89E-06	7.57E-08	0.001	0.01	0.249	5.65E-12	0.00401746	0.00672743	0.597	0.77	1
1	BovineHD0100001163	3512193	2.95E-07	9.91E-09	3.00E-04	0.0103	0.471	4.33E-14	0.000913436	0.000913433	1	0.701	0.299789937
1	BovineHD0100001164	3515994	-4.65E-07	2.05E-08	3.00E-04	0.0106	0.249	8.10E-14	-0.00144238	0.00144238	1	0.733	0.299789937
1	BovineHD0100001165	3518651	-5.34E-07	1.98E-07	0.0019	0.0106	0.928	3.81E-14	-0.000275899	0.00579364	0.048	0.547	1.901713255
1	BovineHD0100001166	3521446	3.98E-07	8.44E-08	0.0013	0.0097	0.471	7.88E-14	0.000308149	0.00382284	0.081	0.833	1.300390508
1	BovineHD0100001167	3524389	-3.78E-06	1.13E-07	0.001	0.01	0.067	1.79E-12	-0.00390486	0.00492781	0.792	0.523	1
1	BovineHD0100001168	3527102	3.39E-06	3.13E-08	6.00E-04	0.0094	0.946	1.16E-12	0.0052548	0.00920849	0.571	0.25	0.599759856
1	BovineHD0100001169	3530182	-5.40E-06	1.17E-07	0.0013	0.0094	0.428	1.43E-11	-0.00418781	0.00503222	0.832	0.862	1.300390508
1	BovineHD0100001170	3530635	1.70E-06	2.48E-08	3.00E-04	0.01	0.428	1.41E-12	0.00526784	0.00526784	1	0.841	0.299789937
1	BovineHD0100001171	3531368	2.10E-06	7.91E-08	6.00E-04	0.0087	0.572	2.15E-12	0.00324833	0.00429816	0.756	0.894	0.599759856
1	BovineHD0100001173	3546098	-4.27E-06	7.62E-08	0.0013	0.0084	0.539	9.08E-12	-0.00331258	0.00587867	0.563	0.808	1.300390508
1	BovineHD0100001174	3546860	-2.87E-06	3.15E-08	3.00E-04	0.0081	0.559	4.06E-12	-0.00889264	0.00889263	1	0.872	0.299789937
1	BovineHD4100000035	3547546	3.11E-06	2.14E-08	3.00E-04	0.0084	0.559	4.77E-12	0.00964657	0.00964657	1	0.823	0.299789937
1	BovineHD0100001175	3549819	5.40E-07	7.54E-08	0.001	0.0081	0.496	1.46E-13	0.000558029	0.00308445	0.181	0.845	1
1	BovineHD4100000036	3553857	-7.56E-07	4.98E-08	6.00E-04	0.0084	0.466	2.84E-13	-0.00117136	0.00226747	0.517	0.846	0.599759856
1	BovineHD0100001176	3556578	4.91E-06	1.01E-07	0.001	0.0084	0.118	5.00E-12	0.00507219	0.0117231	0.433	0.646	1
1	BovineHD0100001177	3559229	3.73E-06	8.11E-08	6.00E-04	0.0081	0.757	5.11E-12	0.00577744	0.0104551	0.553	0.827	0.599759856
1	BovineHD0100001179	3565291	-8.05E-07	1.18E-07	0.001	0.0077	0.067	8.05E-14	-0.000831743	0.00951322	0.087	0.55	1
1	ARS-BFGL-NGS-43005	3568205	-1.12E-06	1.59E-07	0.001	0.0077	0.287	5.15E-13	-0.00115848	0.00485761	0.238	0.887	1
1	BovineHD0100001182	3577771	-2.20E-06	8.32E-08	6.00E-04	0.0071	0.927	6.56E-13	-0.00340885	0.00357835	0.953	0.609	0.599759856
1	BovineHD0100001183	3578250	-2.07E-06	3.97E-08	6.00E-04	0.0065	0.927	5.83E-13	-0.00321478	0.00367921	0.874	0.431	0.599759856
1	BovineHD0100001184	3579259	-7.69E-06	1.21E-07	0.001	0.0071	0.927	8.01E-12	-0.00794155	0.00865905	0.917	0.601	1
1	BovineHD0100001185	3581152	0	0	0	0.0068	0.63	0	NA	NA	NA	NA	0
1	BovineHD0100001186	3582736	3.86E-06	4.70E-08	3.00E-04	0.0068	0.114	3.01E-12	0.0119508	0.0119508	1	0.728	0.299789937
1	BovineHD0100001187	3584313	1.52E-08	9.07E-09	3.00E-04	0.0061	0.412	1.12E-16	4.72E-05	4.72E-05	1	0.645	0.299789937
1	BovineHD0100001188	3585190	0	0	0	0.0061	0.627	0	NA	NA	NA	NA	0
1	BovineHD0100001189	3586137	3.76E-06	1.45E-07	0.0016	0.0061	0.49	7.07E-12	0.00233117	0.00572819	0.407	0.858	1.600961538
1	BovineHD0100001190	3587051	2.48E-08	7.35E-08	3.00E-04	0.0052	0.076	8.67E-17	7.70E-05	7.70E-05	1	0.747	0.299789937
1	BovineHD0100001191	3587595	-2.73E-06	1.88E-07	0.001	0.0058	0.924	1.05E-12	-0.00282288	0.00293991	0.96	0.716	1
1	BovineHD0100001192	3588162	9.41E-07	9.69E-09	3.00E-04	0.0068	0.051	8.49E-14	0.00291637	0.00291637	1	0.212	0.299789937
1	BovineHD0100001193	3588878	-1.10E-05	2.27E-07	6.00E-04	0.0081	0.949	1.17E-11	-0.0171103	0.0172659	0.991	0.744	0.599759856
1	BovineHD0100001194	3589567	-2.37E-06	4.77E-08	6.00E-04	0.0081	0.517	2.80E-12	-0.00366832	0.0036773	0.998	0.836	0.599759856
1	BovineHD0100001195	3590218	0	0	0	0.0068	0.587	0	NA	NA	NA	NA	0
1	BovineHD0100001196	3590827	-1.66E-06	6.24E-08	6.00E-04	0.0065	0.587	1.33E-12	-0.00256847	0.00513844	0.5	0.861	0.599759856
1	BovineHD0100001197	3591742	-4.17E-06	1.88E-07	0.0013	0.0071	0.93	2.25E-12	-0.00322772	0.00868419	0.372	0.613	1.300390508
1	BovineHD0100001198	3592517	-7.03E-06	2.15E-07	0.0016	0.0071	0.414	2.40E-11	-0.00436124	0.00598097	0.729	0.895	1.600961538
1	BovineHD0100001199	3593111	0	0	0	0.0071	0.483	0	NA	NA	NA	NA	0
1	BovineHD0100001200	3593600	-1.42E-06	5.16E-08	3.00E-04	0.0068	0.483	9.99E-13	-0.00438529	0.0043853	1	0.917	0.299789937
1	BovineHD0100001201	3594084	0	0	0	0.0068	0.931	0	NA	NA	NA	NA	0
1	BovineHD0100001202	3594542	1.43E-06	1.25E-07	0.0016	0.0068	0.07	2.67E-13	0.00088761	0.00624874	0.142	0.465	1.600961538
1	BovineHD0100001203	3595025	4.91E-07	3.74E-08	3.00E-04	0.0065	0.468	1.20E-13	0.00152072	0.00152071	1	0.894	0.299789937
1	BovineHD0100001204	3596129	-2.83E-06	3.64E-08	6.00E-04	0.0055	0.532	4.00E-12	-0.00439176	0.00556476	0.789	0.803	0.599759856
1	BovineHD0100001205	3599284	-3.73E-07	1.66E-08	3.00E-04	0.0058	0.532	6.91E-14	-0.00115504	0.00115505	1	0.789	0.299789937
1	BovineHD0100001206	3600128	0	0	0	0.0061	0.571	0	NA	NA	NA	NA	0
1	BovineHD4100000038	3600844	-1.24E-06	4.48E-08	6.00E-04	0.0074	0.571	7.51E-13	-0.00191839	0.00201977	0.95	0.816	0.599759856
1	Hapmap59750-rs29024375	3601437	-1.25E-06	4.68E-08	0.001	0.0071	0.571	7.64E-13	-0.00129042	0.00435634	0.296	0.756	1
1	BovineHD0100001207	3602244	-3.23E-06	2.84E-07	6.00E-04	0.0071	0.429	5.11E-12	-0.00500726	0.0050134	0.999	0.966	0.599759856
1	BovineHD0100001208	3603042	-6.05E-07	1.40E-08	3.00E-04	0.0068	0.571	1.79E-13	-0.00187588	0.00187588	1	0.735	0.299789937
1	BovineHD0100001209	3604163	-2.76E-06	4.22E-08	6.00E-04	0.0071	0.15	1.95E-12	-0.00428326	0.00803367	0.533	0.661	0.599759856
1	BovineHD0100001210	3604902	-2.15E-07	5.30E-08	0.0013	0.0081	0.85	1.19E-14	-0.000166953	0.00163437	0.102	0.555	1.300390508
1	BovineHD0100001211	3605577	-8.39E-07	1.79E-07	0.0013	0.0084	0.15	1.80E-13	-0.000650104	0.00933121	0.07	0.802	1.300390508
1	BovineHD0100001212	3607033	1.25E-06	1.43E-08	3.00E-04	0.009	0.866	3.61E-13	0.00386685	0.00386685	1	0.525	0.299789937
1	BovineHD0100001213	3608745	5.72E-06	4.78E-08	3.00E-04	0.0094	0.85	8.35E-12	0.017722	0.017722	1	0.813	0.299789937
1	BovineHD0100001214	3610196	4.81E-08	2.71E-08	6.00E-04	0.0097	0.347	1.05E-15	7.45E-05	0.00159201	0.047	0.694	0.599759856
1	BovineHD0100001215	3610923	5.82E-06	7.70E-08	0.001	0.01	0.108	6.51E-12	0.00601824	0.0102615	0.586	0.621	1
1	BovineHD0100001216	3613714	-5.02E-06	3.69E-08	0.001	0.0094	0.132	5.77E-12	-0.00518418	0.00793142	0.654	0.485	1
1	BovineHD0100001217	3614755	2.18E-06	1.24E-07	0.0016	0.0094	0.853	1.19E-12	0.00134903	0.00372797	0.362	0.693	1.600961538
1	BovineHD0100001218	3615917	1.15E-06	2.29E-08	0.001	0.0103	0.147	3.31E-13	0.00118706	0.00264178	0.449	0.421	1
1	BovineHD0100001219	3621035	-3.36E-06	6.24E-08	6.00E-04	0.011	0.868	2.59E-12	-0.0052123	0.00734227	0.71	0.699	0.599759856
1	BovineHD0100001220	3623929	9.70E-07	1.26E-07	0.0013	0.011	0.824	2.73E-13	0.000751824	0.00404371	0.186	0.767	1.300390508
1	BovineHD0100001221	3627023	-4.31E-07	2.30E-08	6.00E-04	0.0113	0.863	4.40E-14	-0.000668033	0.00139736	0.478	0.479	0.599759856
1	BTB-00002335	3628012	1.14E-06	7.55E-08	0.0013	0.0103	0.129	2.94E-13	0.000886979	0.00263575	0.337	0.583	1.300390508
1	BovineHD0100001222	3629000	3.71E-06	1.02E-07	0.0013	0.0097	0.142	3.35E-12	0.00287277	0.00702268	0.409	0.674	1.300390508
1	BovineHD4100000039	3630176	-5.25E-08	4.68E-08	0.001	0.0087	0.793	9.06E-16	-5.43E-05	0.00518581	0.01	0.665	1
1	BovineHD0100001223	3634719	5.17E-07	2.18E-08	6.00E-04	0.01	0.156	7.05E-14	0.000801463	0.00377266	0.212	0.49	0.599759856
1	BovineHD0100001224	3636967	-4.01E-06	1.71E-07	0.0013	0.009	0.783	5.46E-12	-0.00310759	0.00567348	0.548	0.854	1.300390508
1	BovineHD0100001225	3639885	0	0	0	0.009	0.656	0	NA	NA	NA	NA	0
1	BovineHD0100001226	3643368	3.67E-06	4.78E-08	0.001	0.0081	0.838	3.65E-12	0.00379053	0.00436138	0.869	0.586	1
1	BovineHD0100001227	3646934	0	0	0	0.0074	0.235	0	NA	NA	NA	NA	0
1	BovineHD0100001228	3648533	2.75E-06	8.18E-08	0.0016	0.0074	0.235	2.71E-12	0.00170172	0.00611516	0.278	0.71	1.600961538
1	ARS-BFGL-NGS-107287	3649944	3.53E-06	2.33E-08	3.00E-04	0.0068	0.961	9.27E-13	0.0109509	0.0109509	1	0.329	0.299789937
1	BovineHD0100001229	3652436	-3.31E-06	3.92E-08	6.00E-04	0.0068	0.235	3.93E-12	-0.00512398	0.00650768	0.787	0.745	0.599759856
1	BovineHD0100001230	3653085	-8.89E-07	7.54E-09	3.00E-04	0.0074	0.765	2.84E-13	-0.00275594	0.00275595	1	0.536	0.299789937
1	BovineHD0100001231	3654011	1.28E-06	3.33E-08	6.00E-04	0.0068	0.766	5.86E-13	0.00198192	0.00236365	0.839	0.713	0.599759856
1	BovineHD0100001233	3662965	5.89E-06	1.73E-07	0.001	0.0081	0.055	3.59E-12	0.00608961	0.0103934	0.586	0.583	1
1	BovineHD0100001234	3665808	0	0	0	0.0068	0.055	0	NA	NA	NA	NA	0
1	BovineHD0100001235	3667210	8.99E-07	1.14E-07	0.0013	0.0065	0.904	1.40E-13	0.000696809	0.0116841	0.06	0.59	1.300390508
1	BovineHD0100001237	3671253	1.30E-06	1.55E-07	6.00E-04	0.0058	0.943	1.82E-13	0.00201593	0.00630438	0.32	0.674	0.599759856
1	BovineHD0100001240	3685130	-1.99E-07	1.81E-08	3.00E-04	0.0068	0.171	1.13E-14	-0.000617796	0.000617796	1	0.626	0.299789937
1	Hapmap42514-BTA-33574	3687110	3.82E-06	3.81E-07	0.0013	0.0065	0.039	1.08E-12	0.00295725	0.0205842	0.144	0.66	1.300390508
1	BovineHD0100001241	3690499	1.73E-06	1.09E-08	3.00E-04	0.0058	0.235	1.08E-12	0.00536782	0.00536782	1	0.626	0.299789937
1	BovineHD0100001242	3694629	0	0	0	0.0061	0.815	0	NA	NA	NA	NA	0
1	BovineHD0100001244	3696994	0	0	0	0.0055	0.819	0	NA	NA	NA	NA	0
1	BovineHD0100001245	3699323	7.43E-06	1.11E-07	0.0013	0.0061	0.819	1.63E-11	0.00575751	0.00995272	0.578	0.731	1.300390508
1	BovineHD0100001246	3710175	1.20E-07	1.73E-08	3.00E-04	0.0081	0.839	3.91E-15	0.000372981	0.000372981	1	0.61	0.299789937
1	BovineHD0100001247	3713919	-7.49E-07	1.29E-08	3.00E-04	0.0084	0.951	5.20E-14	-0.00232033	0.00232034	1	0.252	0.299789937
1	BovineHD0100001249	3721359	3.88E-06	1.79E-08	3.00E-04	0.0094	0.046	1.33E-12	0.0120274	0.0120274	1	0.302	0.299789937
1	BovineHD0100001250	3726245	-2.77E-07	4.83E-08	6.00E-04	0.0132	0.033	4.84E-15	-0.000428674	0.00311121	0.138	0.282	0.599759856
1	BovineHD0100001251	3734487	-1.32E-06	1.95E-07	0.0013	0.0142	0.033	1.10E-13	-0.00102076	0.00724739	0.141	0.437	1.300390508
1	BovineHD0100001254	3757711	4.65E-06	1.89E-07	0.0023	0.0145	0.684	9.36E-12	0.00206072	0.00560349	0.368	0.806	2.302996893
1	BovineHD0100001255	3761969	-1.70E-06	2.16E-07	0.0016	0.0148	0.627	1.36E-12	-0.00105653	0.0051403	0.206	0.886	1.600961538
1	BovineHD0100001257	3772494	-1.24E-05	1.29E-07	0.0013	0.0158	0.67	6.77E-11	-0.00958655	0.0117405	0.817	0.847	1.300390508
1	BovineHD0100001258	3774190	5.03E-05	4.95E-07	0.0039	0.0168	0.329	1.12E-09	0.0129827	0.015059	0.862	0.876	3.911354282
1	BovineHD0100001259	3774874	-4.68E-06	4.56E-08	0.001	0.0174	0.67	9.67E-12	-0.00483304	0.00539441	0.896	0.725	1
1	BovineHD0100001260	3782223	6.52E-06	9.42E-08	0.0016	0.019	0.33	1.88E-11	0.00404186	0.00470917	0.858	0.765	1.600961538
1	BovineHD0100001262	3784998	-2.16E-06	8.55E-08	6.00E-04	0.0177	0.329	2.06E-12	-0.00335106	0.00921397	0.364	0.88	0.599759856
1	BovineHD0100001263	3785887	6.69E-06	9.57E-08	0.0013	0.0177	0.33	1.98E-11	0.00518135	0.00581471	0.891	0.805	1.300390508
1	BovineHD0100001265	3790274	3.46E-06	5.08E-07	0.0013	0.0177	0.33	5.28E-12	0.00267801	0.00576643	0.464	0.956	1.300390508
1	ARS-BFGL-NGS-81011	3792863	-3.56E-06	8.79E-08	0.0013	0.0148	0.671	5.60E-12	-0.00275927	0.00960679	0.287	0.791	1.300390508
1	BovineHD0100001266	3793833	-9.56E-06	2.29E-07	0.0029	0.0145	0.67	4.04E-11	-0.00329136	0.00625376	0.526	0.814	2.905526025
1	BovineHD0100001267	3794811	-1.27E-06	6.76E-08	0.001	0.0129	0.671	7.14E-13	-0.00131374	0.00484814	0.271	0.795	1
1	BovineHD0100001268	3795707	1.72E-06	1.08E-07	0.0019	0.0132	0.364	1.37E-12	0.000887387	0.00594537	0.149	0.747	1.901713255
1	BovineHD0100001269	3796929	-7.54E-06	1.66E-07	0.001	0.0126	0.306	2.41E-11	-0.0077884	0.00902453	0.863	0.898	1
1	BovineHD0100001270	3797948	-1.09E-06	9.24E-08	0.001	0.0119	0.694	5.02E-13	-0.00112353	0.00214573	0.524	0.831	1
1	BovineHD0100001271	3799268	3.03E-06	5.46E-08	6.00E-04	0.0116	0.694	3.91E-12	0.0047025	0.00935563	0.503	0.813	0.599759856
1	BovineHD0100001273	3803026	0	0	0	0.0094	0.306	0	NA	NA	NA	NA	0
1	BovineHD0100001274	3806541	-3.83E-06	6.84E-08	0.001	0.0094	0.134	3.40E-12	-0.00395525	0.010394	0.381	0.604	1
1	BovineHD0100001275	3807798	-1.25E-06	6.39E-08	6.00E-04	0.0097	0.142	3.80E-13	-0.00193621	0.00571001	0.339	0.695	0.599759856
1	BovineHD0100001276	3808362	-1.54E-06	5.52E-08	6.00E-04	0.0094	0.427	1.15E-12	-0.00238078	0.00415616	0.573	0.857	0.599759856
1	BovineHD0100001279	3823969	6.85E-06	7.90E-08	0.0013	0.009	0.708	1.94E-11	0.00531129	0.0092447	0.575	0.772	1.300390508
1	BovineHD0100001280	3825308	-3.28E-06	3.78E-08	6.00E-04	0.0103	0.529	5.35E-12	-0.00507787	0.0058712	0.865	0.814	0.599759856
1	BovineHD0100001281	3827880	-5.07E-06	1.21E-07	0.0013	0.0106	0.961	1.94E-12	-0.00393191	0.00693043	0.567	0.392	1.300390508
1	BovineHD0100001282	3830319	-9.59E-06	1.88E-07	0.0019	0.0103	0.352	4.20E-11	-0.00495554	0.00831661	0.596	0.86	1.901713255
1	BovineHD0100001283	3832720	2.84E-06	3.79E-08	6.00E-04	0.0097	0.919	1.20E-12	0.00440135	0.00958791	0.459	0.444	0.599759856
1	BovineHD0100001285	3841086	4.22E-06	1.92E-08	3.00E-04	0.0097	0.876	3.87E-12	0.0130755	0.0130755	1	0.57	0.299789937
1	BovineHD0100001286	3850923	-6.72E-06	1.70E-07	0.0019	0.0097	0.081	6.71E-12	-0.00347269	0.00917923	0.378	0.542	1.901713255
1	BovineHD0100001287	3861723	7.04E-07	9.57E-09	3.00E-04	0.01	0.769	1.76E-13	0.00218259	0.00218259	1	0.553	0.299789937
1	BovineHD0100001290	3865620	-4.49E-06	3.17E-08	6.00E-04	0.01	0.231	7.16E-12	-0.00696328	0.00755388	0.922	0.669	0.599759856
1	BovineHD0100001291	3866343	0	0	0	0.0087	0.231	0	NA	NA	NA	NA	0
1	BovineHD0100001292	3868437	-8.67E-06	5.26E-08	6.00E-04	0.0094	0.232	2.68E-11	-0.0134427	0.0134591	0.999	0.771	0.599759856
1	BovineHD0100001293	3869530	-4.57E-06	7.14E-08	0.0013	0.0094	0.365	9.69E-12	-0.0035426	0.00595395	0.595	0.784	1.300390508
1	BovineHD0100001294	3870571	-2.64E-06	6.39E-08	0.001	0.0084	0.648	3.18E-12	-0.00272882	0.00369712	0.738	0.812	1
1	BovineHD0100001295	3871125	-7.13E-06	1.69E-07	0.0013	0.009	0.285	2.07E-11	-0.0055245	0.00681442	0.811	0.869	1.300390508
1	BovineHD0100001297	3873338	3.15E-06	5.40E-08	6.00E-04	0.0097	0.715	4.03E-12	0.00487457	0.00507453	0.961	0.81	0.599759856
1	BTB-00003073	3873380	3.25E-06	1.13E-07	0.0013	0.011	0.715	4.31E-12	0.002521	0.00929982	0.271	0.818	1.300390508
1	BovineHD0100001298	3874496	6.99E-07	3.43E-08	3.00E-04	0.0116	0.922	7.06E-14	0.00216567	0.00216567	1	0.605	0.299789937
1	BovineHD0100001299	3875899	-2.85E-06	5.03E-08	0.001	0.011	0.285	3.31E-12	-0.00294475	0.00438867	0.671	0.728	1
1	BovineHD0100001300	3878335	1.44E-06	6.28E-08	0.001	0.011	0.287	8.50E-13	0.00148891	0.00577721	0.258	0.774	1
1	BovineHD0100001301	3881053	2.13E-07	1.18E-07	0.0013	0.01	0.575	2.21E-14	0.000164705	0.0055789	0.03	0.876	1.300390508
1	BovineHD0100001302	3881665	-4.18E-06	7.57E-08	0.0013	0.0094	0.08	2.58E-12	-0.00324217	0.0104576	0.31	0.488	1.300390508
1	BovineHD0100001303	3882262	5.47E-06	6.47E-08	0.0013	0.009	0.368	1.39E-11	0.00423526	0.00587278	0.721	0.773	1.300390508
1	BovineHD0100001304	3882956	4.69E-06	1.28E-07	6.00E-04	0.009	0.92	3.24E-12	0.00726239	0.00728534	0.997	0.757	0.599759856
1	BovineHD0100001306	3888577	-4.00E-07	5.86E-08	0.001	0.0087	0.08	2.36E-14	-0.000412988	0.00722572	0.057	0.495	1
1	BovineHD0100001307	3892407	-1.92E-06	2.05E-08	3.00E-04	0.0081	0.92	5.42E-13	-0.00594101	0.005941	1	0.507	0.299789937
1	BovineHD0100001308	3893570	0	0	0	0.0074	0.425	0	NA	NA	NA	NA	0
1	BovineHD0100001309	3897653	5.68E-06	1.35E-07	0.001	0.0065	0.92	4.76E-12	0.00586664	0.00877414	0.669	0.688	1
1	BTB-00002966	3913742	1.52E-06	5.53E-08	3.00E-04	0.0065	0.68	1.00E-12	0.0046999	0.00469989	1	0.905	0.299789937
1	BovineHD0100001312	3919961	3.06E-06	4.92E-08	6.00E-04	0.0071	0.116	1.92E-12	0.00474502	0.00763834	0.621	0.659	0.599759856
1	BovineHD0100001313	3923031	6.13E-07	1.56E-08	3.00E-04	0.0061	0.208	1.24E-13	0.00190061	0.00190061	1	0.636	0.299789937
1	BovineHD0100001314	3924492	-1.09E-05	1.60E-07	6.00E-04	0.0061	0.946	1.21E-11	-0.0169589	0.0192928	0.879	0.643	0.599759856
1	BovineHD0100001315	3925760	-1.04E-06	1.97E-08	3.00E-04	0.0065	0.208	3.54E-13	-0.00321198	0.00321198	1	0.686	0.299789937
1	BovineHD0100001316	3928619	7.50E-06	1.23E-07	0.0013	0.0061	0.792	1.85E-11	0.00581257	0.00587271	0.99	0.773	1.300390508
1	BovineHD0100001317	3930608	-6.61E-07	1.15E-07	0.0013	0.0061	0.95	4.15E-14	-0.000512504	0.00271104	0.189	0.38	1.300390508
1	BovineHD0100001318	3940733	0	0	0	0.0071	0.398	0	NA	NA	NA	NA	0
1	BovineHD0100001320	3950527	1.01E-05	9.26E-08	0.001	0.009	0.888	2.04E-11	0.0104386	0.0111252	0.938	0.681	1
1	BovineHD0100001321	3955906	-1.38E-06	8.92E-08	3.00E-04	0.01	0.555	9.45E-13	-0.00428914	0.00428913	1	0.953	0.299789937
1	BovineHD0100001322	3957041	-1.99E-06	2.57E-08	6.00E-04	0.0113	0.904	6.89E-13	-0.00308359	0.00337139	0.915	0.439	0.599759856
1	BovineHD0100001323	3964369	2.99E-06	2.47E-08	3.00E-04	0.0119	0.37	4.18E-12	0.00927906	0.00927908	1	0.821	0.299789937
1	BovineHD0100001324	3973109	8.43E-06	1.08E-07	0.0016	0.0123	0.548	3.52E-11	0.00522529	0.00913424	0.572	0.818	1.600961538
1	BovineHD0100001325	3974265	-1.99E-05	2.14E-07	0.0023	0.0135	0.539	1.97E-10	-0.00880718	0.010888	0.809	0.864	2.302996893
1	BovineHD0100001326	3975003	2.85E-06	1.84E-07	0.0016	0.0139	0.486	4.05E-12	0.00176604	0.00708424	0.249	0.889	1.600961538
1	BovineHD0100001327	3976719	8.99E-08	1.05E-07	0.0013	0.0145	0.068	1.03E-15	6.96E-05	0.00641577	0.011	0.515	1.300390508
1	BovineHD0100001328	3980052	4.80E-06	2.20E-07	0.0019	0.0158	0.044	1.94E-12	0.00247922	0.00595322	0.416	0.405	1.901713255
1	BovineHD0100001329	3983725	4.29E-06	4.32E-08	0.0013	0.0161	0.529	9.17E-12	0.0033237	0.00650366	0.511	0.702	1.300390508
1	BovineHD0100001331	3985485	-7.55E-06	1.57E-07	0.0013	0.0145	0.209	1.88E-11	-0.00585157	0.00724391	0.808	0.809	1.300390508
1	BovineHD0100001332	3987104	8.99E-06	5.84E-08	0.0013	0.0139	0.665	3.60E-11	0.00696333	0.00715797	0.973	0.739	1.300390508
1	BovineHD0100001334	3996868	-9.04E-06	9.53E-08	0.001	0.0132	0.303	3.45E-11	-0.00934082	0.00987251	0.946	0.839	1
1	BTB-00002874	3999035	-9.47E-06	1.63E-07	0.0019	0.0126	0.938	1.05E-11	-0.00489317	0.00678675	0.721	0.445	1.901713255
1	BovineHD0100001335	4009053	-3.19E-06	7.30E-08	6.00E-04	0.0113	0.897	1.88E-12	-0.00494225	0.00671489	0.736	0.62	0.599759856
1	BovineHD0100001336	4010489	0	0	0	0.0106	0.35	0	NA	NA	NA	NA	0
1	BovineHD0100001337	4011512	8.98E-06	9.57E-08	0.0016	0.01	0.078	1.17E-11	0.00556919	0.00747033	0.746	0.414	1.600961538
1	BovineHD0100001338	4012541	-7.06E-06	6.45E-08	0.001	0.0087	0.922	7.21E-12	-0.00729348	0.00760415	0.959	0.442	1
1	BovineHD0100001339	4013822	1.11E-06	5.44E-08	6.00E-04	0.01	0.078	1.77E-13	0.0017162	0.00630343	0.272	0.498	0.599759856
1	BovineHD0100001341	4015647	-6.77E-06	2.83E-08	6.00E-04	0.0097	0.857	1.12E-11	-0.0104995	0.0108166	0.971	0.489	0.599759856
1	BovineHD0100001342	4017463	1.36E-06	6.19E-08	6.00E-04	0.0097	0.724	7.45E-13	0.00211489	0.00397785	0.532	0.82	0.599759856
1	BovineHD0100001343	4024144	-3.50E-06	8.48E-08	6.00E-04	0.011	0.554	6.05E-12	-0.0054241	0.00574998	0.943	0.902	0.599759856
1	BovineHD0100001344	4025521	0	0	0	0.01	0.446	0	NA	NA	NA	NA	0
1	BovineHD0100001345	4026586	-1.82E-05	1.75E-07	0.0023	0.0103	0.554	1.65E-10	-0.00807945	0.0092741	0.871	0.845	2.302996893
1	BovineHD0100001346	4027668	1.07E-05	1.31E-07	0.0016	0.011	0.414	5.52E-11	0.00661532	0.00705343	0.938	0.842	1.600961538
1	BovineHD0100001347	4028258	-8.92E-06	4.98E-08	6.00E-04	0.0113	0.554	3.93E-11	-0.0138276	0.0139936	0.988	0.844	0.599759856
1	BTA-34568-no-rs	4029125	-1.62E-05	1.77E-07	0.0013	0.0113	0.636	1.21E-10	-0.0125302	0.0152024	0.824	0.891	1.300390508
1	BovineHD0100001348	4030192	-3.58E-06	5.10E-08	6.00E-04	0.0116	0.554	6.34E-12	-0.00554922	0.00557923	0.995	0.847	0.599759856
1	BovineHD0100001349	4030801	7.87E-06	1.82E-07	0.0013	0.0126	0.446	3.06E-11	0.00610162	0.00727644	0.839	0.908	1.300390508
1	BovineHD0100001350	4033310	4.52E-06	9.54E-08	0.0013	0.0119	0.446	1.01E-11	0.00350416	0.00631253	0.555	0.838	1.300390508
1	BovineHD0100001351	4036638	1.15E-05	1.11E-07	0.001	0.011	0.453	6.59E-11	0.0119136	0.0131342	0.907	0.892	1
1	BovineHD0100001353	4039076	-2.34E-06	1.67E-07	6.00E-04	0.0123	0.547	2.70E-12	-0.00361902	0.00574066	0.63	0.949	0.599759856
1	BovineHD0100001354	4039685	-9.05E-06	1.36E-07	0.0013	0.0132	0.547	4.06E-11	-0.00701569	0.00871792	0.805	0.882	1.300390508
1	BovineHD0100001355	4042630	-2.64E-07	6.13E-08	0.001	0.0139	0.979	2.85E-15	-0.000273039	0.000524511	0.521	0.159	1
1	BovineHD0100001356	4043413	1.41E-05	1.48E-07	0.0016	0.0135	0.453	9.88E-11	0.0087547	0.0111652	0.784	0.868	1.600961538
1	BovineHD0100001357	4044434	-3.01E-06	6.42E-08	6.00E-04	0.0126	0.548	4.48E-12	-0.00466185	0.00582845	0.8	0.876	0.599759856
1	BovineHD0100001358	4045652	-1.06E-05	1.10E-07	0.0019	0.0123	0.547	5.52E-11	-0.00545378	0.00741016	0.736	0.802	1.901713255
1	BovineHD0100001359	4046552	-7.77E-06	1.46E-07	0.0019	0.0129	0.49	3.02E-11	-0.00401654	0.0057189	0.702	0.835	1.901713255
1	BovineHD0100001360	4049633	-9.48E-06	1.06E-07	0.0013	0.0123	0.549	4.45E-11	-0.0073491	0.00973353	0.755	0.854	1.300390508
1	Hapmap42913-BTA-33619	4052161	5.75E-06	6.25E-08	0.001	0.0119	0.45	1.64E-11	0.00594355	0.00749037	0.793	0.81	1
1	BovineHD0100001362	4052762	-8.85E-07	4.18E-08	3.00E-04	0.0116	0.048	7.09E-14	-0.00274272	0.00274272	1	0.533	0.299789937
1	BovineHD0100001363	4055291	4.87E-06	4.31E-08	6.00E-04	0.0116	0.55	1.17E-11	0.00754249	0.00864063	0.873	0.816	0.599759856
1	BovineHD0100001364	4057160	-1.31E-05	1.19E-07	0.0013	0.011	0.979	6.96E-12	-0.0101286	0.0131077	0.773	0.213	1.300390508
1	BovineHD0100001365	4057767	4.80E-06	2.78E-08	6.00E-04	0.009	0.45	1.14E-11	0.00744019	0.00761142	0.978	0.74	0.599759856
1	BovineHD0100001366	4059603	-3.78E-07	5.93E-08	6.00E-04	0.0087	0.45	7.08E-14	-0.000586284	0.00773295	0.076	0.859	0.599759856
1	BovineHD0100001367	4065811	5.19E-06	1.46E-07	0.0013	0.0081	0.571	1.32E-11	0.00402279	0.00689335	0.584	0.883	1.300390508
1	BovineHD0100001368	4067489	-1.50E-07	3.48E-08	6.00E-04	0.0087	0.269	8.85E-15	-0.000232397	0.00377618	0.062	0.708	0.599759856
1	BTA-33606-no-rs	4076896	3.11E-06	1.90E-07	0.0013	0.0087	0.436	4.74E-12	0.00240628	0.00358276	0.672	0.906	1.300390508
1	BovineHD0100001370	4080841	0	0	0	0.0097	0.457	0	NA	NA	NA	NA	0
1	BovineHD0100001371	4084947	-3.90E-06	1.03E-07	0.001	0.0094	0.319	6.61E-12	-0.00403246	0.00550862	0.732	0.848	1
1	BovineHD0100001373	4094558	1.25E-06	3.05E-08	3.00E-04	0.0094	0.659	7.00E-13	0.00386858	0.00386858	1	0.84	0.299789937
1	BovineHD0100001374	4099356	-3.36E-06	6.16E-08	0.001	0.009	0.91	1.86E-12	-0.0034744	0.0126635	0.274	0.476	1
1	BovineHD0100001375	4102986	-3.25E-07	4.69E-08	6.00E-04	0.0087	0.167	2.93E-14	-0.000503036	0.00655344	0.077	0.698	0.599759856
1	BovineHD0100001378	4126617	-3.57E-06	1.38E-07	0.0023	0.0084	0.057	1.37E-12	-0.00157926	0.00643155	0.246	0.407	2.302996893
1	BovineHD0100001379	4129667	2.16E-06	2.37E-08	3.00E-04	0.009	0.943	5.00E-13	0.00668255	0.00668254	1	0.45	0.299789937
1	BovineHD0100001385	4156330	-3.26E-06	2.07E-08	6.00E-04	0.0081	0.838	2.88E-12	-0.00505521	0.00538885	0.938	0.509	0.599759856
1	BovineHD0100001387	4170042	-2.43E-06	7.08E-08	0.001	0.0094	0.087	9.42E-13	-0.00251101	0.00365968	0.686	0.501	1
1	BovineHD0100001392	4182166	-1.10E-06	9.23E-09	3.00E-04	0.009	0.89	2.38E-13	-0.00342109	0.00342109	1	0.354	0.299789937
1	BovineHD0100001394	4189504	2.20E-06	4.42E-08	0.001	0.0097	0.895	9.08E-13	0.00226853	0.00286448	0.792	0.506	1
1	BovineHD0100001406	4273282	-1.58E-06	2.41E-08	6.00E-04	0.0081	0.7	1.05E-12	-0.00245062	0.00340802	0.719	0.634	0.599759856
1	BTB-01747944	4282516	0	0	0	0.0094	0.122	0	NA	NA	NA	NA	0
1	BovineHD0100001409	4286473	4.48E-07	1.09E-07	0.0016	0.01	0.587	9.72E-14	0.00027764	0.00850641	0.033	0.812	1.600961538
1	BTB-01991572	4290404	2.37E-07	6.19E-08	6.00E-04	0.009	0.905	9.64E-15	0.000367803	0.0095448	0.039	0.576	0.599759856
1	BovineHD0100001411	4291148	-1.04E-05	1.70E-07	0.0013	0.009	0.399	5.15E-11	-0.00803494	0.00868105	0.926	0.893	1.300390508
1	BovineHD0100001413	4295810	2.40E-06	5.87E-08	6.00E-04	0.009	0.587	2.79E-12	0.00371636	0.00415259	0.895	0.853	0.599759856
1	BTB-02105769	4311365	-1.37E-05	1.08E-07	0.0016	0.0087	0.43	9.13E-11	-0.0084608	0.00997387	0.848	0.82	1.600961538
1	BovineHD0100001416	4319821	1.78E-06	1.49E-07	0.0013	0.0097	0.57	1.55E-12	0.00137576	0.00397061	0.346	0.886	1.300390508
1	BovineHD0100001417	4329786	0	0	0	0.0084	0.053	0	NA	NA	NA	NA	0
1	BovineHD0100001418	4336594	6.87E-07	9.85E-09	3.00E-04	0.0084	0.947	4.73E-14	0.00212952	0.00212952	1	0.213	0.299789937
1	ARS-BFGL-NGS-65157	4348137	1.45E-06	6.72E-08	0.001	0.0087	0.183	6.29E-13	0.00150041	0.00354072	0.424	0.676	1
1	BovineHD0100001421	4356590	2.34E-06	1.79E-08	3.00E-04	0.0094	0.864	1.29E-12	0.00726714	0.00726713	1	0.6	0.299789937
1	BovineHD0100001422	4358691	-1.21E-06	5.07E-08	0.001	0.0094	0.864	3.44E-13	-0.00125211	0.0065913	0.19	0.586	1
1	BovineHD0100001423	4361094	1.04E-06	1.21E-08	3.00E-04	0.0094	0.293	4.51E-13	0.0032372	0.0032372	1	0.65	0.299789937
1	BovineHD0100001424	4361639	6.02E-06	1.38E-07	6.00E-04	0.0113	0.611	1.72E-11	0.00932623	0.0118312	0.788	0.93	0.599759856
1	BovineHD0100001425	4363180	7.88E-06	7.60E-08	0.0016	0.0116	0.516	3.10E-11	0.00488707	0.00869634	0.562	0.78	1.600961538
1	BovineHD0100001426	4365636	-1.22E-05	1.77E-07	0.0013	0.0113	0.39	7.04E-11	-0.00942497	0.00991655	0.95	0.901	1.300390508
1	BovineHD0100001427	4367183	1.27E-05	1.25E-07	0.0016	0.0119	0.542	7.99E-11	0.00786715	0.0089041	0.884	0.85	1.600961538
1	BovineHD0100001428	4369855	3.17E-06	5.38E-08	0.0013	0.0119	0.966	6.57E-13	0.00245483	0.00601637	0.408	0.17	1.300390508
1	BovineHD0100001429	4370999	-1.52E-05	1.58E-07	0.0019	0.0123	0.458	1.14E-10	-0.00784461	0.00940963	0.834	0.857	1.901713255
1	BovineHD0100001430	4371968	-2.42E-06	6.97E-08	6.00E-04	0.0126	0.461	2.91E-12	-0.00374795	0.00603311	0.621	0.888	0.599759856
1	BovineHD0100001431	4373268	2.55E-08	3.87E-08	6.00E-04	0.0119	0.461	3.24E-16	3.96E-05	0.00216739	0.018	0.814	0.599759856
1	BovineHD0100001432	4374740	9.80E-07	5.35E-08	0.001	0.011	0.034	6.29E-14	0.00101278	0.00272127	0.372	0.21	1
1	BovineHD0100001433	4381122	-2.59E-06	2.99E-08	0.001	0.0094	0.719	2.71E-12	-0.00267677	0.00757708	0.353	0.612	1
1	BovineHD0100001434	4382568	4.44E-06	1.44E-07	6.00E-04	0.009	0.615	9.34E-12	0.00688463	0.00718982	0.958	0.936	0.599759856
1	BovineHD0100001435	4383583	5.83E-07	5.17E-08	0.001	0.0077	0.671	1.50E-13	0.000602054	0.00215078	0.28	0.762	1
1	BovineHD0100001436	4386211	7.08E-08	9.32E-08	0.001	0.0074	0.328	2.21E-15	7.32E-05	0.0019771	0.037	0.852	1
1	BovineHD0100001437	4389582	-3.33E-06	1.13E-07	3.00E-04	0.0081	0.672	4.89E-12	-0.0103246	0.0103246	1	0.954	0.299789937
1	BovineHD0100001439	4395238	0	0	0	0.0077	0.042	0	NA	NA	NA	NA	0
1	BovineHD0100001440	4396787	-1.75E-06	6.86E-08	0.001	0.0071	0.691	1.30E-12	-0.00180495	0.00683761	0.264	0.794	1
1	BovineHD0100001441	4402179	2.62E-07	7.98E-08	6.00E-04	0.0068	0.262	2.64E-14	0.00040532	0.0040013	0.101	0.849	0.599759856
1	BovineHD0100001442	4405902	-7.35E-07	2.30E-08	3.00E-04	0.0058	0.276	2.16E-13	-0.00227894	0.00227894	1	0.775	0.299789937
1	BovineHD0100001443	4410834	3.13E-07	6.48E-08	0.0013	0.0061	0.723	3.91E-14	0.000242163	0.00473322	0.051	0.709	1.300390508
1	BovineHD0100001444	4421333	1.52E-06	2.98E-08	6.00E-04	0.0068	0.278	9.27E-13	0.00235598	0.00372091	0.633	0.692	0.599759856
1	BovineHD0100001446	4431271	-1.62E-06	1.56E-08	3.00E-04	0.0077	0.967	1.70E-13	-0.00503248	0.00503249	1	0.189	0.299789937
1	BovineHD0100001448	4441605	9.42E-07	1.08E-08	3.00E-04	0.0081	0.301	3.74E-13	0.00292072	0.00292072	1	0.624	0.299789937
1	BovineHD0100001449	4446549	0	0	0	0.0081	0.301	0	NA	NA	NA	NA	0
1	BTB-01996267	4451105	5.95E-06	9.19E-08	0.0013	0.0097	0.055	3.67E-12	0.0046138	0.00812254	0.568	0.396	1.300390508
1	BovineHD0100001450	4458958	-7.77E-06	1.55E-07	0.001	0.0094	0.967	3.88E-12	-0.00802518	0.00940248	0.854	0.425	1
1	BovineHD0100001451	4471109	-8.77E-07	6.97E-08	0.001	0.009	0.945	7.95E-14	-0.000905979	0.00479738	0.189	0.399	1
1	BovineHD0100001453	4485299	1.51E-07	8.68E-08	0.0013	0.0106	0.945	2.39E-15	0.000117228	0.00531389	0.022	0.384	1.300390508
1	BovineHD0100001454	4489743	3.46E-06	2.88E-08	6.00E-04	0.0106	0.967	7.71E-13	0.00536427	0.00573376	0.936	0.177	0.599759856
1	BovineHD0100001457	4509102	-3.82E-06	1.60E-07	0.0019	0.0119	0.928	1.94E-12	-0.001971	0.00561741	0.351	0.529	1.901713255
1	BovineHD0100001458	4512687	-2.30E-06	8.68E-08	0.001	0.0123	0.424	2.58E-12	-0.00237547	0.00497425	0.478	0.858	1
1	BovineHD0100001459	4514497	-8.03E-07	1.77E-08	3.00E-04	0.0113	0.251	2.43E-13	-0.00248805	0.00248805	1	0.676	0.299789937
1	BovineHD0100001460	4520604	-1.11E-05	2.21E-07	0.0019	0.0119	0.721	4.96E-11	-0.0057394	0.0060527	0.948	0.835	1.901713255
1	BovineHD0100001461	4522558	1.71E-06	5.71E-08	3.00E-04	0.0116	0.233	1.05E-12	0.00530625	0.00530625	1	0.864	0.299789937
1	BovineHD0100001462	4530391	9.59E-06	1.07E-07	0.0013	0.0119	0.954	8.04E-12	0.00743471	0.0143934	0.517	0.4	1.300390508
1	BovineHD0100001463	4531279	1.13E-06	1.25E-07	0.0016	0.0106	0.046	1.11E-13	0.000699089	0.00122186	0.572	0.384	1.600961538
1	BovineHD0100001464	4532199	0	0	0	0.0103	0.295	0	NA	NA	NA	NA	0
1	BovineHD0100001465	4536482	1.16E-05	3.34E-07	0.0016	0.011	0.954	1.17E-11	0.00717042	0.0182254	0.393	0.619	1.600961538
1	BovineHD0100001482	4569526	9.47E-07	9.12E-08	0.001	0.0097	0.942	9.75E-14	0.000978636	0.00644176	0.152	0.463	1
1	BovineHD0100001483	4572247	6.47E-06	2.65E-07	0.001	0.0103	0.058	4.55E-12	0.00668922	0.00828847	0.807	0.71	1
1	BovineHD0100001485	4585199	-4.85E-07	2.51E-08	6.00E-04	0.0094	0.562	1.16E-13	-0.000751251	0.00421985	0.178	0.713	0.599759856
1	BovineHD0100001486	4591202	2.49E-06	3.27E-08	6.00E-04	0.01	0.608	2.95E-12	0.00385295	0.0039199	0.983	0.761	0.599759856
1	BovineHD0100001488	4597695	-5.76E-07	1.05E-07	0.001	0.0103	0.045	2.83E-14	-0.000595098	0.00463885	0.128	0.478	1
1	Hapmap38555-BTA-101264	4602508	1.77E-06	8.58E-08	6.00E-04	0.0087	0.723	1.25E-12	0.00273925	0.00393094	0.697	0.872	0.599759856
1	BovineHD0100001489	4604847	-4.27E-07	6.98E-08	0.001	0.0087	0.351	8.31E-14	-0.000441297	0.00558319	0.079	0.813	1
1	BovineHD0100001491	4608260	6.56E-07	1.65E-08	3.00E-04	0.0087	0.639	1.98E-13	0.00203311	0.00203311	1	0.771	0.299789937
1	BovineHD0100001493	4610824	2.71E-06	1.08E-07	0.0023	0.0087	0.573	3.61E-12	0.00120204	0.00584055	0.206	0.77	2.302996893
1	BovineHD0100001494	4614753	1.74E-06	1.17E-08	3.00E-04	0.0087	0.611	1.44E-12	0.00539621	0.00539622	1	0.689	0.299789937
1	BovineHD0100001496	4618566	0	0	0	0.0081	0.699	0	NA	NA	NA	NA	0
1	BovineHD0100001497	4620652	4.86E-06	9.88E-08	0.001	0.0077	0.703	9.86E-12	0.00502376	0.00767217	0.655	0.827	1
1	BovineHD0100001498	4621450	-8.90E-07	6.76E-08	0.001	0.0071	0.304	3.35E-13	-0.000919243	0.00719174	0.128	0.771	1
1	BovineHD0100001499	4622963	2.34E-07	9.88E-08	6.00E-04	0.0081	0.3	2.31E-14	0.000363248	0.000917743	0.396	0.878	0.599759856
1	BovineHD0100001502	4629029	6.33E-07	3.17E-08	6.00E-04	0.0071	0.3	1.68E-13	0.000980608	0.00189782	0.517	0.7	0.599759856
1	BovineHD0100001503	4630221	2.07E-06	2.02E-08	3.00E-04	0.0071	0.301	1.80E-12	0.00641252	0.00641252	1	0.751	0.299789937
1	BovineHD0100001505	4633610	-5.49E-07	2.71E-08	3.00E-04	0.0084	0.594	1.45E-13	-0.00170056	0.00170056	1	0.849	0.299789937
1	BovineHD0100001507	4636357	7.51E-07	2.05E-08	3.00E-04	0.0074	0.367	2.62E-13	0.00232905	0.00232906	1	0.8	0.299789937
1	BovineHD0100001509	4644545	-9.79E-06	8.75E-08	0.0013	0.0074	0.659	4.31E-11	-0.00759037	0.00838351	0.905	0.785	1.300390508
1	BTB-01160486	4648383	-6.68E-06	5.18E-08	0.0013	0.0074	0.237	1.61E-11	-0.00517664	0.00568895	0.91	0.606	1.300390508
1	BovineHD0100001510	4650414	1.08E-07	1.03E-08	3.00E-04	0.0068	0.237	4.19E-15	0.000333937	0.000333936	1	0.553	0.299789937
1	BovineHD0100001511	4650979	-4.78E-06	1.86E-07	0.0013	0.0074	0.237	8.25E-12	-0.00370356	0.00818173	0.453	0.844	1.300390508
1	BovineHD0100001512	4654050	0	0	0	0.0074	0.372	0	NA	NA	NA	NA	0
1	BovineHD0100001513	4655323	-2.17E-06	6.23E-08	0.001	0.0077	0.477	2.35E-12	-0.00224187	0.00421292	0.532	0.82	1
1	BovineHD0100001514	4657531	2.11E-07	5.48E-08	6.00E-04	0.0081	0.353	2.03E-14	0.000326759	0.00539487	0.061	0.822	0.599759856
1	BovineHD0100001515	4659002	0	0	0	0.0084	0.647	0	NA	NA	NA	NA	0
1	BovineHD0100001516	4660347	-1.17E-06	4.06E-08	0.001	0.009	0.353	6.26E-13	-0.00121023	0.00473018	0.256	0.697	1
1	BovineHD0100001517	4662835	1.70E-08	6.06E-09	3.00E-04	0.009	0.353	1.32E-16	5.26E-05	5.26E-05	1	0.51	0.299789937
1	BovineHD0100001520	4687701	2.09E-06	3.09E-08	6.00E-04	0.01	0.235	1.58E-12	0.00324422	0.00554525	0.585	0.645	0.599759856
1	BovineHD0100001524	4710088	-9.26E-07	1.39E-07	0.0016	0.0097	0.97	5.04E-14	-0.000574088	0.0101093	0.057	0.324	1.600961538
1	BovineHD0100001525	4716286	-4.30E-06	6.58E-08	0.0016	0.0097	0.03	1.09E-12	-0.00266752	0.00628517	0.424	0.19	1.600961538
1	BovineHD0100001526	4721476	-4.95E-06	6.13E-08	0.001	0.0106	0.356	1.12E-11	-0.0051195	0.00575709	0.889	0.792	1
1	BovineHD0100001527	4722273	-1.04E-05	1.09E-07	0.0013	0.0113	0.322	4.75E-11	-0.00808284	0.00886705	0.912	0.82	1.300390508
1	Hapmap60540-rs29021339	4727118	-1.81E-06	5.73E-08	0.001	0.0119	0.791	1.08E-12	-0.00186488	0.0052769	0.353	0.662	1
1	BovineHD0100001529	4728746	2.59E-06	3.12E-08	6.00E-04	0.0123	0.763	2.42E-12	0.00401168	0.00402769	0.996	0.648	0.599759856
1	BovineHD0100001530	4732923	4.47E-06	8.26E-08	6.00E-04	0.0116	0.97	1.17E-12	0.00692569	0.00722634	0.958	0.414	0.599759856
1	BovineHD0100001531	4734576	2.76E-06	1.28E-07	0.001	0.0103	0.678	3.31E-12	0.00284783	0.00752411	0.378	0.877	1
1	BovineHD0100001532	4735436	-5.50E-07	1.65E-07	0.0016	0.01	0.97	1.78E-14	-0.000340883	0.0124466	0.027	0.362	1.600961538
1	BovineHD0100001533	4737193	3.67E-06	8.94E-08	0.001	0.01	0.948	1.33E-12	0.00378945	0.00636388	0.595	0.442	1
1	BovineHD0100001534	4739534	1.37E-06	1.50E-07	0.001	0.01	0.768	6.67E-13	0.00141231	0.00913573	0.155	0.864	1
1	BovineHD0100001535	4740225	8.73E-06	7.73E-08	0.001	0.01	0.877	1.64E-11	0.00902003	0.0127453	0.708	0.634	1
1	BovineHD0100001536	4746952	-1.75E-06	7.80E-09	3.00E-04	0.011	0.441	1.50E-12	-0.00541211	0.00541211	1	0.618	0.299789937
1	BovineHD0100001537	4753811	8.59E-07	8.34E-08	6.00E-04	0.011	0.341	3.32E-13	0.0013314	0.00179985	0.74	0.88	0.599759856
1	BTB-01160333	4755056	9.76E-06	1.21E-07	0.0013	0.0094	0.945	9.84E-12	0.00756012	0.0154994	0.488	0.508	1.300390508
1	BovineHD0100001538	4758675	9.08E-06	9.63E-08	0.001	0.0106	0.948	8.18E-12	0.00938257	0.0153062	0.613	0.46	1
1	BovineHD0100001539	4762830	-5.98E-08	2.23E-08	6.00E-04	0.01	0.28	1.44E-15	-9.27E-05	0.0011816	0.078	0.623	0.599759856
1	BovineHD0100001540	4765802	-6.54E-06	1.89E-07	0.0016	0.0097	0.671	1.89E-11	-0.00405203	0.00496161	0.817	0.865	1.600961538
1	BovineHD0100001541	4767051	3.10E-06	5.35E-08	0.001	0.01	0.329	4.23E-12	0.0031992	0.00399303	0.801	0.752	1
1	BovineHD0100001543	4770733	0	0	0	0.01	0.5	0	NA	NA	NA	NA	0
1	BovineHD0100001544	4771596	-1.25E-06	1.35E-07	0.0023	0.0097	0.5	7.77E-13	-0.000552086	0.00266335	0.207	0.801	2.302996893
1	BovineHD0100001545	4772565	-3.67E-06	2.40E-08	3.00E-04	0.0094	0.5	6.75E-12	-0.0113907	0.0113907	1	0.833	0.299789937
1	BovineHD0100001546	4773582	-2.82E-06	6.97E-08	6.00E-04	0.009	0.58	3.88E-12	-0.00437337	0.00459811	0.951	0.872	0.599759856
1	BovineHD0100001547	4775121	-3.14E-06	3.85E-08	6.00E-04	0.0077	0.249	3.68E-12	-0.00486806	0.00666308	0.731	0.702	0.599759856
1	BovineHD0100001548	4776246	1.21E-06	8.03E-08	6.00E-04	0.0077	0.691	6.29E-13	0.00188177	0.0104226	0.181	0.866	0.599759856
1	BovineHD0100001549	4780592	7.22E-06	1.13E-07	0.001	0.0087	0.307	2.22E-11	0.00745746	0.0116541	0.64	0.858	1
1	BovineHD0100001550	4781258	4.00E-07	2.56E-08	6.00E-04	0.0077	0.32	6.97E-14	0.000620458	0.000786386	0.789	0.679	0.599759856
1	BovineHD4100000040	4783538	-1.96E-07	6.25E-09	3.00E-04	0.009	0.32	1.66E-14	-0.000606357	0.000606356	1	0.512	0.299789937
1	Hapmap60652-rs29022048	4784221	-1.51E-06	1.50E-08	3.00E-04	0.0094	0.68	9.93E-13	-0.00468304	0.00468303	1	0.713	0.299789937
1	BovineHD0100001551	4786134	7.42E-06	1.62E-07	0.001	0.0094	0.32	2.40E-11	0.0076675	0.00846951	0.905	0.898	1
1	BovineHD0100001552	4788764	1.46E-05	2.12E-07	0.001	0.01	0.32	9.28E-11	0.0150904	0.0157527	0.958	0.92	1
1	BovineHD0100001553	4789260	-3.35E-06	5.82E-08	0.0013	0.0097	0.68	4.87E-12	-0.00259414	0.00329282	0.788	0.706	1.300390508
1	BovineHD0100001554	4790434	-1.88E-05	1.26E-07	0.0016	0.0106	0.685	1.53E-10	-0.0116767	0.0135634	0.861	0.805	1.600961538
1	BovineHD0100001555	4793027	-4.99E-06	2.58E-07	0.001	0.0103	0.693	1.06E-11	-0.00516072	0.0051767	0.997	0.932	1
1	BovineHD0100001556	4794163	3.48E-06	4.36E-08	6.00E-04	0.011	0.299	5.07E-12	0.00538837	0.00696634	0.773	0.772	0.599759856
1	BovineHD0100001557	4795736	8.40E-06	1.74E-07	0.0013	0.0116	0.299	2.96E-11	0.00651256	0.0114801	0.567	0.87	1.300390508
1	BovineHD0100001558	4796787	-1.37E-06	3.54E-08	6.00E-04	0.0106	0.251	7.03E-13	-0.00211734	0.00215667	0.982	0.701	0.599759856
1	BovineHD0100001559	4797826	5.70E-06	8.95E-08	0.0016	0.0103	0.308	1.38E-11	0.00353261	0.00374494	0.943	0.745	1.600961538
1	BovineHD0100001561	4804385	-1.74E-06	3.43E-08	3.00E-04	0.009	0.032	1.84E-13	-0.00538736	0.00538735	1	0.371	0.299789937
1	BovineHD0100001562	4808910	-1.10E-05	3.52E-07	0.001	0.0081	0.672	5.35E-11	-0.0113792	0.0119698	0.951	0.953	1
1	BovineHD0100001563	4811039	9.41E-06	2.18E-07	0.0016	0.0081	0.905	1.51E-11	0.00583169	0.00968787	0.602	0.709	1.600961538
1	BovineHD0100001564	4812893	0	0	0	0.0081	0.095	0	NA	NA	NA	NA	0
1	BovineHD0100001565	4814411	1.10E-05	9.68E-08	0.001	0.0081	0.905	2.07E-11	0.0113655	0.0134649	0.844	0.645	1
1	BovineHD0100001566	4815563	1.34E-06	2.81E-08	3.00E-04	0.0077	0.905	3.05E-13	0.00413963	0.00413962	1	0.614	0.299789937
1	BovineHD0100001567	4816412	0	0	0	0.009	0.905	0	NA	NA	NA	NA	0
1	BovineHD0100001568	4818441	-4.43E-06	2.16E-07	6.00E-04	0.0087	0.915	3.05E-12	-0.00686535	0.0087781	0.782	0.847	0.599759856
1	BovineHD0100001569	4819625	-9.35E-07	1.09E-07	0.0013	0.0074	0.095	1.50E-13	-0.000724536	0.00490125	0.148	0.606	1.300390508
1	BovineHD0100001570	4821192	-1.64E-06	1.92E-08	6.00E-04	0.0084	0.905	4.59E-13	-0.00253763	0.00451218	0.562	0.362	0.599759856
1	BovineHD0100001571	4822215	-4.09E-06	5.40E-08	0.001	0.01	0.095	2.87E-12	-0.00422915	0.0056946	0.743	0.508	1
1	BovineHD0100001572	4823061	1.23E-06	1.51E-07	0.0019	0.0103	0.095	2.60E-13	0.00063657	0.00649743	0.098	0.587	1.901713255
1	BovineHD0100001573	4824214	1.22E-06	3.45E-08	6.00E-04	0.011	0.095	2.53E-13	0.00188428	0.00276819	0.681	0.498	0.599759856
1	BovineHD0100001574	4824783	-6.93E-10	8.56E-09	3.00E-04	0.0103	0.915	7.46E-20	-2.15E-06	2.15E-06	1	0.322	0.299789937
1	BovineHD0100001575	4825725	2.97E-06	7.19E-08	0.001	0.0097	0.095	1.51E-12	0.00307039	0.00605108	0.507	0.576	1
1	BovineHD0100001576	4826664	-3.97E-06	1.72E-07	0.0023	0.009	0.905	2.70E-12	-0.00175974	0.00850146	0.207	0.582	2.302996893
1	BTB-01160178	4827245	-6.53E-06	4.07E-08	6.00E-04	0.0094	0.095	7.29E-12	-0.0101145	0.0127722	0.792	0.537	0.599759856
1	BovineHD0100001577	4830270	5.27E-06	5.40E-08	6.00E-04	0.009	0.905	4.76E-12	0.00817252	0.00998361	0.819	0.604	0.599759856
1	BovineHD0100001578	4833326	0	0	0	0.0084	0.911	0	NA	NA	NA	NA	0
1	BovineHD0100001579	4834622	-3.29E-06	3.98E-08	6.00E-04	0.0097	0.168	3.02E-12	-0.00510251	0.00533757	0.956	0.656	0.599759856
1	BovineHD0100001580	4839444	0	0	0	0.0094	0.743	0	NA	NA	NA	NA	0
1	BovineHD0100001581	4841727	-2.74E-06	1.07E-07	0.0013	0.0074	0.079	1.09E-12	-0.00212074	0.00262209	0.809	0.573	1.300390508
1	BovineHD0100001582	4843260	7.26E-07	8.40E-08	0.0016	0.0081	0.92	7.79E-14	0.000450282	0.00441844	0.102	0.447	1.600961538
1	BovineHD0100001583	4846576	0	0	0	0.0077	0.268	0	NA	NA	NA	NA	0
1	BovineHD0100001584	4849155	-7.84E-06	3.38E-07	0.0016	0.01	0.861	1.47E-11	-0.00485859	0.00783506	0.62	0.816	1.600961538
1	BovineHD0100001585	4852511	1.90E-06	5.38E-08	6.00E-04	0.0106	0.139	8.62E-13	0.0029405	0.00581626	0.506	0.643	0.599759856
1	BovineHD0100001588	4868044	1.26E-06	1.56E-08	3.00E-04	0.0113	0.853	3.97E-13	0.00389741	0.0038974	1	0.535	0.299789937
1	BovineHD0100001590	4873984	-3.67E-06	1.46E-07	0.0013	0.0106	0.614	6.38E-12	-0.00284412	0.00469511	0.606	0.868	1.300390508
1	BovineHD0100001591	4878114	-8.22E-07	1.63E-08	3.00E-04	0.009	0.615	3.20E-13	-0.00254929	0.00254929	1	0.746	0.299789937
1	BovineHD0100001592	4879690	-5.72E-06	2.08E-07	0.0023	0.0094	0.118	6.79E-12	-0.00253257	0.007783	0.325	0.595	2.302996893
1	Hapmap43435-BTA-101251	4880750	-1.11E-05	2.04E-07	0.0016	0.0081	0.818	3.68E-11	-0.00689759	0.00737	0.936	0.788	1.600961538
1	BovineHD0100001593	4881314	5.11E-06	1.48E-07	6.00E-04	0.0084	0.848	6.75E-12	0.00792518	0.00929825	0.852	0.842	0.599759856
1	BovineHD0100001594	4882310	1.08E-06	2.80E-08	6.00E-04	0.0084	0.152	2.98E-13	0.0016682	0.003604	0.463	0.511	0.599759856
1	BovineHD0100001596	4894678	0	0	0	0.0077	0.42	0	NA	NA	NA	NA	0
1	BovineHD0100001597	4895760	1.81E-06	8.33E-08	3.00E-04	0.0077	0.378	1.54E-12	0.00560843	0.00560843	1	0.943	0.299789937
1	BovineHD0100001598	4896600	0	0	0	0.0061	0.523	0	NA	NA	NA	NA	0
1	BovineHD0100001600	4904496	3.36E-06	7.57E-08	0.001	0.0058	0.939	1.29E-12	0.00347617	0.0113474	0.306	0.432	1
1	BovineHD0100001601	4908335	-4.09E-06	1.04E-07	3.00E-04	0.0058	0.061	1.90E-12	-0.0126658	0.0126658	1	0.753	0.299789937
1	ARS-BFGL-NGS-111125	4910208	4.33E-06	2.46E-08	6.00E-04	0.0055	0.791	6.19E-12	0.00670796	0.00788801	0.85	0.565	0.599759856
1	BovineHD0100001602	4910792	-1.09E-06	3.96E-08	3.00E-04	0.0071	0.061	1.35E-13	-0.00337055	0.00337055	1	0.541	0.299789937
1	BovineHD0100001603	4911346	-3.04E-07	4.12E-08	6.00E-04	0.0081	0.791	3.04E-14	-0.000470494	0.00288636	0.163	0.682	0.599759856
1	BovineHD0100001605	4914001	5.57E-06	9.23E-08	0.0013	0.01	0.209	1.02E-11	0.00431595	0.00564555	0.764	0.705	1.300390508
1	BovineHD0100001606	4915411	3.05E-06	2.05E-08	6.00E-04	0.009	0.791	3.07E-12	0.00472853	0.00495747	0.954	0.521	0.599759856
1	BovineHD0100001607	4918544	9.23E-07	7.74E-09	3.00E-04	0.0097	0.304	3.61E-13	0.00286242	0.00286241	1	0.576	0.299789937
1	BovineHD0100001608	4919610	6.56E-06	1.52E-07	0.0016	0.0094	0.061	4.91E-12	0.0040698	0.00665128	0.612	0.478	1.600961538
1	BovineHD0100001609	4922096	-1.06E-05	6.44E-08	0.0013	0.0106	0.061	1.27E-11	-0.00819728	0.0111392	0.736	0.331	1.300390508
1	BovineHD0100001610	4923499	9.48E-06	8.94E-08	0.0019	0.0113	0.246	3.33E-11	0.00489549	0.00740763	0.661	0.673	1.901713255
1	BovineHD0100001612	4927437	0	0	0	0.0106	0.548	0	NA	NA	NA	NA	0
1	BovineHD0100001613	4929713	8.53E-06	7.38E-08	0.001	0.0103	0.452	3.61E-11	0.0088188	0.00944304	0.934	0.836	1
1	BovineHD0100001614	4931002	-4.80E-07	2.14E-08	3.00E-04	0.0106	0.548	1.14E-13	-0.00148695	0.00148695	1	0.816	0.299789937
1	BTB-01160026	4933748	-3.46E-06	6.56E-08	0.0016	0.0106	0.449	5.91E-12	-0.00214323	0.0037955	0.565	0.747	1.600961538
1	BovineHD0100001615	4942020	-5.59E-07	9.79E-08	0.0013	0.011	0.955	2.67E-14	-0.000433439	0.00420886	0.103	0.351	1.300390508
1	BovineHD0100001618	4955651	-2.31E-06	2.07E-08	6.00E-04	0.01	0.852	1.35E-12	-0.00358722	0.00358724	1	0.448	0.599759856
1	BovineHD0100001619	4956669	-2.55E-07	4.57E-08	3.00E-04	0.0106	0.148	1.65E-14	-0.000791701	0.0007917	1	0.773	0.299789937
1	BovineHD0100001620	4957230	6.96E-07	3.82E-08	6.00E-04	0.0106	0.148	1.22E-13	0.00107847	0.00189119	0.57	0.593	0.599759856
1	BTB-01159977	4957717	3.51E-06	1.43E-07	0.0016	0.0103	0.148	3.11E-12	0.00217833	0.00766863	0.284	0.684	1.600961538
1	BovineHD0100001621	4961987	1.07E-05	1.23E-07	0.0016	0.01	0.09	1.90E-11	0.00666089	0.00826264	0.806	0.506	1.600961538
1	BovineHD0100001622	4966920	9.83E-07	6.27E-08	0.001	0.0094	0.747	3.66E-13	0.0010158	0.00515217	0.197	0.747	1
1	BovineHD0100001623	4974829	6.02E-07	3.41E-08	6.00E-04	0.0103	0.587	1.76E-13	0.000932964	0.00193946	0.481	0.774	0.599759856
1	BovineHD0100001624	4976004	-3.26E-07	5.55E-08	0.001	0.01	0.468	5.30E-14	-0.000337038	0.00329707	0.102	0.806	1
1	BovineHD0100001625	4980233	0	0	0	0.0103	0.622	0	NA	NA	NA	NA	0
1	BovineHD0100001626	4982163	-2.96E-07	8.54E-08	0.0013	0.0097	0.212	2.92E-14	-0.000229289	0.00677786	0.034	0.721	1.300390508
1	BovineHD0100001627	4991210	4.96E-06	6.05E-08	6.00E-04	0.0087	0.898	4.52E-12	0.00769434	0.00800425	0.961	0.606	0.599759856
1	BovineHD0100001628	4992124	8.11E-07	1.04E-07	0.0016	0.0081	0.212	2.19E-13	0.000502797	0.00174445	0.288	0.716	1.600961538
1	BovineHD0100001629	4996189	0	0	0	0.009	0.824	0	NA	NA	NA	NA	0
1	BovineHD0100001631	5004036	1.24E-05	1.73E-07	0.001	0.0087	0.905	2.62E-11	0.0127774	0.014673	0.871	0.729	1
1	BovineHD0100001632	5008921	-5.70E-06	2.79E-07	0.001	0.0097	0.863	7.66E-12	-0.00588548	0.00982717	0.599	0.868	1
1	BovineHD0100001633	5010388	-3.32E-06	4.04E-08	6.00E-04	0.0087	0.384	5.21E-12	-0.00514361	0.00596431	0.862	0.793	0.599759856
1	Hapmap44178-BTA-101248	5010974	-6.61E-07	2.16E-08	3.00E-04	0.0084	0.806	1.37E-13	-0.00204896	0.00204896	1	0.68	0.299789937
1	BovineHD0100001634	5012509	-1.69E-05	2.66E-07	0.0016	0.0071	0.177	8.26E-11	-0.0104462	0.011849	0.882	0.834	1.600961538
1	BovineHD0100001635	5013375	2.41E-06	5.62E-08	6.00E-04	0.0071	0.138	1.38E-12	0.00373455	0.00375475	0.995	0.663	0.599759856
1	BovineHD0100001636	5014348	-7.98E-07	4.10E-08	0.001	0.0071	0.1	1.15E-13	-0.000824786	0.00138868	0.594	0.408	1
1	BovineHD0100001637	5015373	-1.60E-06	2.86E-08	3.00E-04	0.0068	0.445	1.26E-12	-0.00495917	0.00495917	1	0.854	0.299789937
1	BovineHD0100001638	5018665	-2.54E-06	7.79E-09	3.00E-04	0.0071	0.624	3.03E-12	-0.00788037	0.00788037	1	0.627	0.299789937
1	BovineHD0100001639	5019309	4.50E-07	1.92E-08	3.00E-04	0.0071	0.731	7.98E-14	0.0013959	0.0013959	1	0.762	0.299789937
1	BovineHD0100001640	5021762	0	0	0	0.0055	0.328	0	NA	NA	NA	NA	0
1	BovineHD0100001643	5030506	5.59E-06	5.21E-08	0.001	0.0048	0.112	6.20E-12	0.00577407	0.00646158	0.894	0.57	1
1	BovineHD0100001645	5032222	-8.41E-07	3.72E-08	6.00E-04	0.0052	0.324	3.10E-13	-0.001304	0.00132079	0.987	0.771	0.599759856
1	ARS-BFGL-NGS-114983	5034441	-3.82E-06	6.38E-08	0.001	0.0065	0.676	6.40E-12	-0.00394962	0.00816799	0.484	0.793	1
1	BovineHD0100001646	5035518	-3.09E-06	4.41E-08	3.00E-04	0.0071	0.676	4.19E-12	-0.00958588	0.00958588	1	0.888	0.299789937
1	BovineHD0100001647	5036956	0	0	0	0.0068	0.324	0	NA	NA	NA	NA	0
1	BovineHD0100001648	5038581	0	0	0	0.0074	0.676	0	NA	NA	NA	NA	0
1	BovineHD0100001649	5039724	2.80E-06	9.36E-08	0.0013	0.0074	0.676	3.43E-12	0.00216781	0.00570033	0.38	0.808	1.300390508
1	BovineHD0100001650	5040281	4.51E-06	1.14E-07	0.0016	0.0074	0.324	8.89E-12	0.00279296	0.00361436	0.773	0.804	1.600961538
1	BovineHD0100001651	5047271	4.30E-06	2.41E-07	0.001	0.0068	0.676	8.11E-12	0.004445	0.00626423	0.71	0.935	1
1	BovineHD0100001652	5048997	0	0	0	0.0068	0.691	0	NA	NA	NA	NA	0
1	BovineHD0100001653	5049637	-1.19E-06	3.35E-08	6.00E-04	0.0081	0.586	6.90E-13	-0.00184831	0.00203656	0.908	0.786	0.599759856
1	BovineHD0100001654	5051125	2.92E-06	4.95E-08	0.001	0.0094	0.309	3.64E-12	0.003017	0.00449002	0.672	0.746	1
1	BovineHD0100001655	5055906	4.73E-07	2.79E-08	6.00E-04	0.009	0.414	1.09E-13	0.000733096	0.00137065	0.535	0.754	0.599759856
1	BovineHD0100001656	5057073	3.36E-06	1.75E-08	3.00E-04	0.0084	0.32	4.91E-12	0.0104103	0.0104103	1	0.768	0.299789937
1	BovineHD0100001658	5058566	3.17E-07	7.93E-09	3.00E-04	0.0084	0.691	4.29E-14	0.00098213	0.000982131	1	0.589	0.299789937
1	BovineHD0100001659	5062862	6.32E-06	8.66E-08	0.0013	0.0097	0.32	1.74E-11	0.00489424	0.00883712	0.554	0.803	1.300390508
1	BovineHD0100001660	5069625	-6.61E-07	1.35E-07	0.0013	0.0094	0.414	2.12E-13	-0.000512583	0.00441172	0.116	0.881	1.300390508
1	BovineHD0100001664	5088045	-3.61E-06	4.59E-08	0.001	0.0094	0.857	3.20E-12	-0.00372863	0.00738027	0.505	0.517	1
1	BovineHD0100001665	5090470	-1.79E-06	7.04E-08	0.001	0.011	0.026	1.62E-13	-0.00184399	0.0101243	0.182	0.175	1
1	BovineHD0100001667	5100240	1.40E-06	2.41E-07	0.001	0.011	0.256	7.50E-13	0.00144939	0.00502498	0.288	0.924	1
1	BovineHD0100001668	5100805	4.32E-06	1.85E-07	0.0013	0.0113	0.243	6.86E-12	0.00334582	0.00492021	0.68	0.871	1.300390508
1	BovineHD0100001670	5103124	2.71E-06	1.62E-08	3.00E-04	0.01	0.92	1.07E-12	0.00838397	0.00838397	1	0.438	0.299789937
1	BovineHD0100001671	5105044	-3.67E-06	4.44E-08	0.001	0.0097	0.675	5.91E-12	-0.00379438	0.00429993	0.882	0.731	1
1	BovineHD0100001672	5108100	-8.27E-06	2.02E-07	0.0023	0.01	0.152	1.76E-11	-0.00366184	0.0106998	0.342	0.732	2.302996893
1	BovineHD0100001675	5130839	3.19E-06	1.95E-08	6.00E-04	0.0103	0.138	2.43E-12	0.00495083	0.00531532	0.931	0.437	0.599759856
1	BovineHD0100001677	5135990	7.36E-07	1.62E-07	6.00E-04	0.01	0.49	2.71E-13	0.00114134	0.00489661	0.233	0.945	0.599759856
1	BovineHD0100001678	5141736	0	0	0	0.01	0.38	0	NA	NA	NA	NA	0
1	BovineHD0100001679	5147724	4.20E-06	1.93E-07	0.001	0.01	0.272	6.98E-12	0.00433968	0.00483397	0.898	0.911	1
1	BovineHD0100001680	5151376	-4.46E-07	1.52E-07	0.0013	0.0106	0.847	5.14E-14	-0.000345382	0.00847947	0.041	0.744	1.300390508
1	BovineHD0100001681	5153766	1.00E-05	1.21E-07	0.0013	0.009	0.643	4.61E-11	0.00776392	0.0106062	0.732	0.857	1.300390508
1	BovineHD0100001682	5158589	3.15E-06	6.63E-08	6.00E-04	0.0094	0.847	2.56E-12	0.00487848	0.0072166	0.676	0.718	0.599759856
1	BovineHD0100001683	5161824	-3.76E-06	4.17E-08	0.0013	0.0097	0.153	3.66E-12	-0.00291356	0.00587123	0.496	0.454	1.300390508
1	BovineHD0100001684	5162651	1.49E-06	9.73E-09	3.00E-04	0.0106	0.847	5.77E-13	0.00462831	0.00462831	1	0.438	0.299789937
1	BovineHD0100001685	5163458	6.22E-06	1.28E-07	0.0016	0.0106	0.847	1.00E-11	0.00385671	0.0118717	0.325	0.664	1.600961538
1	BovineHD0100001686	5164327	1.05E-06	1.04E-08	3.00E-04	0.0097	0.37	5.17E-13	0.00326513	0.00326513	1	0.648	0.299789937
1	BovineHD0100001687	5167453	-6.18E-06	1.94E-07	0.001	0.0084	0.787	1.28E-11	-0.00638199	0.0104996	0.608	0.865	1
1	BovineHD0100001688	5171613	8.83E-06	5.40E-08	0.001	0.0084	0.721	3.14E-11	0.00912448	0.0108684	0.84	0.711	1
1	BTB-01728863	5179453	-3.19E-06	6.08E-08	0.001	0.0084	0.434	5.00E-12	-0.00329507	0.00504018	0.654	0.808	1
1	BovineHD0100001691	5189195	-4.78E-06	4.23E-08	0.001	0.0087	0.663	1.02E-11	-0.00493427	0.00609757	0.809	0.735	1
1	BovineHD0100001692	5192757	-2.23E-06	4.79E-08	3.00E-04	0.0081	0.37	2.32E-12	-0.00690692	0.00690692	1	0.907	0.299789937
1	BovineHD0100001693	5197676	0	0	0	0.0087	0.373	0	NA	NA	NA	NA	0
1	BovineHD0100001694	5198386	-2.76E-06	2.27E-08	6.00E-04	0.0087	0.036	5.34E-13	-0.00428247	0.00490316	0.873	0.171	0.599759856
1	BovineHD0100001695	5202533	1.04E-06	4.70E-08	0.0013	0.0084	0.787	3.62E-13	0.000805151	0.00332373	0.242	0.615	1.300390508
1	BovineHD0100001696	5209212	4.87E-06	4.20E-08	6.00E-04	0.0081	0.121	5.05E-12	0.00754753	0.0123769	0.61	0.647	0.599759856
1	BovineHD0100001697	5215101	5.87E-06	1.30E-07	0.001	0.0074	0.625	1.61E-11	0.00606284	0.00628045	0.965	0.899	1
1	BovineHD0100001698	5216534	2.66E-06	7.55E-08	0.001	0.0074	0.262	2.75E-12	0.00275285	0.00377092	0.73	0.803	1
1	BovineHD0100001699	5218053	-4.87E-06	5.31E-08	0.001	0.0081	0.549	1.17E-11	-0.00503085	0.00564301	0.892	0.79	1
1	BovineHD0100001701	5226641	2.45E-06	3.56E-08	6.00E-04	0.0077	0.816	1.80E-12	0.0037915	0.00801086	0.473	0.69	0.599759856
1	BovineHD0100001702	5229668	1.75E-06	4.31E-08	6.00E-04	0.0077	0.58	1.48E-12	0.00270469	0.00285334	0.948	0.831	0.599759856
1	BovineHD4100000041	5297406	9.34E-07	7.79E-09	3.00E-04	0.0084	0.383	4.12E-13	0.00289422	0.00289421	1	0.621	0.299789937
1	BovineHD0100001704	5309012	1.65E-06	7.70E-08	3.00E-04	0.0077	0.872	6.06E-13	0.00510166	0.00510165	1	0.847	0.299789937
1	BovineHD0100001705	5314060	4.65E-06	4.21E-08	6.00E-04	0.0068	0.36	9.94E-12	0.0072014	0.0078604	0.916	0.807	0.599759856
1	BovineHD0100001706	5316080	-2.91E-06	9.14E-09	3.00E-04	0.0065	0.225	2.96E-12	-0.00903225	0.00903226	1	0.523	0.299789937
1	BovineHD0100001707	5317674	-4.04E-06	1.73E-07	0.0016	0.0074	0.599	7.83E-12	-0.00250376	0.00620138	0.404	0.874	1.600961538
1	BovineHD0100001708	5318828	-6.78E-06	5.79E-08	0.001	0.0071	0.598	2.21E-11	-0.00700576	0.00763443	0.918	0.794	1
1	ARS-BFGL-NGS-100349	5319965	-2.03E-06	1.03E-08	3.00E-04	0.0074	0.757	1.51E-12	-0.00628559	0.00628558	1	0.567	0.299789937
1	BovineHD0100001710	5321584	0	0	0	0.0077	0.401	0	NA	NA	NA	NA	0
1	BovineHD0100001711	5322175	7.89E-07	2.77E-07	6.00E-04	0.0081	0.598	3.00E-13	0.00122349	0.00362612	0.337	0.965	0.599759856
1	BovineHD0100001712	5323083	-2.32E-06	1.46E-07	0.0016	0.0081	0.598	2.59E-12	-0.00143835	0.0070072	0.205	0.853	1.600961538
1	BovineHD0100001713	5323834	2.42E-06	4.96E-08	3.00E-04	0.0068	0.258	2.25E-12	0.00751537	0.00751537	1	0.87	0.299789937
1	BovineHD0100001714	5324658	-1.33E-06	2.93E-08	6.00E-04	0.0071	0.598	8.55E-13	-0.00206603	0.00211039	0.979	0.746	0.599759856
1	BovineHD0100001716	5326367	8.39E-07	5.18E-08	6.00E-04	0.0081	0.402	3.39E-13	0.00130065	0.00284322	0.457	0.838	0.599759856
1	BovineHD0100001717	5327781	-3.27E-06	1.40E-07	0.001	0.009	0.738	4.14E-12	-0.00338043	0.00669469	0.505	0.867	1
1	BovineHD0100001718	5328387	-2.10E-06	3.28E-08	3.00E-04	0.0103	0.635	2.05E-12	-0.00651612	0.00651613	1	0.861	0.299789937
1	BovineHD0100001719	5336072	9.26E-07	1.30E-08	3.00E-04	0.0113	0.153	2.22E-13	0.00286922	0.00286922	1	0.484	0.299789937
1	BovineHD0100001720	5337897	-1.86E-06	9.47E-08	0.0013	0.0116	0.153	8.95E-13	-0.0014406	0.00239321	0.602	0.625	1.300390508
1	BovineHD0100001721	5344247	-3.07E-06	1.12E-07	0.0013	0.0119	0.847	2.44E-12	-0.00237726	0.00506991	0.469	0.662	1.300390508
1	BovineHD0100001722	5349437	2.64E-06	4.75E-08	0.001	0.0132	0.841	1.87E-12	0.00272891	0.0048635	0.561	0.558	1
1	BovineHD0100001723	5350406	-2.13E-05	1.71E-07	0.0019	0.0126	0.845	1.19E-10	-0.0109873	0.0128418	0.856	0.681	1.901713255
1	BovineHD0100001726	5370848	-2.23E-06	2.68E-07	0.0026	0.0132	0.157	1.32E-12	-0.000865248	0.00752907	0.115	0.716	2.604170844
1	BovineHD0100001727	5372294	-1.14E-06	6.19E-08	6.00E-04	0.0139	0.843	3.42E-13	-0.0017622	0.00496153	0.355	0.7	0.599759856
1	BTA-122021-no-rs	5374084	-1.20E-06	1.38E-07	0.001	0.0132	0.843	3.81E-13	-0.0012405	0.00598622	0.207	0.774	1
1	BovineHD0100001729	5382022	-1.37E-05	1.33E-07	0.0019	0.0123	0.845	4.89E-11	-0.00705942	0.00809769	0.872	0.626	1.901713255
1	BovineHD0100001730	5383634	6.63E-07	3.21E-08	3.00E-04	0.0123	0.534	2.19E-13	0.00205579	0.00205579	1	0.873	0.299789937
1	BovineHD0100001731	5385525	-2.33E-06	3.79E-08	0.001	0.0116	0.698	2.30E-12	-0.00241199	0.00347068	0.695	0.676	1
1	BovineHD0100001732	5388020	-4.25E-06	1.08E-07	0.001	0.0097	0.595	8.70E-12	-0.00438936	0.0097917	0.448	0.876	1
1	BovineHD0100001733	5390109	-2.74E-06	5.92E-08	6.00E-04	0.0097	0.892	1.45E-12	-0.00424599	0.00471293	0.901	0.631	0.599759856
1	BovineHD0100001734	5392162	-4.55E-06	1.89E-08	3.00E-04	0.0097	0.575	1.01E-11	-0.0141008	0.0141008	1	0.805	0.299789937
1	BTB-00003770	5398072	-4.83E-06	4.96E-08	0.001	0.009	0.614	1.10E-11	-0.00498612	0.00605774	0.823	0.769	1
1	BovineHD0100001736	5399101	1.17E-06	9.52E-08	0.0013	0.0097	0.528	6.78E-13	0.000904033	0.00179811	0.503	0.837	1.300390508
1	BovineHD0100001737	5402036	-7.95E-07	3.47E-08	6.00E-04	0.0094	0.294	2.63E-13	-0.00123239	0.00194911	0.632	0.714	0.599759856
1	BovineHD0100001738	5405511	1.14E-06	2.07E-08	6.00E-04	0.0087	0.551	6.45E-13	0.0017693	0.00231584	0.764	0.669	0.599759856
1	BovineHD0100001739	5409762	1.68E-06	1.03E-07	0.001	0.009	0.789	9.40E-13	0.00173561	0.00529573	0.328	0.78	1
1	BovineHD0100001740	5413738	2.16E-06	7.10E-08	0.0013	0.0087	0.242	1.72E-12	0.0016763	0.00253104	0.662	0.692	1.300390508
1	BovineHD0100001741	5418943	8.68E-06	1.25E-07	0.001	0.0081	0.56	3.71E-11	0.00896987	0.0105728	0.848	0.895	1
1	BovineHD0100001742	5422232	-2.04E-06	4.24E-08	6.00E-04	0.0071	0.813	1.26E-12	-0.00316284	0.00673694	0.469	0.671	0.599759856
1	BovineHD0100001743	5426423	1.32E-06	9.56E-09	3.00E-04	0.0077	0.185	5.25E-13	0.00408499	0.00408499	1	0.486	0.299789937
1	BTB-00003715	5428215	1.70E-06	1.02E-07	0.001	0.0077	0.748	1.10E-12	0.00176092	0.00918909	0.192	0.818	1
1	BovineHD0100001744	5429774	0	0	0	0.0071	0.438	0	NA	NA	NA	NA	0
1	BovineHD0100001745	5432229	8.80E-09	1.18E-08	3.00E-04	0.0068	0.439	3.81E-17	2.73E-05	2.73E-05	1	0.693	0.299789937
1	BovineHD0100001746	5434615	2.07E-06	1.95E-08	3.00E-04	0.0061	0.2	1.37E-12	0.00642005	0.00642005	1	0.669	0.299789937
1	BovineHD0100001747	5435364	-5.12E-06	7.06E-08	0.0013	0.0068	0.192	8.13E-12	-0.00396792	0.00845273	0.469	0.651	1.300390508
1	BovineHD0100001749	5437288	-3.18E-06	1.02E-07	6.00E-04	0.0071	0.746	3.84E-12	-0.0049342	0.00594537	0.83	0.872	0.599759856
1	BovineHD0100001750	5438044	8.41E-07	1.24E-08	3.00E-04	0.0068	0.256	2.69E-13	0.00260782	0.00260782	1	0.63	0.299789937
1	BovineHD0100001752	5441472	-2.31E-06	5.90E-08	0.001	0.0068	0.746	2.02E-12	-0.00238528	0.00269604	0.885	0.727	1
1	BovineHD0100001753	5443891	-1.95E-07	1.46E-08	3.00E-04	0.0081	0.746	1.43E-14	-0.000603128	0.000603127	1	0.664	0.299789937
1	BovineHD0100001754	5450085	3.70E-06	4.48E-08	0.0013	0.0081	0.051	1.31E-12	0.00286433	0.00549435	0.521	0.21	1.300390508
1	BovineHD0100001756	5456972	4.04E-06	9.08E-08	6.00E-04	0.0071	0.796	5.31E-12	0.00626598	0.00678565	0.923	0.826	0.599759856
1	BovineHD0100001758	5465287	1.08E-06	7.49E-08	6.00E-04	0.0087	0.065	1.40E-13	0.00166815	0.00260145	0.641	0.523	0.599759856
1	BovineHD0100001759	5468830	0	0	0	0.009	0.739	0	NA	NA	NA	NA	0
1	BovineHD0100001760	5469677	-8.56E-06	9.08E-08	0.0016	0.0084	0.262	2.83E-11	-0.00530758	0.00719277	0.738	0.732	1.600961538
1	BovineHD0100001761	5471090	-2.70E-06	1.24E-08	3.00E-04	0.0084	0.262	2.82E-12	-0.00837573	0.00837574	1	0.653	0.299789937
1	BovineHD0100001763	5474733	-2.16E-06	6.18E-09	3.00E-04	0.0071	0.914	7.31E-13	-0.00669671	0.00669671	1	0.244	0.299789937
1	BovineHD0100001764	5476242	8.88E-06	2.15E-07	0.0023	0.0071	0.125	1.73E-11	0.00393186	0.009499	0.414	0.682	2.302996893
1	BovineHD0100001765	5476780	-5.06E-07	7.65E-08	6.00E-04	0.0071	0.887	5.12E-14	-0.000783517	0.00877791	0.089	0.701	0.599759856
1	BovineHD0100001767	5483788	-2.85E-07	2.57E-08	3.00E-04	0.0081	0.114	1.63E-14	-0.000882619	0.00088262	1	0.616	0.299789937
1	BovineHD0100001768	5486780	1.90E-06	1.36E-08	3.00E-04	0.0071	0.885	7.34E-13	0.00589421	0.00589422	1	0.467	0.299789937
1	BovineHD0100001769	5490319	0	0	0	0.0077	0.178	0	NA	NA	NA	NA	0
1	BovineHD0100001770	5491380	2.34E-06	2.69E-08	6.00E-04	0.0081	0.797	1.77E-12	0.00362835	0.00462475	0.785	0.614	0.599759856
1	BovineHD0100001771	5493695	3.56E-06	3.14E-07	6.00E-04	0.0077	0.213	4.24E-12	0.00551515	0.00590546	0.934	0.95	0.599759856
1	BovineHD0100001772	5494530	-1.31E-05	1.81E-07	0.001	0.0077	0.787	5.75E-11	-0.0135358	0.0135824	0.997	0.879	1
1	BovineHD0100001773	5495276	4.79E-06	3.47E-08	6.00E-04	0.0081	0.223	7.95E-12	0.00742688	0.00745639	0.996	0.709	0.599759856
1	Hapmap38892-BTA-36614	5496635	-6.30E-06	5.04E-08	0.001	0.0077	0.787	1.33E-11	-0.00650844	0.00722496	0.901	0.674	1
1	BovineHD0100001776	5507402	1.96E-07	1.05E-07	6.00E-04	0.0094	0.777	1.33E-14	0.000304178	0.00430992	0.071	0.876	0.599759856
1	BovineHD0100001778	5518119	1.41E-05	2.12E-07	0.0019	0.009	0.157	5.29E-11	0.00730815	0.0091831	0.796	0.722	1.901713255
1	BTB-00003652	5519845	-2.32E-06	3.34E-08	6.00E-04	0.0097	0.807	1.68E-12	-0.00359971	0.00859331	0.419	0.652	0.599759856
1	BovineHD0100001780	5530288	-1.01E-06	1.69E-08	6.00E-04	0.0094	0.373	4.78E-13	-0.00156685	0.00443003	0.354	0.622	0.599759856
1	BovineHD0100001783	5540310	0	0	0	0.01	0.672	0	NA	NA	NA	NA	0
1	BTA-120711-no-rs	5541297	-9.82E-06	9.40E-08	0.0016	0.0103	0.329	4.25E-11	-0.00608659	0.00641355	0.949	0.75	1.600961538
1	BovineHD0100001785	5543434	2.93E-06	2.07E-08	3.00E-04	0.0106	0.672	3.78E-12	0.00907847	0.0090785	1	0.768	0.299789937
1	BovineHD0100001786	5544198	2.07E-06	8.25E-08	0.0013	0.0097	0.672	1.88E-12	0.001602	0.00480617	0.333	0.767	1.300390508
1	BovineHD0100001788	5549420	-3.40E-06	3.33E-08	6.00E-04	0.011	0.486	5.76E-12	-0.00526429	0.00533135	0.987	0.775	0.599759856
1	BovineHD0100001789	5549952	2.59E-06	1.05E-07	0.0013	0.0116	0.862	1.59E-12	0.00200568	0.0065493	0.306	0.676	1.300390508
1	BovineHD0100001791	5551264	-2.83E-06	9.31E-08	0.0013	0.0123	0.486	4.01E-12	-0.00219608	0.00652715	0.336	0.828	1.300390508
1	BovineHD0100001792	5551724	-7.39E-07	8.63E-08	0.001	0.011	0.138	1.30E-13	-0.000763944	0.00446169	0.171	0.696	1
1	BovineHD0100001793	5554268	1.56E-06	5.75E-08	0.001	0.0113	0.653	1.10E-12	0.00161117	0.00297061	0.542	0.776	1
1	BovineHD0100001794	5558887	1.17E-06	9.88E-08	0.0019	0.0119	0.862	3.23E-13	0.000602559	0.00433962	0.139	0.571	1.901713255
1	BovineHD0100001796	5561368	-1.11E-06	5.09E-08	0.0013	0.0116	0.862	2.94E-13	-0.0008624	0.005254	0.164	0.51	1.300390508
1	BovineHD0100001797	5563746	5.07E-06	4.45E-08	6.00E-04	0.0103	0.303	1.09E-11	0.00785674	0.00803844	0.977	0.778	0.599759856
1	BovineHD4100000043	5564942	1.18E-06	3.73E-08	3.00E-04	0.01	0.322	6.11E-13	0.00366693	0.00366693	1	0.859	0.299789937
1	BovineHD0100001798	5565646	1.05E-06	4.85E-08	6.00E-04	0.0097	0.315	4.78E-13	0.00163161	0.00887327	0.184	0.797	0.599759856
1	BovineHD0100001799	5566364	2.18E-06	1.59E-07	0.0019	0.0097	0.315	2.04E-12	0.00112488	0.00719791	0.156	0.811	1.901713255
1	BovineHD0100001800	5567248	6.74E-07	4.31E-08	3.00E-04	0.0084	0.549	2.25E-13	0.00208866	0.00208866	1	0.891	0.299789937
1	BTA-36594-no-rs	5568133	0	0	0	0.0084	0.917	0	NA	NA	NA	NA	0
1	BovineHD0100001801	5571299	-3.19E-06	1.24E-07	0.001	0.0087	0.338	4.56E-12	-0.00329646	0.00681725	0.484	0.877	1
1	BovineHD0100001805	5587624	-6.14E-06	7.53E-08	6.00E-04	0.0084	0.84	1.01E-11	-0.00950856	0.0101655	0.935	0.759	0.599759856
1	BovineHD0100001807	5597518	-3.02E-06	2.88E-07	0.001	0.0087	0.81	2.81E-12	-0.00311878	0.00471198	0.662	0.906	1
1	BovineHD0100001808	5600598	-5.38E-07	3.94E-08	6.00E-04	0.0077	0.659	1.30E-13	-0.00083334	0.0129336	0.064	0.778	0.599759856
1	BovineHD0100001809	5602895	-4.88E-06	1.89E-07	0.0013	0.0081	0.314	1.03E-11	-0.00378208	0.0049326	0.767	0.892	1.300390508
1	BovineHD0100001810	5605714	-7.56E-06	1.24E-07	0.001	0.0084	0.664	2.55E-11	-0.00780962	0.0119881	0.651	0.879	1
1	BovineHD0100001811	5606518	0	0	0	0.0087	0.671	0	NA	NA	NA	NA	0
1	BovineHD0100001812	5607641	-2.03E-06	6.85E-08	0.001	0.0094	0.493	2.06E-12	-0.00209798	0.00379929	0.552	0.846	1
1	BTA-35637-no-rs	5610335	5.87E-07	1.65E-07	0.001	0.0087	0.507	1.72E-13	0.000606916	0.00121084	0.501	0.93	1
1	BovineHD0100001813	5612838	-2.80E-06	1.09E-07	6.00E-04	0.0081	0.685	3.38E-12	-0.00433819	0.00437753	0.991	0.9	0.599759856
1	BovineHD0100001817	5629110	1.53E-06	9.17E-09	3.00E-04	0.0071	0.685	1.01E-12	0.00474035	0.00474035	1	0.607	0.299789937
1	BovineHD0100001818	5630880	7.74E-06	1.17E-07	0.0013	0.0071	0.146	1.49E-11	0.00599502	0.0105368	0.569	0.691	1.300390508
1	BovineHD0100001820	5640504	1.14E-06	1.56E-07	0.0013	0.009	0.054	1.32E-13	0.00088151	0.00453945	0.194	0.502	1.300390508
1	BovineHD0100001828	5653344	-5.61E-07	1.09E-08	3.00E-04	0.01	0.684	1.36E-13	-0.0017381	0.0017381	1	0.648	0.299789937
1	BovineHD0100001829	5654090	0	0	0	0.0094	0.316	0	NA	NA	NA	NA	0
1	BovineHD0100001839	5669961	1.19E-06	7.81E-09	3.00E-04	0.0094	0.685	6.12E-13	0.00369273	0.00369273	1	0.569	0.299789937
1	BovineHD0100001840	5671437	-1.88E-06	1.04E-07	0.001	0.0097	0.68	1.54E-12	-0.00194252	0.00811621	0.239	0.854	1
1	BovineHD0100001841	5673585	8.95E-06	2.37E-07	0.0019	0.0087	0.096	1.39E-11	0.00462492	0.00665857	0.695	0.655	1.901713255
1	BovineHD0100001842	5674797	-4.00E-06	1.45E-07	0.0019	0.0074	0.755	5.91E-12	-0.00206509	0.00483281	0.427	0.766	1.901713255
1	BovineHD0100001844	5682299	-1.00E-06	2.93E-08	3.00E-04	0.0077	0.755	3.70E-13	-0.00310199	0.00310199	1	0.799	0.299789937
1	BovineHD0100001845	5682953	1.61E-06	3.13E-08	6.00E-04	0.0084	0.755	9.53E-13	0.00248857	0.00276863	0.899	0.682	0.599759856
1	BovineHD0100001846	5684751	-7.28E-06	5.14E-08	6.00E-04	0.009	0.238	1.92E-11	-0.0112765	0.0114369	0.986	0.779	0.599759856
1	BovineHD0100001847	5687339	-2.04E-06	1.67E-08	3.00E-04	0.0087	0.071	5.46E-13	-0.006317	0.006317	1	0.433	0.299789937
1	BovineHD0100001848	5691295	0	0	0	0.0081	0.071	0	NA	NA	NA	NA	0
1	BovineHD0100001853	5700356	2.53E-06	1.10E-07	6.00E-04	0.0068	0.113	1.28E-12	0.00392047	0.00571675	0.686	0.761	0.599759856
1	BovineHD0100001854	5703347	4.30E-06	2.22E-08	6.00E-04	0.0081	0.39	8.82E-12	0.00667171	0.00818524	0.815	0.7	0.599759856
1	BTA-35598-no-rs	5712202	-2.66E-06	5.43E-08	0.001	0.0074	0.87	1.60E-12	-0.00274402	0.00451564	0.608	0.565	1
1	BovineHD0100001857	5721588	-4.02E-07	4.06E-08	6.00E-04	0.0074	0.74	6.21E-14	-0.000622829	0.00824938	0.076	0.748	0.599759856
1	BovineHD0100001858	5722255	7.06E-06	1.24E-07	0.0013	0.0081	0.113	9.98E-12	0.00547022	0.00797281	0.686	0.645	1.300390508
1	BovineHD0100001859	5723430	1.17E-06	2.22E-08	6.00E-04	0.0084	0.13	3.10E-13	0.00181333	0.00217325	0.834	0.449	0.599759856
1	BovineHD0100001860	5725757	-4.74E-06	2.75E-07	0.0016	0.0087	0.61	1.07E-11	-0.00293946	0.00495864	0.593	0.92	1.600961538
1	BovineHD0100001861	5726641	0	0	0	0.0094	0.26	0	NA	NA	NA	NA	0
1	BovineHD0100001862	5731144	6.11E-06	2.38E-08	6.00E-04	0.0094	0.391	1.78E-11	0.00947036	0.00957639	0.989	0.714	0.599759856
1	BovineHD0100001863	5732742	-2.05E-06	3.35E-08	0.001	0.0097	0.609	1.99E-12	-0.00211272	0.0049975	0.423	0.7	1
1	BovineHD0100001864	5736280	5.14E-07	1.59E-08	3.00E-04	0.0094	0.609	1.26E-13	0.00159237	0.00159237	1	0.768	0.299789937
1	BovineHD0100001865	5740670	-3.08E-06	5.82E-08	0.001	0.0094	0.609	4.52E-12	-0.00318335	0.00337222	0.944	0.802	1
1	Hapmap58931-rs29010773	5741816	-3.90E-06	2.25E-07	0.0013	0.0081	0.886	3.06E-12	-0.0030224	0.00677163	0.446	0.766	1.300390508
1	BovineHD0100001866	5743074	3.60E-06	3.77E-08	0.001	0.0094	0.392	6.18E-12	0.00371924	0.004451	0.836	0.724	1
1	BovineHD0100001869	5752718	4.46E-06	4.65E-08	0.001	0.0103	0.336	8.86E-12	0.00460477	0.00607644	0.758	0.733	1
1	BovineHD0100001871	5761444	-5.76E-06	1.16E-07	0.001	0.011	0.887	6.64E-12	-0.00594812	0.0104295	0.57	0.693	1
1	BovineHD0100001876	5777569	2.31E-06	3.58E-08	6.00E-04	0.011	0.392	2.54E-12	0.00358072	0.00627634	0.571	0.789	0.599759856
1	BovineHD0100001878	5779765	-3.06E-06	8.24E-09	3.00E-04	0.0106	0.622	4.39E-12	-0.0094744	0.00947443	1	0.619	0.299789937
1	BovineHD0100001879	5780692	-2.58E-06	9.50E-08	0.0013	0.01	0.733	2.60E-12	-0.00199929	0.00531014	0.377	0.782	1.300390508
1	BovineHD0100001880	5783688	-1.15E-06	1.47E-07	0.0016	0.01	0.622	6.25E-13	-0.000714971	0.00734297	0.097	0.853	1.600961538
1	BovineHD0100001881	5785319	6.07E-06	2.09E-07	0.0016	0.009	0.378	1.73E-11	0.00376202	0.010103	0.372	0.891	1.600961538
1	BovineHD0100001882	5785986	-4.67E-07	1.02E-08	3.00E-04	0.009	0.646	9.99E-14	-0.00144821	0.00144821	1	0.645	0.299789937
1	BovineHD0100001883	5786653	2.38E-06	2.44E-08	6.00E-04	0.009	0.81	1.74E-12	0.0036866	0.00592502	0.622	0.53	0.599759856
1	BovineHD0100001886	5796811	3.39E-07	5.42E-08	6.00E-04	0.0087	0.862	2.73E-14	0.000524734	0.00100846	0.52	0.634	0.599759856
1	BovineHD0100001895	5820147	2.62E-07	7.99E-08	0.001	0.0081	0.232	2.45E-14	0.000270575	0.00268459	0.101	0.766	1
1	BovineHD0100001899	5836509	0	0	0	0.0071	0.338	0	NA	NA	NA	NA	0
1	BovineHD0100001900	5838790	4.64E-06	9.92E-08	0.001	0.0065	0.862	5.12E-12	0.00479506	0.0114499	0.419	0.678	1
1	BovineHD0100001901	5841591	7.97E-07	3.62E-08	6.00E-04	0.0068	0.717	2.57E-13	0.00123464	0.00286919	0.43	0.731	0.599759856
1	BovineHD0100001910	5873077	0	0	0	0.0074	0.791	0	NA	NA	NA	NA	0
1	BovineHD0100001911	5873772	2.75E-06	3.12E-08	6.00E-04	0.0077	0.782	2.58E-12	0.00426477	0.00514431	0.829	0.657	0.599759856
1	BovineHD0100001912	5874428	-2.18E-06	4.16E-08	6.00E-04	0.0084	0.919	7.14E-13	-0.00338501	0.0045503	0.744	0.474	0.599759856
1	BovineHD0100001913	5875282	8.66E-08	5.51E-08	0.001	0.009	0.209	2.48E-15	8.95E-05	0.00694901	0.013	0.689	1
1	BovineHD0100001914	5877498	-4.16E-07	7.35E-08	6.00E-04	0.0087	0.791	5.72E-14	-0.000644204	0.00543607	0.119	0.814	0.599759856
1	BovineHD0100001915	5878610	-7.07E-06	1.65E-07	0.0013	0.0087	0.791	1.66E-11	-0.00548067	0.0110553	0.496	0.83	1.300390508
1	BTB-01560502	5880498	-1.25E-05	1.55E-07	0.001	0.0097	0.977	6.89E-12	-0.0129064	0.0151475	0.852	0.396	1
1	BovineHD0100001916	5882376	-1.70E-05	1.77E-07	0.0016	0.0103	0.848	7.44E-11	-0.0105412	0.0122516	0.86	0.741	1.600961538
1	BovineHD0100001917	5887319	-3.79E-07	1.29E-07	6.00E-04	0.0103	0.977	6.35E-15	-0.000587872	0.011667	0.05	0.449	0.599759856
1	BovineHD0100001918	5890792	4.60E-06	2.18E-08	6.00E-04	0.0106	0.091	3.49E-12	0.00712374	0.00717734	0.993	0.372	0.599759856
1	BovineHD0100001920	5896003	9.48E-07	6.35E-08	6.00E-04	0.0113	0.919	1.34E-13	0.00146875	0.00242839	0.605	0.576	0.599759856
1	BovineHD0100001921	5900914	2.65E-06	1.37E-07	0.001	0.0106	0.586	3.40E-12	0.0027366	0.00538929	0.508	0.895	1
1	BovineHD0100001922	5912013	-9.36E-06	2.30E-07	0.0013	0.0103	0.647	4.00E-11	-0.00725084	0.00852896	0.85	0.911	1.300390508
1	BovineHD0100001923	5914159	4.57E-07	8.67E-08	6.00E-04	0.0103	0.847	5.40E-14	0.00070762	0.00758987	0.093	0.775	0.599759856
1	BovineHD0100001925	5916366	1.09E-05	7.29E-08	0.0013	0.0103	0.847	3.10E-11	0.00847764	0.012368	0.685	0.596	1.300390508
1	BovineHD0100001926	5917046	9.72E-07	9.81E-08	0.0013	0.01	0.153	2.45E-13	0.000753506	0.00539549	0.14	0.663	1.300390508
1	BovineHD0100001927	5918317	-2.90E-06	3.25E-08	6.00E-04	0.0097	0.847	2.18E-12	-0.0044993	0.00529948	0.849	0.569	0.599759856
1	BovineHD0100001928	5919011	2.37E-06	2.58E-08	6.00E-04	0.0094	0.815	1.69E-12	0.00366771	0.00374996	0.978	0.557	0.599759856
1	BovineHD0100001929	5919749	-4.11E-06	9.71E-08	0.0016	0.0084	0.153	4.36E-12	-0.00254541	0.00640502	0.397	0.611	1.600961538
1	BovineHD0100001930	5922083	-1.51E-06	2.08E-08	6.00E-04	0.0081	0.685	9.90E-13	-0.00234739	0.00306374	0.766	0.64	0.599759856
1	BovineHD0100001932	5925169	-6.17E-07	9.82E-09	3.00E-04	0.0077	0.153	9.86E-14	-0.0019135	0.0019135	1	0.45	0.299789937
1	BovineHD0100001933	5927021	2.27E-06	1.09E-08	3.00E-04	0.0074	0.815	1.56E-12	0.00704272	0.00704271	1	0.517	0.299789937
1	BovineHD0100001934	5932501	9.79E-07	3.90E-08	6.00E-04	0.0068	0.205	3.12E-13	0.00151754	0.00428929	0.354	0.686	0.599759856
1	BovineHD0100001935	5935339	-2.25E-07	2.12E-08	3.00E-04	0.0065	0.786	1.70E-14	-0.000696763	0.000696763	1	0.711	0.299789937
1	ARS-BFGL-NGS-113844	5936648	8.72E-07	7.28E-09	3.00E-04	0.0061	0.214	2.56E-13	0.00270265	0.00270265	1	0.466	0.299789937
1	BovineHD0100001936	5938411	1.67E-06	4.30E-08	0.001	0.0068	0.786	9.37E-13	0.00172449	0.00245797	0.702	0.627	1
1	BovineHD0100001937	5947212	-6.68E-06	7.60E-08	0.001	0.0071	0.795	1.45E-11	-0.00689926	0.00697839	0.989	0.738	1
1	BovineHD0100001938	5949152	0	0	0	0.0074	0.205	0	NA	NA	NA	NA	0
1	BovineHD0100001939	5950645	7.59E-07	2.27E-08	3.00E-04	0.0084	0.795	1.87E-13	0.00235275	0.00235275	1	0.717	0.299789937
1	BovineHD0100001940	5951378	3.69E-07	1.39E-07	0.0013	0.0084	0.795	4.44E-14	0.000286316	0.00419051	0.068	0.793	1.300390508
1	BovineHD0100001941	5952740	8.67E-06	8.82E-08	0.0013	0.0084	0.786	2.53E-11	0.00671601	0.00727715	0.923	0.718	1.300390508
1	BovineHD0100001942	5953771	-3.90E-06	3.09E-08	6.00E-04	0.0081	0.776	5.28E-12	-0.00604507	0.00627441	0.963	0.652	0.599759856
1	BovineHD0100001943	5954824	-1.08E-06	5.67E-08	6.00E-04	0.0077	0.787	3.91E-13	-0.00167164	0.0065292	0.256	0.765	0.599759856
1	BovineHD0100001944	5955930	-5.39E-06	1.28E-07	0.0016	0.009	0.224	1.01E-11	-0.00334401	0.00547268	0.611	0.754	1.600961538
1	BovineHD0100001946	5958113	1.10E-06	6.21E-08	3.00E-04	0.0094	0.257	4.63E-13	0.00341435	0.00341435	1	0.891	0.299789937
1	BovineHD0100001947	5959205	7.40E-08	1.16E-08	3.00E-04	0.009	0.224	1.90E-15	0.000229314	0.000229314	1	0.586	0.299789937
1	ARS-BFGL-NGS-28832	5962522	-1.28E-06	2.15E-08	6.00E-04	0.0087	0.792	5.36E-13	-0.00197612	0.00197836	0.999	0.556	0.599759856
1	BovineHD0100001950	5965294	-8.55E-07	3.38E-08	6.00E-04	0.0084	0.139	1.75E-13	-0.00132572	0.00220547	0.601	0.554	0.599759856
1	BovineHD0100001951	5966524	-6.44E-06	1.62E-07	0.0013	0.0081	0.861	9.91E-12	-0.00499263	0.00904427	0.552	0.744	1.300390508
1	BovineHD0100001952	5967480	4.22E-06	8.17E-08	6.00E-04	0.0065	0.208	5.86E-12	0.00653557	0.00655063	0.998	0.822	0.599759856
1	BovineHD0100001953	5968406	6.21E-06	7.90E-08	0.001	0.0068	0.139	9.20E-12	0.00641396	0.00727913	0.881	0.656	1
1	BovineHD0100001954	5970639	1.72E-06	5.39E-08	0.001	0.0065	0.861	7.04E-13	0.00177481	0.00422823	0.42	0.569	1
1	BovineHD0100001955	5971716	9.43E-07	9.46E-09	3.00E-04	0.0061	0.861	2.12E-13	0.00292259	0.00292259	1	0.417	0.299789937
1	BovineHD0100001957	5973756	-2.57E-06	2.52E-08	3.00E-04	0.0074	0.208	2.18E-12	-0.00796761	0.00796763	1	0.742	0.299789937
1	BovineHD0100001958	5974529	0	0	0	0.0061	0.861	0	NA	NA	NA	NA	0
1	BovineHD0100001959	5975412	-5.24E-06	6.99E-08	6.00E-04	0.0055	0.861	6.54E-12	-0.00811403	0.00816612	0.994	0.716	0.599759856
1	BovineHD0100001960	5976378	0	0	0	0.0058	0.854	0	NA	NA	NA	NA	0
1	BovineHD0100001961	5981354	1.22E-07	1.22E-08	3.00E-04	0.0061	0.216	5.07E-15	0.00037952	0.000379519	1	0.591	0.299789937
1	BTB-01489336	5997487	-9.07E-06	1.45E-07	0.0019	0.0068	0.854	2.06E-11	-0.00468723	0.00725567	0.646	0.646	1.901713255
1	BovineHD0100001962	6000499	0	0	0	0.0074	0.731	0	NA	NA	NA	NA	0
1	BovineHD0100001963	6001806	0	0	0	0.0077	0.476	0	NA	NA	NA	NA	0
1	BovineHD0100001965	6003586	-3.77E-06	6.74E-08	0.0013	0.0074	0.515	7.10E-12	-0.00292257	0.00537021	0.544	0.769	1.300390508
1	BovineHD0100001966	6005078	5.72E-07	7.58E-08	0.0013	0.0081	0.515	1.63E-13	0.000443263	0.00395431	0.112	0.79	1.300390508
1	BovineHD0100001967	6013837	5.46E-06	8.43E-08	0.001	0.0077	0.568	1.46E-11	0.00564008	0.00610792	0.923	0.84	1
1	BovineHD0100001968	6016883	-3.29E-06	8.03E-08	0.001	0.0065	0.387	5.12E-12	-0.0033957	0.00728518	0.466	0.841	1
1	BovineHD0100001969	6025840	1.21E-06	6.66E-09	3.00E-04	0.0081	0.42	7.08E-13	0.00373837	0.00373837	1	0.579	0.299789937
1	BovineHD0100001970	6027058	2.07E-06	2.64E-08	3.00E-04	0.009	0.595	2.06E-12	0.00640797	0.00640798	1	0.844	0.299789937
1	BovineHD0100001971	6028469	1.56E-06	2.25E-08	6.00E-04	0.0081	0.613	1.15E-12	0.00241447	0.00354607	0.681	0.691	0.599759856
1	BovineHD0100001972	6029877	0	0	0	0.0081	0.613	0	NA	NA	NA	NA	0
1	BovineHD0100001973	6037022	-1.50E-06	2.06E-08	6.00E-04	0.0087	0.91	3.66E-13	-0.00231822	0.0023525	0.985	0.279	0.599759856
1	BovineHD0100001976	6053685	5.37E-07	9.57E-08	0.0016	0.0087	0.664	1.29E-13	0.000332991	0.00372853	0.089	0.778	1.600961538
1	BovineHD0100001978	6063419	-4.08E-06	5.44E-08	0.001	0.0097	0.819	4.95E-12	-0.00421828	0.00528189	0.799	0.632	1
1	BovineHD0100001979	6065203	5.86E-07	8.11E-09	3.00E-04	0.0103	0.181	1.02E-13	0.0018163	0.00181629	1	0.442	0.299789937
1	BovineHD0100001980	6070932	5.21E-08	1.23E-07	0.0013	0.01	0.48	1.36E-15	4.04E-05	0.00634335	0.006	0.869	1.300390508
1	BovineHD0100001981	6075616	8.01E-07	1.36E-07	0.0016	0.01	0.515	3.20E-13	0.000496534	0.0034689	0.143	0.854	1.600961538
1	BovineHD0100001982	6081220	-2.14E-07	1.34E-07	0.001	0.0106	0.181	1.36E-14	-0.000221104	0.00723147	0.031	0.806	1
1	BTB-01489466	6082018	-2.97E-06	9.98E-08	0.0013	0.0097	0.485	4.40E-12	-0.00230101	0.00370038	0.622	0.843	1.300390508
1	BovineHD0100001983	6083856	4.31E-06	5.36E-08	0.001	0.0094	0.219	6.36E-12	0.0044537	0.0090609	0.492	0.686	1
1	BovineHD0100001984	6092084	-8.16E-07	9.66E-09	3.00E-04	0.0106	0.781	2.28E-13	-0.0025301	0.0025301	1	0.546	0.299789937
1	BovineHD0100001986	6102325	0	0	0	0.0116	0.227	0	NA	NA	NA	NA	0
1	BovineHD0100001988	6113232	-4.43E-06	6.33E-08	0.0013	0.0106	0.545	9.75E-12	-0.0034358	0.00462174	0.743	0.779	1.300390508
1	BovineHD0100001991	6122975	5.28E-06	5.14E-08	6.00E-04	0.0103	0.455	1.38E-11	0.00818346	0.00832301	0.983	0.851	0.599759856
1	BovineHD0100001992	6128202	-1.58E-06	2.92E-08	6.00E-04	0.0097	0.099	4.44E-13	-0.00244892	0.00360527	0.679	0.436	0.599759856
1	BovineHD0100001993	6131648	1.28E-06	9.49E-08	0.0016	0.0094	0.41	7.90E-13	0.000792262	0.00456083	0.174	0.799	1.600961538
1	BovineHD0100001994	6134296	9.82E-06	4.76E-07	0.0023	0.0106	0.675	4.22E-11	0.00434703	0.00596524	0.729	0.916	2.302996893
1	BovineHD0100001995	6135546	-8.22E-06	2.02E-07	6.00E-04	0.0106	0.964	4.72E-12	-0.0127407	0.0164677	0.774	0.602	0.599759856
1	BovineHD0100001996	6137814	-2.66E-06	2.29E-08	6.00E-04	0.01	0.91	1.15E-12	-0.00411569	0.00577035	0.713	0.343	0.599759856
1	BovineHD0100001997	6142167	-1.98E-06	5.49E-08	6.00E-04	0.01	0.586	1.90E-12	-0.00306746	0.00540054	0.568	0.853	0.599759856
1	BovineHD0100001999	6149162	-9.65E-06	4.47E-08	6.00E-04	0.0103	0.96	7.12E-12	-0.014957	0.0156378	0.956	0.268	0.599759856
1	BovineHD0100002000	6153497	6.98E-06	1.06E-07	0.0016	0.0103	0.779	1.67E-11	0.00432475	0.00560367	0.772	0.715	1.600961538
1	Hapmap56173-ss46526166	6154638	0	0	0	0.009	0.586	0	NA	NA	NA	NA	0
1	BovineHD0100002001	6155059	1.37E-06	6.58E-08	6.00E-04	0.0097	0.858	4.60E-13	0.00212834	0.0059792	0.356	0.694	0.599759856
1	BovineHD0100002002	6158195	1.57E-06	3.09E-08	6.00E-04	0.0106	0.808	7.68E-13	0.0024385	0.00513347	0.475	0.616	0.599759856
1	BovineHD0100002004	6164282	1.31E-06	1.91E-07	0.001	0.0106	0.04	1.31E-13	0.00135287	0.00340779	0.397	0.503	1
1	BovineHD0100002005	6171400	-1.93E-06	1.57E-07	0.0016	0.0103	0.054	3.79E-13	-0.00119324	0.00359224	0.332	0.44	1.600961538
1	BovineHD0100002006	6172493	-3.61E-06	3.39E-08	0.001	0.01	0.96	9.95E-13	-0.0037277	0.00517538	0.72	0.161	1
1	BovineHD0100002007	6173838	-4.17E-07	1.03E-07	0.0013	0.0113	0.946	1.78E-14	-0.000322849	0.00715977	0.045	0.394	1.300390508
1	BovineHD0100002008	6174841	6.65E-06	1.21E-07	0.0016	0.011	0.635	2.05E-11	0.00412514	0.00720417	0.573	0.819	1.600961538
1	BovineHD0100002009	6176293	-5.21E-06	1.11E-07	6.00E-04	0.0106	0.35	1.23E-11	-0.00807377	0.00975175	0.828	0.91	0.599759856
1	BovineHD0100002010	6177830	-1.04E-06	2.76E-08	3.00E-04	0.0106	0.946	1.10E-13	-0.00321623	0.00321623	1	0.409	0.299789937
1	BovineHD0100002011	6182346	4.26E-06	8.98E-08	0.0013	0.0097	0.739	7.00E-12	0.00330038	0.00588989	0.56	0.755	1.300390508
1	BovineHD0100002013	6186718	-2.37E-06	6.54E-08	0.0013	0.0097	0.946	5.73E-13	-0.00183296	0.00992236	0.185	0.296	1.300390508
1	Hapmap51901-BTA-42438	6187555	1.26E-06	3.98E-08	3.00E-04	0.009	0.614	7.46E-13	0.00389029	0.00389029	1	0.891	0.299789937
1	BovineHD0100002014	6191666	8.69E-07	1.45E-08	3.00E-04	0.0081	0.389	3.59E-13	0.00269487	0.00269488	1	0.752	0.299789937
1	BovineHD0100002015	6194716	-4.80E-06	6.87E-08	0.001	0.0074	0.601	1.10E-11	-0.00495854	0.00534889	0.927	0.829	1
1	BovineHD4100000044	6195829	-1.22E-06	6.58E-08	0.001	0.0081	0.958	1.20E-13	-0.00125678	0.00369253	0.34	0.276	1
1	BovineHD0100002016	6199874	9.35E-07	4.70E-08	0.001	0.0077	0.753	3.25E-13	0.000966298	0.00796659	0.121	0.669	1
1	BovineHD0100002017	6201994	-6.19E-07	3.86E-08	6.00E-04	0.0068	0.259	1.47E-13	-0.000959366	0.00592845	0.162	0.724	0.599759856
1	BovineHD0100002018	6204523	-3.32E-06	2.56E-08	6.00E-04	0.0071	0.741	4.23E-12	-0.00514653	0.0058787	0.875	0.637	0.599759856
1	BovineHD0100002019	6205919	0	0	0	0.0071	0.741	0	NA	NA	NA	NA	0
1	BovineHD0100002020	6207314	1.60E-06	5.81E-08	0.001	0.0084	0.259	9.85E-13	0.00165502	0.00534953	0.309	0.725	1
1	BovineHD0100002022	6229983	8.01E-07	1.24E-07	6.00E-04	0.0094	0.04	4.98E-14	0.00124181	0.00194118	0.64	0.498	0.599759856
1	BovineHD0100002023	6236417	1.95E-07	1.61E-08	3.00E-04	0.0106	0.224	1.32E-14	0.000604816	0.000604815	1	0.668	0.299789937
1	BovineHD0100002024	6239956	2.09E-06	2.24E-08	6.00E-04	0.0113	0.723	1.76E-12	0.00324503	0.0054389	0.597	0.631	0.599759856
1	BovineHD0100002025	6242852	1.77E-06	2.03E-08	3.00E-04	0.0116	0.407	1.51E-12	0.0054835	0.0054835	1	0.801	0.299789937
1	BovineHD0100002026	6243987	3.36E-05	2.93E-07	0.0023	0.0129	0.728	4.47E-10	0.0148789	0.018345	0.811	0.858	2.302996893
1	BTA-43315-no-rs	6254730	-4.58E-06	1.28E-07	0.0019	0.0132	0.362	9.69E-12	-0.00236576	0.00488224	0.485	0.804	1.901713255
1	BovineHD0100002029	6255457	-1.14E-05	2.11E-07	0.0023	0.0129	0.08	1.91E-11	-0.00504099	0.00554147	0.91	0.561	2.302996893
1	BovineHD0100002031	6257447	7.87E-06	1.12E-07	0.0013	0.0139	0.636	2.86E-11	0.00609646	0.0080201	0.76	0.844	1.300390508
1	BovineHD0100002032	6260792	-4.58E-06	1.12E-07	0.001	0.0142	0.08	3.10E-12	-0.00473638	0.00732093	0.647	0.612	1
1	BovineHD0100002033	6263972	-2.28E-06	1.42E-07	0.0013	0.0148	0.92	7.62E-13	-0.00176676	0.003729	0.474	0.59	1.300390508
1	BovineHD0100002034	6267003	-3.80E-07	1.14E-07	0.0013	0.0132	0.935	1.75E-14	-0.000294315	0.00657107	0.045	0.486	1.300390508
1	BovineHD0100002035	6268893	4.03E-06	3.37E-08	3.00E-04	0.0119	0.935	1.97E-12	0.0124872	0.0124872	1	0.527	0.299789937
1	BovineHD0100002036	6269652	1.01E-05	1.34E-07	0.0013	0.011	0.793	3.36E-11	0.00783482	0.00801132	0.978	0.775	1.300390508
1	BovineHD0100002037	6270569	1.66E-06	7.70E-08	0.001	0.0113	0.855	6.83E-13	0.00171517	0.00356498	0.481	0.662	1
1	BovineHD0100002038	6273656	-8.15E-06	9.80E-08	0.001	0.0113	0.207	2.18E-11	-0.00841609	0.0100078	0.841	0.77	1
1	BovineHD0100002039	6277744	6.14E-06	1.18E-07	6.00E-04	0.0113	0.941	4.22E-12	0.00952254	0.00952446	1	0.646	0.599759856
1	BovineHD0100002043	6296414	-1.60E-06	2.30E-08	6.00E-04	0.011	0.071	3.37E-13	-0.00248164	0.00256941	0.966	0.326	0.599759856
1	BovineHD0100002044	6298289	-2.61E-06	8.77E-08	0.0013	0.0113	0.071	8.97E-13	-0.00202458	0.00500076	0.405	0.472	1.300390508
1	BovineHD0100002045	6304455	8.88E-06	9.77E-08	0.0016	0.011	0.071	1.04E-11	0.00550513	0.00905122	0.608	0.445	1.600961538
1	BovineHD0100002046	6306934	4.94E-06	3.94E-08	0.001	0.011	0.929	3.21E-12	0.00510654	0.00698998	0.731	0.354	1
1	ARS-BFGL-NGS-109057	6307443	-2.25E-07	7.26E-08	0.0013	0.011	0.712	2.07E-14	-0.000174238	0.00315423	0.055	0.728	1.300390508
1	BovineHD0100002047	6308399	5.99E-06	1.22E-07	0.001	0.0126	0.929	4.72E-12	0.00619296	0.00675277	0.917	0.621	1
1	BovineHD0100002049	6312458	-3.24E-07	1.95E-08	6.00E-04	0.0129	0.24	3.82E-14	-0.000502135	0.00238582	0.21	0.602	0.599759856
1	BovineHD0100002050	6313578	-3.97E-07	1.13E-07	0.001	0.0126	0.077	2.25E-14	-0.000410658	0.0104357	0.039	0.649	1
1	BovineHD0100002052	6314984	1.86E-06	1.04E-07	0.001	0.0123	0.077	4.94E-13	0.00192304	0.00531597	0.362	0.631	1
1	BovineHD0100002053	6317864	2.38E-05	1.36E-07	0.001	0.0132	0.923	8.09E-11	0.024613	0.0255049	0.965	0.69	1
1	BovineHD0100002054	6319036	-5.22E-06	1.64E-07	0.0023	0.0132	0.077	3.89E-12	-0.00231316	0.0042822	0.54	0.539	2.302996893
1	BovineHD0100002055	6320010	5.10E-06	1.64E-07	0.001	0.0126	0.923	3.71E-12	0.00526944	0.0103919	0.507	0.728	1
1	BovineHD0100002056	6320781	-1.08E-06	4.53E-08	0.001	0.0123	0.922	1.67E-13	-0.0011147	0.00815424	0.137	0.435	1
1	BovineHD0100002057	6321800	-8.62E-06	6.23E-08	0.0013	0.0123	0.663	3.32E-11	-0.00667843	0.00738721	0.904	0.741	1.300390508
1	BovineHD0100002058	6323771	9.72E-06	1.48E-07	0.0019	0.0116	0.825	2.73E-11	0.00501964	0.00760676	0.66	0.733	1.901713255
1	BovineHD0100002059	6324488	-1.97E-06	1.58E-07	0.0013	0.0116	0.442	1.91E-12	-0.00152618	0.0038814	0.393	0.897	1.300390508
1	BovineHD0100002060	6326544	2.85E-06	2.12E-08	3.00E-04	0.0097	0.929	1.07E-12	0.00883188	0.00883191	1	0.464	0.299789937
1	BovineHD0100002061	6333500	5.21E-07	1.32E-08	3.00E-04	0.0094	0.712	1.11E-13	0.00161469	0.00161469	1	0.662	0.299789937
1	BovineHD0100002062	6334445	-1.05E-05	7.75E-08	0.001	0.01	0.071	1.45E-11	-0.01084	0.0139147	0.779	0.512	1
1	BovineHD0100002063	6336912	-4.26E-06	1.57E-08	3.00E-04	0.0094	0.067	2.28E-12	-0.013208	0.013208	1	0.375	0.299789937
1	BovineHD0100002064	6343382	4.02E-07	9.04E-08	0.001	0.0077	0.941	1.79E-14	0.000415764	0.00796662	0.052	0.473	1
1	BovineHD0100002065	6351766	2.14E-06	8.63E-09	3.00E-04	0.0077	0.662	2.04E-12	0.00662268	0.00662268	1	0.602	0.299789937
1	BovineHD0100002068	6363510	-5.91E-06	3.98E-08	6.00E-04	0.0081	0.202	1.13E-11	-0.00916162	0.00943636	0.971	0.668	0.599759856
1	BovineHD0100002069	6366938	5.58E-06	6.03E-08	0.0016	0.0081	0.65	1.41E-11	0.00345636	0.00618512	0.559	0.691	1.600961538
1	BovineHD0100002071	6374415	7.09E-08	2.74E-08	6.00E-04	0.0077	0.35	2.29E-15	0.000109961	0.000681841	0.161	0.717	0.599759856
1	BovineHD0100002073	6380951	-1.62E-06	1.86E-08	3.00E-04	0.0077	0.34	1.17E-12	-0.00500803	0.00500802	1	0.767	0.299789937
1	BovineHD0100002074	6381969	3.49E-06	5.81E-08	0.0013	0.0081	0.661	5.45E-12	0.00270095	0.00327305	0.825	0.72	1.300390508
1	ARS-BFGL-NGS-41525	6383413	-2.23E-06	7.93E-08	6.00E-04	0.0084	0.339	2.22E-12	-0.00344901	0.00566391	0.609	0.875	0.599759856
1	BovineHD0100002075	6385860	-3.98E-06	2.44E-08	6.00E-04	0.0081	0.618	7.46E-12	-0.0061606	0.00632955	0.973	0.711	0.599759856
1	BovineHD0100002076	6388816	-2.28E-06	2.99E-08	6.00E-04	0.0077	0.938	6.05E-13	-0.00353936	0.00730942	0.484	0.326	0.599759856
1	BovineHD0100002077	6391056	-3.18E-06	3.20E-08	3.00E-04	0.0077	0.51	5.04E-12	-0.00984215	0.00984215	1	0.881	0.299789937
1	BovineHD0100002078	6392042	2.22E-06	6.55E-08	0.001	0.0084	0.428	2.41E-12	0.00229366	0.00476367	0.481	0.83	1
1	BovineHD0100002080	6394060	-2.27E-07	3.49E-08	6.00E-04	0.0081	0.49	2.57E-14	-0.000351401	0.000798882	0.44	0.801	0.599759856
1	BovineHD0100002081	6395232	-1.02E-06	1.43E-08	3.00E-04	0.0081	0.511	5.20E-13	-0.00316147	0.00316147	1	0.769	0.299789937
1	BovineHD0100002083	6397313	4.07E-07	8.33E-08	0.0013	0.0077	0.489	8.26E-14	0.000315129	0.00324547	0.097	0.828	1.300390508
1	BovineHD0100002084	6397764	-1.13E-06	2.96E-08	6.00E-04	0.0084	0.489	6.38E-13	-0.0017512	0.00224539	0.78	0.774	0.599759856
1	BovineHD0100002085	6398473	-3.09E-06	1.09E-07	0.001	0.0097	0.724	3.83E-12	-0.00319631	0.00425452	0.751	0.836	1
1	BovineHD0100002086	6399114	-2.65E-06	5.73E-08	0.001	0.01	0.791	2.32E-12	-0.00274005	0.00372778	0.735	0.676	1
1	BovineHD0100002087	6401208	5.37E-07	4.48E-08	6.00E-04	0.0106	0.234	1.03E-13	0.000832296	0.00351026	0.237	0.731	0.599759856
1	BovineHD0100002089	6404254	-2.42E-06	1.52E-08	3.00E-04	0.0106	0.488	2.94E-12	-0.00751303	0.00751304	1	0.758	0.299789937
1	BovineHD0100002091	6406334	7.35E-06	1.47E-07	0.0013	0.0103	0.512	2.70E-11	0.00569651	0.00653848	0.871	0.883	1.300390508
1	BovineHD0100002092	6407041	5.11E-06	1.27E-07	0.0016	0.0106	0.512	1.30E-11	0.00316716	0.00388769	0.815	0.839	1.600961538
1	BovineHD0100002093	6408241	-4.55E-06	7.02E-08	0.0013	0.0119	0.488	1.03E-11	-0.00352471	0.0066505	0.53	0.783	1.300390508
1	BovineHD0100002094	6408788	8.57E-06	6.55E-08	0.0013	0.0132	0.512	3.67E-11	0.00663992	0.00673615	0.986	0.771	1.300390508
1	BovineHD0100002095	6409342	9.85E-07	7.10E-09	3.00E-04	0.0132	0.407	4.68E-13	0.00305208	0.00305207	1	0.591	0.299789937
1	BovineHD0100002096	6411151	2.73E-06	1.24E-07	0.001	0.0135	0.452	3.70E-12	0.00282541	0.00347809	0.812	0.902	1
1	BovineHD0100002097	6411738	-8.26E-06	5.95E-08	0.001	0.0135	0.548	3.38E-11	-0.00853523	0.00918582	0.929	0.815	1
1	BovineHD0100002098	6412254	1.18E-06	1.72E-07	0.0023	0.0119	0.452	6.86E-13	0.000521177	0.00249446	0.209	0.846	2.302996893
1	BovineHD0100002099	6412770	7.89E-06	2.62E-07	0.0023	0.011	0.452	3.08E-11	0.0034934	0.00604075	0.578	0.893	2.302996893
1	BovineHD4100000045	6415492	-3.55E-06	3.33E-08	6.00E-04	0.01	0.766	4.53E-12	-0.00550815	0.00555078	0.992	0.67	0.599759856
1	BovineHD0100002100	6418608	-6.92E-07	6.02E-08	6.00E-04	0.0106	0.967	3.08E-14	-0.00107295	0.00351113	0.306	0.31	0.599759856
1	BovineHD0100002101	6421019	-7.61E-06	2.05E-07	0.0013	0.0097	0.765	2.08E-11	-0.00589768	0.0089137	0.662	0.86	1.300390508
1	BovineHD0100002103	6426207	0	0	0	0.01	0.021	0	NA	NA	NA	NA	0
1	Hapmap34831-BES10_Contig712_1090	6432366	-1.97E-06	7.56E-08	6.00E-04	0.0081	0.81	1.19E-12	-0.00304738	0.00423714	0.719	0.777	0.599759856
1	BovineHD0100002104	6435456	1.34E-06	1.40E-08	3.00E-04	0.0071	0.117	3.72E-13	0.00416044	0.00416043	1	0.464	0.299789937
1	BovineHD0100002106	6442445	-5.44E-06	1.69E-07	0.001	0.0068	0.55	1.46E-11	-0.00561629	0.00694463	0.809	0.921	1
1	BovineHD0100002107	6450599	0	0	0	0.0081	0.206	0	NA	NA	NA	NA	0
1	BovineHD0100002108	6453758	6.74E-06	7.64E-08	0.001	0.0071	0.841	1.21E-11	0.00696517	0.00712354	0.978	0.698	1
1	BTA-44248-no-rs	6458053	-3.22E-06	1.09E-08	3.00E-04	0.0081	0.976	4.92E-13	-0.00996976	0.00996977	1	0.099	0.299789937
1	BovineHD0100002109	6464105	-9.39E-06	8.06E-08	0.0013	0.0077	0.526	4.39E-11	-0.00727531	0.00754381	0.964	0.817	1.300390508
1	BovineHD0100002110	6465329	-7.85E-08	1.05E-08	3.00E-04	0.0077	0.161	1.67E-15	-0.000243306	0.000243305	1	0.499	0.299789937
1	BovineHD0100002111	6470130	-7.30E-07	1.62E-07	0.0019	0.0077	0.929	7.01E-14	-0.000377244	0.00658326	0.057	0.451	1.901713255
1	BovineHD0100002112	6471406	-5.66E-07	1.22E-08	3.00E-04	0.0081	0.071	4.21E-14	-0.00175478	0.00175478	1	0.278	0.299789937
1	BovineHD0100002113	6472236	-1.19E-06	1.11E-07	0.001	0.0071	0.25	5.34E-13	-0.00123278	0.00373507	0.33	0.84	1
1	BovineHD0100002114	6474048	-8.68E-07	3.67E-08	3.00E-04	0.0074	0.25	2.83E-13	-0.00269031	0.00269031	1	0.839	0.299789937
1	BovineHD0100002115	6475314	-1.80E-06	2.23E-08	3.00E-04	0.0068	0.219	1.11E-12	-0.00557996	0.00557996	1	0.714	0.299789937
1	BovineHD0100002117	6479625	-5.81E-06	8.09E-08	0.001	0.0065	0.245	1.25E-11	-0.00600077	0.00645347	0.93	0.786	1
1	BovineHD0100002119	6483810	-3.84E-06	3.40E-08	3.00E-04	0.0061	0.912	2.37E-12	-0.0119126	0.0119126	1	0.564	0.299789937
1	BovineHD4100000047	6487753	0	0	0	0.0065	0.241	0	NA	NA	NA	NA	0
1	BovineHD0100002120	6489639	-1.94E-06	4.55E-08	6.00E-04	0.0071	0.614	1.79E-12	-0.00301064	0.00406326	0.741	0.819	0.599759856
1	BovineHD0100002121	6491238	-7.62E-07	1.28E-07	6.00E-04	0.0071	0.271	2.29E-13	-0.00118119	0.00203604	0.58	0.896	0.599759856
1	UA-IFASA-8265	6492449	0	0	0	0.0077	0.241	0	NA	NA	NA	NA	0
1	BovineHD0100002122	6495405	2.88E-06	1.46E-07	0.0016	0.0081	0.911	1.34E-12	0.00178811	0.00411451	0.435	0.53	1.600961538
1	BovineHD0100002123	6502681	-1.37E-06	2.42E-07	6.00E-04	0.0084	0.755	6.93E-13	-0.0021221	0.00214751	0.988	0.942	0.599759856
1	BovineHD0100002124	6507083	-5.01E-06	8.96E-08	0.0016	0.0094	0.263	9.73E-12	-0.00310456	0.00489696	0.634	0.725	1.600961538
1	BovineHD0100002127	6521869	-3.31E-07	9.56E-09	3.00E-04	0.009	0.458	5.44E-14	-0.00102632	0.00102632	1	0.68	0.299789937
1	BTA-44295-no-rs	6526757	2.42E-06	5.32E-08	0.001	0.009	0.247	2.19E-12	0.00250514	0.00384146	0.652	0.711	1
1	BovineHD0100002132	6532008	-2.97E-06	7.85E-08	0.0013	0.0097	0.287	3.61E-12	-0.00230171	0.00537756	0.428	0.765	1.300390508
1	BovineHD0100002146	6571786	1.54E-06	2.79E-08	6.00E-04	0.0087	0.023	1.05E-13	0.00238685	0.0108393	0.22	0.154	0.599759856
1	BovineHD0100002147	6574320	3.09E-07	3.38E-08	0.001	0.0094	0.023	4.21E-15	0.000319058	0.00416357	0.077	0.13	1
1	BovineHD0100002149	6579968	1.08E-06	3.97E-08	3.00E-04	0.0087	0.145	2.91E-13	0.00335828	0.00335829	1	0.75	0.299789937
1	BovineHD0100002152	6587228	1.92E-07	2.84E-08	6.00E-04	0.0084	0.023	1.62E-15	0.000297047	0.004398	0.068	0.157	0.599759856
1	BovineHD0100002158	6599225	8.77E-07	7.11E-08	6.00E-04	0.0084	0.751	2.87E-13	0.00135916	0.00158318	0.859	0.831	0.599759856
1	BovineHD0100002159	6603985	1.86E-06	5.89E-08	6.00E-04	0.0074	0.916	5.29E-13	0.00287756	0.00329105	0.874	0.54	0.599759856
1	BovineHD0100002161	6611282	7.01E-06	8.10E-08	0.0013	0.0074	0.775	1.71E-11	0.00542892	0.00800186	0.678	0.726	1.300390508
1	BovineHD0100002162	6612335	5.48E-06	5.82E-08	0.001	0.0065	0.775	1.05E-11	0.00566519	0.00597074	0.949	0.717	1
1	BovineHD0100002163	6613114	0	0	0	0.0068	0.775	0	NA	NA	NA	NA	0
1	BovineHD0100002164	6616055	-2.04E-07	6.44E-08	0.001	0.0065	0.23	1.48E-14	-0.00021123	0.00568125	0.037	0.722	1
1	BovineHD0100002165	6619208	1.29E-08	3.69E-08	3.00E-04	0.0065	0.545	8.25E-17	4.00E-05	4.00E-05	1	0.892	0.299789937
1	BovineHD0100002166	6622512	2.55E-06	2.61E-08	6.00E-04	0.0077	0.745	2.47E-12	0.00395355	0.00466297	0.848	0.641	0.599759856
1	BTA-45181-no-rs	6623322	0	0	0	0.0081	0.629	0	NA	NA	NA	NA	0
1	BovineHD0100002167	6627550	2.86E-06	6.08E-08	6.00E-04	0.009	0.23	2.89E-12	0.00442826	0.0056185	0.788	0.785	0.599759856
1	BovineHD0100002168	6632404	-2.68E-06	7.88E-09	3.00E-04	0.0103	0.495	3.60E-12	-0.00831421	0.0083142	1	0.626	0.299789937
1	BovineHD0100002169	6652314	-1.52E-06	4.95E-08	6.00E-04	0.0097	0.229	8.15E-13	-0.00235357	0.002369	0.993	0.749	0.599759856
1	BovineHD0100002170	6656362	6.09E-06	1.77E-07	0.0019	0.01	0.771	1.31E-11	0.00314813	0.00608288	0.518	0.78	1.901713255
1	BovineHD0100002172	6660948	-7.15E-06	2.44E-07	0.0016	0.0103	0.229	1.81E-11	-0.00443067	0.00456089	0.971	0.853	1.600961538
1	BovineHD0100002174	6667087	9.20E-06	1.82E-07	0.0019	0.0126	0.682	3.67E-11	0.00475335	0.0078427	0.606	0.846	1.901713255
1	BovineHD4100000048	6669482	-1.46E-06	9.28E-08	0.0013	0.0126	0.322	9.28E-13	-0.00112985	0.00602714	0.187	0.811	1.300390508
1	BovineHD0100002175	6670577	8.59E-07	4.04E-08	3.00E-04	0.0132	0.322	3.22E-13	0.0026613	0.0026613	1	0.881	0.299789937
1	BovineHD0100002176	6678267	8.45E-07	7.18E-08	6.00E-04	0.0132	0.682	3.09E-13	0.0013091	0.0159429	0.082	0.867	0.599759856
1	BovineHD0100002177	6681929	6.19E-06	7.78E-08	0.001	0.0129	0.157	1.01E-11	0.00639099	0.00895988	0.713	0.686	1
1	BovineHD0100002178	6684899	1.87E-05	1.84E-07	0.0023	0.0116	0.91	5.74E-11	0.00827728	0.0110253	0.751	0.511	2.302996893
1	BovineHD0100002179	6696216	-3.54E-06	5.48E-08	6.00E-04	0.0106	0.551	6.19E-12	-0.00548012	0.0108542	0.505	0.854	0.599759856
1	BovineHD0100002182	6710424	-5.28E-06	5.32E-08	0.001	0.0103	0.472	1.39E-11	-0.00545557	0.00594169	0.918	0.801	1
1	BovineHD0100002183	6717877	-2.79E-07	3.98E-08	6.00E-04	0.011	0.67	3.44E-14	-0.000432032	0.00402892	0.107	0.781	0.599759856
1	BovineHD0100002189	6755923	-1.07E-05	1.53E-07	0.0016	0.0119	0.472	5.65E-11	-0.00659995	0.00855268	0.772	0.874	1.600961538
1	BovineHD0100002191	6771313	-2.07E-06	1.43E-07	3.00E-04	0.0113	0.67	1.90E-12	-0.0064259	0.00642592	1	0.962	0.299789937
1	BovineHD0100002192	6775220	-6.24E-06	4.91E-08	0.001	0.0094	0.377	1.83E-11	-0.00644249	0.00695733	0.926	0.771	1
1	BovineHD0100002193	6778966	-3.37E-06	8.97E-08	0.001	0.0094	0.668	5.04E-12	-0.00348128	0.00948955	0.367	0.843	1
1	BovineHD0100002194	6786262	8.69E-07	9.84E-08	0.001	0.0087	0.668	3.35E-13	0.00089803	0.00196488	0.457	0.855	1
1	BovineHD0100002195	6789452	3.98E-06	9.94E-08	0.0016	0.0094	0.623	7.44E-12	0.00246677	0.00549889	0.449	0.803	1.600961538
1	BovineHD0100002196	6794963	2.70E-06	6.45E-09	3.00E-04	0.01	0.623	3.42E-12	0.00836846	0.00836846	1	0.572	0.299789937
1	BovineHD0100002197	6796734	-1.33E-06	1.04E-08	3.00E-04	0.01	0.378	8.33E-13	-0.00412686	0.00412686	1	0.68	0.299789937
1	BovineHD0100002198	6798365	-1.09E-06	4.98E-08	6.00E-04	0.01	0.378	5.63E-13	-0.00169577	0.0052509	0.323	0.837	0.599759856
1	BovineHD0100002199	6799271	-5.07E-07	1.24E-08	3.00E-04	0.0097	0.378	1.21E-13	-0.00157128	0.00157127	1	0.72	0.299789937
1	BovineHD0100002200	6801240	-2.84E-06	5.97E-08	0.0013	0.0094	0.688	3.46E-12	-0.00220088	0.00462136	0.476	0.717	1.300390508
1	BovineHD0100002201	6805411	1.13E-05	3.37E-07	0.0023	0.0084	0.622	5.95E-11	0.0049826	0.00892196	0.558	0.908	2.302996893
1	BovineHD0100002202	6809918	2.74E-06	2.83E-08	3.00E-04	0.0087	0.489	3.76E-12	0.00850558	0.00850558	1	0.866	0.299789937
1	BovineHD0100002203	6813284	-1.35E-05	8.02E-08	0.001	0.009	0.123	3.92E-11	-0.0139303	0.0148088	0.941	0.628	1
1	BovineHD4100000049	6816494	9.03E-07	1.46E-07	6.00E-04	0.009	0.735	3.18E-13	0.00139966	0.00637067	0.22	0.91	0.599759856
1	BovineHD0100002204	6818929	3.66E-06	8.15E-08	6.00E-04	0.009	0.735	5.21E-12	0.00567371	0.00568192	0.999	0.851	0.599759856
1	BovineHD0100002205	6819686	6.82E-07	3.63E-08	6.00E-04	0.0087	0.149	1.18E-13	0.00105662	0.00116938	0.904	0.586	0.599759856
1	BovineHD0100002206	6820344	1.73E-06	1.93E-08	6.00E-04	0.0074	0.851	7.55E-13	0.00267673	0.00310756	0.861	0.436	0.599759856
1	BovineHD0100002207	6823784	-4.97E-06	3.53E-08	6.00E-04	0.0077	0.192	7.66E-12	-0.00769961	0.00951838	0.809	0.653	0.599759856
1	BovineHD0100002208	6825239	-4.43E-06	2.99E-08	6.00E-04	0.0087	0.279	7.88E-12	-0.0068604	0.00709228	0.967	0.687	0.599759856
1	BovineHD0100002209	6826566	-2.76E-06	3.39E-08	3.00E-04	0.0081	0.086	1.19E-12	-0.00855738	0.00855737	1	0.59	0.299789937
1	BovineHD0100002210	6828473	2.87E-06	4.01E-08	0.001	0.0084	0.886	1.66E-12	0.00296115	0.00321676	0.921	0.477	1
1	BovineHD0100002213	6830253	-2.31E-06	8.02E-08	0.001	0.0077	0.344	2.41E-12	-0.00238982	0.00493332	0.484	0.824	1
1	BovineHD0100002214	6832353	1.92E-06	2.81E-08	6.00E-04	0.0081	0.394	1.77E-12	0.00298086	0.00792809	0.376	0.732	0.599759856
1	BovineHD0100002215	6834218	2.89E-06	2.86E-07	0.0019	0.0074	0.59	4.05E-12	0.00149532	0.00883282	0.169	0.91	1.901713255
1	BovineHD0100002216	6835494	0	0	0	0.0074	0.607	0	NA	NA	NA	NA	0
1	BovineHD0100002218	6838418	-2.36E-06	5.47E-08	0.001	0.0071	0.602	2.67E-12	-0.00244156	0.00617552	0.395	0.78	1
1	BovineHD0100002220	6844137	0	0	0	0.0081	0.41	0	NA	NA	NA	NA	0
1	BovineHD0100002221	6845416	6.13E-06	1.56E-07	0.001	0.0077	0.59	1.81E-11	0.00632959	0.0084071	0.753	0.917	1
1	BovineHD0100002222	6847123	0	0	0	0.0071	0.41	0	NA	NA	NA	NA	0
1	BovineHD0100002223	6849639	-1.43E-06	2.17E-08	6.00E-04	0.0055	0.591	9.94E-13	-0.00222222	0.00349655	0.636	0.7	0.599759856
1	BovineHD0100002224	6852095	0	0	0	0.0071	0.41	0	NA	NA	NA	NA	0
1	BovineHD0100002226	6854093	1.34E-05	1.47E-07	0.0023	0.0074	0.59	8.63E-11	0.00591464	0.00715334	0.827	0.818	2.302996893
1	BovineHD0100002227	6856089	4.24E-06	3.17E-08	6.00E-04	0.0084	0.59	8.68E-12	0.00656529	0.0067458	0.973	0.772	0.599759856
1	BovineHD0100002228	6857568	0	0	0	0.0084	0.41	0	NA	NA	NA	NA	0
1	BovineHD0100002230	6861069	1.43E-06	1.08E-08	3.00E-04	0.009	0.41	9.82E-13	0.00441606	0.00441606	1	0.697	0.299789937
1	BovineHD0100002231	6861996	-8.59E-06	1.79E-07	0.0016	0.009	0.41	3.57E-11	-0.00532581	0.00754367	0.706	0.885	1.600961538
1	BovineHD4100000051	6862850	1.00E-06	1.45E-07	0.0013	0.009	0.59	4.87E-13	0.000777654	0.00345233	0.225	0.886	1.300390508
1	BovineHD0100002232	6863794	-9.10E-06	7.08E-08	0.001	0.0081	0.41	4.01E-11	-0.00940228	0.00962087	0.977	0.835	1
1	BovineHD4100000052	6866471	-5.67E-06	5.92E-08	0.001	0.0094	0.41	1.55E-11	-0.0058573	0.00842408	0.695	0.808	1
1	BovineHD0100002233	6868837	2.43E-06	9.16E-08	6.00E-04	0.0094	0.59	2.86E-12	0.00376772	0.00854276	0.441	0.907	0.599759856
1	BovineHD0100002234	6870107	-1.64E-07	7.75E-09	3.00E-04	0.0103	0.41	1.30E-14	-0.000508604	0.000508604	1	0.624	0.299789937
1	BovineHD0100002235	6872788	0	0	0	0.009	0.592	0	NA	NA	NA	NA	0
1	BovineHD0100002238	6878788	-2.53E-06	2.44E-07	0.0013	0.0087	0.6	3.07E-12	-0.00196129	0.00325936	0.602	0.925	1.300390508
1	BovineHD0100002239	6879913	-3.45E-06	2.03E-07	0.0019	0.009	0.49	5.96E-12	-0.00178346	0.00536531	0.332	0.884	1.901713255
1	BovineHD4100000053	6881394	0	0	0	0.0084	0.407	0	NA	NA	NA	NA	0
1	BTA-46228-no-rs	6882069	-4.57E-06	1.65E-07	0.0013	0.0077	0.407	1.01E-11	-0.00354521	0.00576562	0.615	0.893	1.300390508
1	BovineHD0100002241	6883705	8.55E-08	1.39E-08	3.00E-04	0.009	0.593	3.53E-15	0.000265178	0.000265177	1	0.738	0.299789937
1	BovineHD0100002244	6899476	-3.41E-06	3.91E-08	0.001	0.0103	0.725	4.64E-12	-0.00352252	0.00626809	0.562	0.647	1
1	BovineHD0100002245	6900996	-3.15E-06	2.06E-07	0.0013	0.01	0.728	3.92E-12	-0.00243797	0.00725017	0.336	0.876	1.300390508
1	BovineHD0100002246	6903162	-6.98E-07	1.28E-08	3.00E-04	0.0087	0.724	1.94E-13	-0.00216263	0.00216262	1	0.651	0.299789937
1	BovineHD0100002247	6904430	0	0	0	0.01	0.284	0	NA	NA	NA	NA	0
1	BovineHD0100002248	6906614	-9.96E-06	1.60E-07	0.0016	0.0094	0.427	4.85E-11	-0.00617395	0.0108947	0.567	0.864	1.600961538
1	BovineHD0100002249	6908243	-1.20E-06	1.61E-07	0.0013	0.0097	0.287	5.90E-13	-0.000930429	0.00378203	0.246	0.858	1.300390508
1	BovineHD0100002250	6910415	-2.74E-06	1.03E-07	0.001	0.009	0.721	3.01E-12	-0.00282908	0.00283974	0.996	0.831	1
1	BovineHD0100002251	6914789	-3.95E-06	7.09E-08	6.00E-04	0.009	0.279	6.28E-12	-0.00612649	0.00622703	0.984	0.836	0.599759856
1	BovineHD0100002252	6916421	-3.56E-06	1.65E-07	0.0013	0.0094	0.276	5.07E-12	-0.00275945	0.00409503	0.674	0.855	1.300390508
1	BovineHD0100002253	6918079	3.78E-06	1.21E-07	6.00E-04	0.0094	0.276	5.70E-12	0.00585343	0.00815428	0.718	0.896	0.599759856
1	BovineHD0100002254	6919260	-3.60E-06	4.52E-08	6.00E-04	0.0084	0.554	6.39E-12	-0.0055753	0.00827038	0.674	0.827	0.599759856
1	BovineHD0100002255	6922783	1.42E-06	1.58E-08	3.00E-04	0.0077	0.696	8.47E-13	0.00438677	0.00438677	1	0.712	0.299789937
1	BovineHD0100002256	6923862	-1.80E-06	1.13E-07	0.0013	0.0074	0.279	1.31E-12	-0.00139707	0.00564144	0.248	0.803	1.300390508
1	BovineHD0100002257	6927623	-1.03E-06	6.47E-08	6.00E-04	0.0081	0.377	4.94E-13	-0.0015894	0.00171646	0.926	0.861	0.599759856
1	BovineHD0100002258	6928483	0	0	0	0.0071	0.271	0	NA	NA	NA	NA	0
1	BovineHD0100002260	6931114	-6.84E-06	2.84E-08	6.00E-04	0.0077	0.868	1.07E-11	-0.0105939	0.0125901	0.841	0.46	0.599759856
1	BovineHD0100002261	6933075	-3.92E-06	7.13E-08	6.00E-04	0.0074	0.879	3.27E-12	-0.00608278	0.0106338	0.572	0.65	0.599759856
1	BovineHD0100002262	6933950	-1.12E-06	1.41E-07	6.00E-04	0.0081	0.271	4.99E-13	-0.00174236	0.0021887	0.796	0.905	0.599759856
1	BovineHD0100002263	6935400	-4.66E-06	7.61E-08	0.0013	0.0074	0.284	8.82E-12	-0.00361165	0.00444401	0.813	0.732	1.300390508
1	BovineHD0100002264	6936203	1.67E-06	1.91E-08	3.00E-04	0.0071	0.284	1.13E-12	0.00516385	0.00516385	1	0.733	0.299789937
1	BovineHD0100002265	6937830	4.00E-06	6.08E-08	0.0013	0.0074	0.577	7.82E-12	0.00310302	0.00519496	0.597	0.747	1.300390508
1	BovineHD0100002266	6941429	3.71E-07	2.58E-08	3.00E-04	0.0077	0.625	6.44E-14	0.0011488	0.00114881	1	0.831	0.299789937
1	BovineHD0100002267	6943984	3.86E-06	6.07E-08	0.001	0.0084	0.389	7.07E-12	0.00398557	0.00482947	0.825	0.799	1
1	BovineHD0100002268	6948796	-2.13E-06	5.90E-08	6.00E-04	0.0081	0.599	2.19E-12	-0.00330715	0.00407347	0.812	0.853	0.599759856
1	BovineHD0100002269	6949373	-9.71E-08	4.84E-09	3.00E-04	0.0077	0.401	4.53E-15	-0.000301132	0.000301132	1	0.491	0.299789937
1	BovineHD0100002270	6950400	3.20E-07	2.54E-08	3.00E-04	0.0087	0.6	4.90E-14	0.000990509	0.000990508	1	0.836	0.299789937
1	BovineHD0100002271	6952033	6.29E-07	1.64E-07	0.001	0.0084	0.411	1.91E-13	0.000649827	0.00269776	0.241	0.921	1
1	BovineHD4100000054	6952724	3.11E-07	1.17E-07	0.0013	0.009	0.602	4.64E-14	0.000241118	0.00408798	0.059	0.852	1.300390508
1	BovineHD0100002272	6954133	-2.27E-06	9.20E-09	3.00E-04	0.0094	0.401	2.48E-12	-0.00704781	0.0070478	1	0.646	0.299789937
1	BovineHD0100002274	6960840	-2.40E-06	2.99E-08	0.001	0.0094	0.401	2.77E-12	-0.00248039	0.002887	0.859	0.664	1
1	BovineHD0100002275	6962453	1.06E-05	1.31E-07	0.0016	0.0094	0.4	5.37E-11	0.00655775	0.00755728	0.868	0.84	1.600961538
1	BovineHD4100000055	6963611	-8.63E-06	2.63E-07	0.001	0.0094	0.801	2.37E-11	-0.0089176	0.0102472	0.87	0.9	1
1	BovineHD0100002276	6964368	6.44E-06	2.74E-07	0.001	0.009	0.607	1.98E-11	0.00665142	0.00933885	0.712	0.947	1
1	BovineHD0100002277	6965325	2.28E-06	5.16E-08	0.001	0.0081	0.393	2.48E-12	0.00235581	0.00242213	0.973	0.772	1
1	BTA-47159-no-rs	6967148	2.52E-06	3.97E-08	6.00E-04	0.0081	0.199	2.02E-12	0.00390216	0.00619148	0.63	0.676	0.599759856
1	BovineHD0100002278	6968420	-7.20E-08	1.39E-07	3.00E-04	0.0077	0.394	2.47E-15	-0.000223038	0.000223037	1	0.965	0.299789937
1	BovineHD0100002279	6969184	2.03E-06	1.44E-08	3.00E-04	0.0068	0.393	1.97E-12	0.00629624	0.00629624	1	0.739	0.299789937
1	BovineHD0100002280	6969887	7.51E-07	7.65E-08	6.00E-04	0.0061	0.621	2.65E-13	0.00116338	0.00188115	0.618	0.88	0.599759856
1	BovineHD0100002281	6970710	-9.54E-08	3.87E-08	3.00E-04	0.0058	0.515	4.54E-15	-0.000295644	0.000295644	1	0.891	0.299789937
1	BovineHD0100002282	6972463	1.83E-06	8.55E-09	3.00E-04	0.0058	0.523	1.67E-12	0.0056741	0.00567409	1	0.644	0.299789937
1	BovineHD0100002286	6988633	2.85E-06	7.18E-08	6.00E-04	0.0068	0.355	3.71E-12	0.00441396	0.00576837	0.765	0.867	0.599759856
1	BovineHD0100002287	6991298	1.01E-06	5.00E-08	6.00E-04	0.0071	0.69	4.37E-13	0.00156662	0.00163531	0.958	0.812	0.599759856
1	BovineHD0100002289	6994462	2.57E-06	1.45E-08	3.00E-04	0.0068	0.275	2.62E-12	0.00795484	0.00795484	1	0.692	0.299789937
1	BovineHD0100002290	6997520	-5.16E-06	4.66E-08	6.00E-04	0.0068	0.498	1.33E-11	-0.00799146	0.00811619	0.985	0.835	0.599759856
1	BovineHD4100000056	7000653	1.22E-05	8.99E-08	0.001	0.0084	0.146	3.69E-11	0.0125634	0.0165418	0.759	0.671	1
1	BovineHD0100002291	7005854	-6.86E-06	1.42E-07	0.0016	0.0084	0.499	2.35E-11	-0.0042509	0.00534476	0.795	0.861	1.600961538
1	BovineHD0100002293	7007553	-1.81E-06	8.05E-08	6.00E-04	0.0081	0.499	1.64E-12	-0.00281037	0.00380654	0.738	0.897	0.599759856
1	BovineHD0100002294	7009232	0	0	0	0.0077	0.493	0	NA	NA	NA	NA	0
1	BTA-16441-no-rs	7013625	1.65E-07	3.68E-08	6.00E-04	0.0084	0.731	1.07E-14	0.000255947	0.00324952	0.079	0.721	0.599759856
1	BovineHD0100002296	7016293	4.09E-06	1.97E-07	0.0019	0.0087	0.025	8.15E-13	0.00211367	0.0075852	0.279	0.314	1.901713255
1	BovineHD0100002297	7020780	3.36E-07	5.39E-08	3.00E-04	0.0097	0.053	1.13E-14	0.00104113	0.00104112	1	0.609	0.299789937
1	BovineHD0100002298	7025898	-2.60E-06	1.26E-08	3.00E-04	0.009	0.964	4.65E-13	-0.00805867	0.00805866	1	0.177	0.299789937
1	BovineHD0100002299	7029691	4.37E-06	3.91E-08	3.00E-04	0.0097	0.036	1.31E-12	0.013537	0.013537	1	0.389	0.299789937
1	BovineHD0100002300	7035079	-6.75E-06	5.04E-08	0.001	0.0106	0.125	9.96E-12	-0.00697642	0.00798133	0.874	0.583	1
1	ARS-BFGL-NGS-62077	7035977	6.10E-06	4.13E-08	0.001	0.0126	0.036	2.56E-12	0.00630378	0.0102747	0.614	0.19	1
1	BovineHD0100002301	7037155	1.35E-05	1.32E-07	0.0019	0.0119	0.792	5.96E-11	0.00694684	0.00768488	0.904	0.745	1.901713255
1	BovineHD0100002302	7040043	2.97E-06	5.47E-08	0.001	0.0132	0.35	4.01E-12	0.00306903	0.00485038	0.633	0.764	1
1	BovineHD0100002303	7041334	3.00E-06	1.38E-07	0.0013	0.0129	0.35	4.10E-12	0.00232664	0.0033624	0.692	0.859	1.300390508
1	BovineHD0100002304	7042101	-2.96E-06	9.98E-08	0.001	0.0155	0.485	4.39E-12	-0.00306288	0.00317185	0.966	0.871	1
1	BovineHD0100002305	7046046	-1.53E-05	4.78E-07	0.0026	0.0148	0.165	6.44E-11	-0.00591904	0.00979324	0.604	0.848	2.604170844
1	BovineHD0100002306	7046750	-5.59E-06	1.64E-07	0.0013	0.0148	0.165	8.62E-12	-0.00433134	0.00787191	0.55	0.794	1.300390508
1	BovineHD0100002307	7047322	9.73E-06	1.23E-07	0.0016	0.0135	0.835	2.61E-11	0.00603121	0.0069134	0.872	0.699	1.600961538
1	BovineHD0100002308	7054558	0	0	0	0.0135	0.648	0	NA	NA	NA	NA	0
1	BovineHD0100002309	7055334	-2.69E-05	4.44E-07	0.0029	0.0126	0.166	2.00E-10	-0.00926282	0.0118224	0.783	0.823	2.905526025
1	BovineHD0100002310	7057825	-2.31E-07	4.65E-08	3.00E-04	0.0184	0.655	2.40E-14	-0.000714907	0.000714907	1	0.892	0.299789937
1	BovineHD0100002311	7058822	-1.18E-06	4.29E-08	0.001	0.0168	0.351	6.34E-13	-0.00121899	0.00312312	0.39	0.719	1
1	BovineHD0100002314	7063646	4.37E-06	5.21E-08	6.00E-04	0.0171	0.345	8.61E-12	0.00676771	0.00686902	0.985	0.822	0.599759856
1	BovineHD0100002315	7064899	-3.20E-06	1.05E-07	0.001	0.0181	0.519	5.11E-12	-0.00330677	0.00515156	0.642	0.887	1
1	BovineHD0100002318	7079766	-1.69E-06	1.57E-08	3.00E-04	0.0184	0.533	1.42E-12	-0.00524169	0.00524169	1	0.776	0.299789937
1	BovineHD0100002319	7085553	-0.0001359	1.35E-06	0.0068	0.0171	0.181	5.48E-09	-0.0200621	0.0229898	0.873	0.874	6.839710028
1	BovineHD0100002321	7093836	-5.31E-06	1.59E-07	0.0013	0.0197	0.058	3.09E-12	-0.00411492	0.0047841	0.86	0.573	1.300390508
1	BovineHD0100002323	7099614	-1.92E-05	1.60E-07	0.0016	0.019	0.058	4.02E-11	-0.0118701	0.013254	0.896	0.521	1.600961538
1	BovineHD0100002324	7103064	-1.97E-05	2.07E-07	0.0026	0.0187	0.058	4.26E-11	-0.00763345	0.00982632	0.777	0.469	2.604170844
1	BovineHD0100002325	7106897	2.54E-06	7.01E-09	3.00E-04	0.0187	0.058	7.07E-13	0.00786621	0.00786621	1	0.205	0.299789937
1	BovineHD0100002327	7119625	-3.74E-06	1.97E-07	0.0013	0.0187	0.058	1.53E-12	-0.00289432	0.00659574	0.439	0.623	1.300390508
1	BovineHD0100002329	7128185	-4.67E-05	6.70E-07	0.0032	0.0142	0.048	1.98E-10	-0.0144795	0.0199725	0.725	0.636	3.2070626
1	BovineHD0100002330	7131984	4.46E-06	1.18E-08	3.00E-04	0.0142	0.947	1.99E-12	0.0138113	0.0138113	1	0.273	0.299789937
1	BovineHD0100002331	7135369	-1.59E-06	3.56E-08	3.00E-04	0.0132	0.73	9.98E-13	-0.00493193	0.00493192	1	0.847	0.299789937
1	BovineHD0100002332	7139847	-1.51E-06	8.64E-08	0.001	0.0116	0.738	8.84E-13	-0.00156309	0.00443879	0.352	0.811	1
1	BovineHD0100002333	7144418	-7.50E-07	2.06E-08	3.00E-04	0.0116	0.262	2.17E-13	-0.00232522	0.00232523	1	0.755	0.299789937
1	BovineHD0100002338	7165460	3.37E-05	2.36E-07	0.0023	0.0116	0.586	5.50E-10	0.0149153	0.0160941	0.927	0.886	2.302996893
1	BovineHD0100002341	7173418	2.70E-06	8.70E-08	0.001	0.009	0.147	1.83E-12	0.00278915	0.0052527	0.531	0.688	1
1	BovineHD0100002342	7174630	9.61E-07	4.11E-08	6.00E-04	0.009	0.756	3.41E-13	0.00149024	0.00389801	0.382	0.708	0.599759856
1	BovineHD0100002343	7176082	-5.59E-06	9.78E-08	0.001	0.01	0.853	7.84E-12	-0.0057787	0.00603422	0.958	0.712	1
1	BovineHD0100002344	7181747	1.75E-07	1.42E-08	3.00E-04	0.0094	0.27	1.20E-14	0.000541087	0.000541087	1	0.646	0.299789937
1	BovineHD0100002346	7185698	-1.55E-06	1.08E-07	0.0013	0.011	0.73	9.43E-13	-0.0011989	0.0100435	0.119	0.775	1.300390508
1	BovineHD0100002347	7192034	2.35E-06	7.77E-08	6.00E-04	0.0087	0.27	2.18E-12	0.00364538	0.00589975	0.618	0.831	0.599759856
1	BovineHD0100002350	7199223	3.30E-06	5.11E-08	3.00E-04	0.0081	0.606	5.19E-12	0.0102161	0.0102161	1	0.917	0.299789937
1	BovineHD0100002351	7201992	4.07E-06	1.16E-07	0.0013	0.0087	0.602	7.92E-12	0.00315145	0.00438038	0.719	0.852	1.300390508
1	BovineHD0100002352	7202823	4.69E-06	3.99E-08	3.00E-04	0.0077	0.147	5.51E-12	0.0145426	0.0145426	1	0.751	0.299789937
1	BovineHD0100002353	7206897	-5.86E-06	1.39E-07	0.0019	0.0077	0.856	8.50E-12	-0.00302883	0.00676663	0.448	0.635	1.901713255
1	BovineHD0100002354	7207670	0	0	0	0.0074	0.144	0	NA	NA	NA	NA	0
1	ARS-BFGL-NGS-38621	7212793	2.09E-06	1.85E-08	3.00E-04	0.0071	0.76	1.59E-12	0.00646414	0.00646413	1	0.678	0.299789937
1	BovineHD0100002356	7214442	5.58E-06	1.25E-07	0.0013	0.0071	0.439	1.53E-11	0.00432615	0.00746101	0.58	0.88	1.300390508
1	BovineHD0100002357	7221324	0	0	0	0.0058	0.224	0	NA	NA	NA	NA	0
1	BovineHD0100002358	7224362	2.39E-06	2.06E-08	3.00E-04	0.0071	0.223	1.98E-12	0.00740796	0.00740795	1	0.728	0.299789937
1	BovineHD0100002363	7238880	-2.44E-06	9.10E-08	0.001	0.0061	0.331	2.64E-12	-0.00252406	0.00328216	0.769	0.842	1
1	BovineHD0100002364	7243323	6.01E-07	7.18E-09	3.00E-04	0.0071	0.757	1.33E-13	0.00186361	0.00186361	1	0.494	0.299789937
1	BovineHD0100002366	7249281	-2.63E-06	4.37E-08	3.00E-04	0.0077	0.138	1.65E-12	-0.00815395	0.00815395	1	0.762	0.299789937
1	BovineHD0100002367	7251776	3.13E-06	8.70E-09	3.00E-04	0.0077	0.734	3.83E-12	0.00970053	0.00970052	1	0.545	0.299789937
1	ARS-BFGL-NGS-103833	7260284	-7.54E-06	7.45E-08	0.0016	0.0084	0.741	2.19E-11	-0.00467661	0.00601214	0.778	0.676	1.600961538
1	BovineHD0100002369	7263563	1.64E-08	6.88E-08	0.001	0.0094	0.379	1.27E-16	1.70E-05	0.000764008	0.022	0.806	1
1	BovineHD0100002370	7269004	1.33E-05	2.04E-07	0.001	0.0097	0.946	1.80E-11	0.0137082	0.0170474	0.804	0.638	1
1	BovineHD0100002372	7276874	-3.23E-06	1.43E-07	0.001	0.011	0.46	5.18E-12	-0.0033354	0.00451833	0.738	0.909	1
1	BovineHD0100002376	7294396	4.19E-06	6.00E-08	0.001	0.0113	0.467	8.74E-12	0.00433047	0.00481017	0.9	0.811	1
1	Hapmap44081-BTA-48210	7297592	5.36E-06	3.40E-08	6.00E-04	0.0119	0.913	4.59E-12	0.00831006	0.00963854	0.862	0.433	0.599759856
1	BovineHD0100002381	7314575	-9.05E-06	7.06E-08	0.0013	0.011	0.1	1.47E-11	-0.00701041	0.00887364	0.79	0.46	1.300390508
1	BovineHD0100002382	7315723	-1.81E-06	9.47E-08	0.0013	0.0103	0.456	1.62E-12	-0.00139896	0.00189317	0.739	0.838	1.300390508
1	BovineHD0100002383	7323654	-1.13E-05	1.26E-07	0.0016	0.0103	0.1	2.29E-11	-0.00699218	0.010307	0.678	0.544	1.600961538
1	BovineHD0100002384	7324641	-2.70E-07	3.51E-08	6.00E-04	0.01	0.544	3.61E-14	-0.000418116	0.00853852	0.049	0.793	0.599759856
1	BovineHD0100002386	7331646	6.56E-06	1.23E-07	0.0013	0.01	0.544	2.13E-11	0.0050806	0.00567823	0.895	0.871	1.300390508
1	BovineHD0100002389	7345043	5.46E-07	3.31E-08	6.00E-04	0.0106	0.352	1.36E-13	0.000845765	0.00244846	0.345	0.759	0.599759856
1	BovineHD0100002390	7346945	-1.14E-06	1.53E-08	3.00E-04	0.01	0.397	6.24E-13	-0.00353781	0.0035378	1	0.753	0.299789937
1	BovineHD0100002391	7348081	3.51E-06	8.03E-08	0.001	0.0103	0.882	2.55E-12	0.00362319	0.00856798	0.423	0.605	1
1	BovineHD0100002392	7349113	-4.65E-06	3.34E-08	6.00E-04	0.0103	0.397	1.04E-11	-0.00720675	0.00723243	0.996	0.768	0.599759856
1	BovineHD0100002396	7368909	7.54E-07	5.17E-08	0.001	0.0103	0.835	1.56E-13	0.000779016	0.00336208	0.232	0.58	1
1	BTA-48234-no-rs	7370460	1.08E-05	6.38E-08	0.0013	0.0097	0.914	1.81E-11	0.00832925	0.00842021	0.989	0.368	1.300390508
1	BovineHD0100002397	7375897	1.98E-06	2.25E-08	6.00E-04	0.0106	0.404	1.88E-12	0.00306469	0.00958964	0.32	0.728	0.599759856
1	BovineHD0100002398	7379884	3.23E-06	5.73E-08	0.0013	0.0103	0.907	1.76E-12	0.00250177	0.00617259	0.405	0.417	1.300390508
1	BovineHD0100002400	7391427	1.56E-06	2.27E-07	0.0016	0.0094	0.719	9.86E-13	0.000968265	0.00345038	0.281	0.869	1.600961538
1	BovineHD0100002402	7400935	9.08E-07	5.71E-08	6.00E-04	0.009	0.218	2.81E-13	0.00140788	0.00533662	0.264	0.773	0.599759856
1	BTA-29644-no-rs	7405025	-1.49E-06	1.37E-07	6.00E-04	0.0094	0.339	9.90E-13	-0.00230275	0.00640913	0.359	0.928	0.599759856
1	BovineHD0100002403	7411571	2.24E-06	1.17E-07	0.0016	0.0081	0.661	2.26E-12	0.00139138	0.0019235	0.723	0.816	1.600961538
1	BovineHD0100002404	7413791	0	0	0	0.0081	0.419	0	NA	NA	NA	NA	0
1	BovineHD0100002405	7414723	0	0	0	0.0077	0.339	0	NA	NA	NA	NA	0
1	BovineHD0100002407	7420224	-4.02E-07	7.77E-09	3.00E-04	0.0068	0.581	7.85E-14	-0.00124474	0.00124474	1	0.614	0.299789937
1	BovineHD0100002408	7424796	-6.83E-06	6.74E-08	0.0013	0.0071	0.66	2.09E-11	-0.00528904	0.00736299	0.718	0.762	1.300390508
1	BovineHD0100002409	7434040	0	0	0	0.0077	0.339	0	NA	NA	NA	NA	0
1	BovineHD0100002411	7457212	-4.23E-06	9.87E-08	6.00E-04	0.0071	0.709	7.39E-12	-0.00656088	0.00687989	0.954	0.879	0.599759856
1	BovineHD0100002412	7464123	-1.24E-06	1.80E-07	0.001	0.0084	0.793	5.03E-13	-0.00127793	0.0045102	0.283	0.859	1
1	BovineHD0100002414	7476962	2.38E-06	1.29E-07	6.00E-04	0.0094	0.366	2.62E-12	0.00368569	0.00445215	0.828	0.922	0.599759856
1	BovineHD0100002415	7480795	1.40E-07	2.61E-08	0.001	0.01	0.602	9.37E-15	0.000144516	0.00838176	0.017	0.635	1
1	BovineHD0100002416	7481555	1.25E-05	7.57E-07	0.0013	0.0094	0.879	3.33E-11	0.00968583	0.0168112	0.576	0.918	1.300390508
1	BovineHD0100002417	7482808	1.35E-05	1.79E-07	0.001	0.0103	0.908	3.05E-11	0.0139463	0.0144989	0.962	0.716	1
1	Hapmap48967-BTA-97940	7483936	3.12E-06	7.87E-08	0.0013	0.0103	0.595	4.69E-12	0.00241752	0.00527414	0.458	0.795	1.300390508
1	BovineHD0100002419	7488696	-5.43E-06	5.51E-08	0.001	0.0113	0.092	4.94E-12	-0.00561464	0.00840308	0.668	0.443	1
1	BovineHD0100002421	7500049	-1.83E-05	3.02E-07	0.001	0.0123	0.027	1.78E-11	-0.0188828	0.0286198	0.66	0.602	1
1	BovineHD0100002422	7504219	-2.91E-07	4.98E-08	6.00E-04	0.0116	0.135	1.98E-14	-0.000451278	0.000635854	0.71	0.623	0.599759856
1	BovineHD0100002423	7508196	2.45E-06	4.62E-08	0.001	0.011	0.736	2.34E-12	0.00253512	0.00521061	0.487	0.686	1
1	BovineHD0100002426	7512684	-6.31E-07	1.79E-08	6.00E-04	0.0103	0.135	9.30E-14	-0.000978256	0.000978874	0.999	0.385	0.599759856
1	BovineHD0100002428	7526566	-8.37E-06	2.88E-07	0.0019	0.009	0.156	1.85E-11	-0.00432518	0.00916925	0.472	0.789	1.901713255
1	BTB-01493780	7530524	-5.41E-06	3.43E-07	0.0016	0.0087	0.16	7.87E-12	-0.00335548	0.00637737	0.526	0.845	1.600961538
1	BovineHD0100002429	7531587	-1.52E-07	5.47E-08	3.00E-04	0.0084	0.16	6.19E-15	-0.000470543	0.000470543	1	0.813	0.299789937
1	BovineHD0100002432	7543478	7.06E-06	1.15E-07	6.00E-04	0.0084	0.715	2.03E-11	0.0109394	0.0110651	0.989	0.901	0.599759856
1	BovineHD0100002433	7546173	7.15E-07	1.06E-08	3.00E-04	0.0087	0.921	7.45E-14	0.00221657	0.00221656	1	0.326	0.299789937
1	BovineHD0100002437	7569517	0	0	0	0.0087	0.515	0	NA	NA	NA	NA	0
1	BovineHD0100002439	7586787	7.43E-07	4.71E-08	6.00E-04	0.0074	0.515	2.76E-13	0.00115117	0.00506346	0.227	0.843	0.599759856
1	BovineHD0100002440	7590781	3.31E-06	1.79E-07	6.00E-04	0.0068	0.707	4.53E-12	0.0051265	0.00810833	0.632	0.934	0.599759856
1	BovineHD0100002445	7616140	1.52E-06	1.14E-07	6.00E-04	0.0087	0.146	5.79E-13	0.00236054	0.00515184	0.458	0.785	0.599759856
1	Hapmap48369-BTA-50306	7627111	1.92E-06	6.87E-08	0.0013	0.009	0.128	8.22E-13	0.00148532	0.00296478	0.501	0.527	1.300390508
1	BovineHD0100002449	7634254	3.46E-06	4.19E-08	6.00E-04	0.009	0.539	5.93E-12	0.00535482	0.00888163	0.603	0.809	0.599759856
1	BovineHD0100002450	7638426	6.95E-07	5.03E-08	6.00E-04	0.0097	0.169	1.36E-13	0.00107657	0.0010839	0.993	0.696	0.599759856
1	BovineHD0100002452	7649474	1.15E-07	7.13E-08	0.001	0.009	0.334	5.91E-15	0.000119106	0.00398013	0.03	0.793	1
1	BovineHD4100000058	7653307	1.61E-06	1.94E-07	0.0023	0.0087	0.023	1.15E-13	0.000713885	0.00765452	0.093	0.263	2.302996893
1	BovineHD0100002453	7657175	-8.00E-08	4.65E-08	0.001	0.01	0.351	2.91E-15	-8.26E-05	0.00441839	0.019	0.73	1
1	BovineHD0100002454	7661967	-4.00E-06	7.66E-08	6.00E-04	0.0103	0.884	3.28E-12	-0.00620428	0.00637078	0.974	0.688	0.599759856
1	BovineHD0100002455	7665323	-1.45E-06	9.15E-08	6.00E-04	0.011	0.138	5.03E-13	-0.00225442	0.00767807	0.294	0.76	0.599759856
1	BovineHD0100002456	7672784	0	0	0	0.011	0.977	0	NA	NA	NA	NA	0
1	BovineHD0100002458	7682043	-1.48E-06	1.71E-08	3.00E-04	0.0106	0.649	1.00E-12	-0.00459428	0.00459429	1	0.75	0.299789937
1	BovineHD0100002460	7692936	7.96E-07	3.90E-07	0.0019	0.0094	0.565	3.11E-13	0.000411267	0.00390053	0.105	0.929	1.901713255
1	BovineHD0100002461	7694350	9.33E-07	7.46E-08	0.0016	0.0087	0.565	4.27E-13	0.000578171	0.00314663	0.184	0.75	1.600961538
[truncated: 595,145 more rows]
